# Supplementary material for: Structural elucidation and interaction profiling of a novel bismuth-based organic–inorganic hybrid: (C8H14N2)3(BiCl6)2
Source: RSC Adv. 2026 Apr 13;16(21):19366–78. doi: 10.1039/d6ra01928e (PMC13075472; doi:10.1039/d6ra01928e)
Supplement: RA-016-D6RA01928E-s002 [file RA-016-D6RA01928E-s002.cif]

# Supplementary Information (SI) for RSC Advances.
# This journal is © The Royal Society of Chemistry 2026

####################################################################### 
# 
# This file contains crystal structure data downloaded from the 
# Cambridge Structural Database (CSD) hosted by the Cambridge 
# Crystallographic Data Centre (CCDC).
# 
# Full information about CCDC data access policies and citation 
# guidelines are available at http://www.ccdc.cam.ac.uk/access/V1 
# 
# Audit and citation data items may have been added by the CCDC. 
# Please retain this information to preserve the provenance of 
# this file and to allow appropriate attribution of the data. 
# 
#######################################################################

data_m43-rt-16h_auto
_audit_block_doi                 10.5517/ccdc.csd.cc2mmskm
_database_code_depnum_ccdc_archive 'CCDC 2432091'
loop_
_citation_id
_citation_doi
_citation_year
1 10.1039/d5ma01261a 2026
#Added by publCIF


_audit_update_record             
;
2025-03-18 deposited with the CCDC.	2026-04-09 downloaded from the CCDC.
;


_diffrn_radiation_monochromator  mirror
# publcif _publ_body_element loop end
_audit_creation_date             2025-03-15
_audit_creation_method           
;
Olex2 1.5
(compiled 2025.03.04 svn.red2d20d0 for OlexSys, GUI svn.r7188)
;
_shelx_SHELXL_version_number     2018/3
_chemical_name_common            ?
_chemical_name_systematic        ?
_chemical_formula_moiety         '2(Bi Cl6), 3(C8 H14 N2)'
_chemical_formula_sum            'C24 H42 Bi2 Cl12 N6'
_chemical_formula_weight         1257.99
_chemical_melting_point          ?
loop_
_atom_type_symbol
_atom_type_description
_atom_type_scat_dispersion_real
_atom_type_scat_dispersion_imag
_atom_type_scat_source
C C 0.0033 0.0016 'International Tables Vol C Tables 4.2.6.8 and 6.1.1.4'
H H 0.0000 0.0000 'International Tables Vol C Tables 4.2.6.8 and 6.1.1.4'
Bi Bi -4.1077 10.2566 'International Tables Vol C Tables 4.2.6.8 and 6.1.1.4'
Cl Cl 0.1484 0.1585 'International Tables Vol C Tables 4.2.6.8 and 6.1.1.4'
N N 0.0061 0.0033 'International Tables Vol C Tables 4.2.6.8 and 6.1.1.4'

_shelx_space_group_comment       
;
The symmetry employed for this shelxl refinement is uniquely defined
by the following loop, which should always be used as a source of
symmetry information in preference to the above space-group names.
They are only intended as comments.
;
_space_group_crystal_system      monoclinic
_space_group_IT_number           14
_space_group_name_H-M_alt        'P 1 21/n 1'
_space_group_name_Hall           '-P 2yn'
loop_
_space_group_symop_operation_xyz
'x, y, z'
'-x+1/2, y+1/2, -z+1/2'
'-x, -y, -z'
'x-1/2, -y-1/2, z-1/2'

_cell_length_a                   15.1677(3)
_cell_length_b                   11.9461(2)
_cell_length_c                   25.6539(5)
_cell_angle_alpha                90
_cell_angle_beta                 103.092(2)
_cell_angle_gamma                90
_cell_volume                     4527.53(15)
_cell_formula_units_Z            4
_cell_measurement_reflns_used    99611
_cell_measurement_temperature    293(2)
_cell_measurement_theta_max      25.0
_cell_measurement_theta_min      2.5
_shelx_estimated_absorpt_T_max   ?
_shelx_estimated_absorpt_T_min   ?
_exptl_absorpt_coefficient_mu    8.495
_exptl_absorpt_correction_T_max  1.00000
_exptl_absorpt_correction_T_min  0.25301
_exptl_absorpt_correction_type   multi-scan
_exptl_absorpt_process_details   
;
CrysAlisPro 1.171.43.107a (Rigaku Oxford Diffraction, 2025)
Empirical absorption correction using spherical harmonics,
implemented in SCALE3 ABSPACK scaling algorithm.
;
_exptl_absorpt_special_details   ?
_exptl_crystal_colour            ?
_exptl_crystal_density_diffrn    1.846
_exptl_crystal_density_meas      ?
_exptl_crystal_density_method    ?
_exptl_crystal_description       'Block, clear light colourless'
_exptl_crystal_F_000             2392
_exptl_crystal_size_max          0.17
_exptl_crystal_size_mid          0.13
_exptl_crystal_size_min          0.08
_exptl_transmission_factor_max   ?
_exptl_transmission_factor_min   ?
_diffrn_reflns_av_R_equivalents  0.0555
_diffrn_reflns_av_unetI/netI     0.0324
_diffrn_reflns_Laue_measured_fraction_full 0.999
_diffrn_reflns_Laue_measured_fraction_max 0.999
_diffrn_reflns_limit_h_max       18
_diffrn_reflns_limit_h_min       -18
_diffrn_reflns_limit_k_max       14
_diffrn_reflns_limit_k_min       -14
_diffrn_reflns_limit_l_max       30
_diffrn_reflns_limit_l_min       -30
_diffrn_reflns_number            81638
_diffrn_reflns_point_group_measured_fraction_full 0.999
_diffrn_reflns_point_group_measured_fraction_max 0.999
_diffrn_reflns_theta_full        25.027
_diffrn_reflns_theta_max         25.027
_diffrn_reflns_theta_min         2.446
_diffrn_ambient_temperature      293(2)
_diffrn_detector_area_resol_mean ?
_diffrn_measured_fraction_theta_full 0.999
_diffrn_measured_fraction_theta_max 0.999
_diffrn_measurement_device_type  'XtaLAB Synergy, Dualflex, HyPix'
_diffrn_measurement_method       '\w scans'
_diffrn_radiation_type           MoK\a
_diffrn_radiation_wavelength     0.71073
_diffrn_source                   'micro-focus sealed X-ray tube'
_reflns_Friedel_coverage         0.000
_reflns_Friedel_fraction_full    .
_reflns_Friedel_fraction_max     .
_reflns_number_gt                5402
_reflns_number_total             7995
_reflns_special_details          
;
 Reflections were merged by SHELXL according to the crystal
 class for the calculation of statistics and refinement.
 
 Structure factors included contributions from the .fab file.
 
 _reflns_Friedel_fraction is defined as the number of unique
 Friedel pairs measured divided by the number that would be
 possible theoretically, ignoring centric projections and
 systematic absences.
;
_reflns_threshold_expression     'I > 2\s(I)'
_computing_cell_refinement       ?
_computing_data_collection       ?
_computing_data_reduction        ?
_computing_molecular_graphics    'Olex2 1.5 (Dolomanov et al., 2009)'
_computing_publication_material  'Olex2 1.5 (Dolomanov et al., 2009)'
_computing_structure_refinement  'SHELXL 2018/3 (Sheldrick, 2015)'
_computing_structure_solution    'SHELXT 2018/2 (Sheldrick, 2018)'
_refine_diff_density_max         0.557
_refine_diff_density_min         -0.545
_refine_diff_density_rms         0.094
_refine_ls_extinction_coef       .
_refine_ls_extinction_method     none
_refine_ls_goodness_of_fit_ref   1.012
_refine_ls_hydrogen_treatment    constr
_refine_ls_matrix_type           full
_refine_ls_number_parameters     400
_refine_ls_number_reflns         7995
_refine_ls_number_restraints     0
_refine_ls_R_factor_all          0.0617
_refine_ls_R_factor_gt           0.0336
_refine_ls_restrained_S_all      1.012
_refine_ls_shift/su_max          0.003
_refine_ls_shift/su_mean         0.000
_refine_ls_structure_factor_coef Fsqd
_refine_ls_weighting_details     
'w=1/[\s^2^(Fo^2^)+(0.0156P)^2^+6.1510P] where P=(Fo^2^+2Fc^2^)/3'
_refine_ls_weighting_scheme      calc
_refine_ls_wR_factor_gt          0.0508
_refine_ls_wR_factor_ref         0.0572
_refine_special_details          ?
_olex2_refinement_description    
;
1. Fixed Uiso
 At 1.2 times of:
  All C(H) groups, All C(H,H) groups, All N(H) groups, All N(H,H) groups
 At 1.5 times of:
  All C(H,H,H) groups
2.a Secondary CH2 refined with riding coordinates:
 N6(H6A,H6B), C22(H22A,H22B), C23(H23A,H23B), N2(H2A,H2B), C6(H6C,H6D), C7(H7A,
 H7B), N4(H4A,H4B), C14(H14A,H14B), C15(H15A,H15B)
2.b Aromatic/amide H refined with riding coordinates:
 N5(H5), C17(H17), C18(H18), C20(H20), C21(H21), N1(H1), C1(H1A), C2(H2),
 C4(H4), C5(H5A), N3(H3), C9(H9), C10(H10), C12(H12), C13(H13)
2.c Idealised Me refined as rotating group:
 C24(H24A,H24B,H24C), C8(H8A,H8B,H8C), C16(H16A,H16B,H16C)
;
_atom_sites_solution_hydrogens   geom
_atom_sites_solution_primary     ?
_atom_sites_solution_secondary   ?
loop_
_atom_site_label
_atom_site_type_symbol
_atom_site_fract_x
_atom_site_fract_y
_atom_site_fract_z
_atom_site_U_iso_or_equiv
_atom_site_adp_type
_atom_site_occupancy
_atom_site_site_symmetry_order
_atom_site_calc_flag
_atom_site_refinement_flags_posn
_atom_site_refinement_flags_adp
_atom_site_refinement_flags_occupancy
_atom_site_disorder_assembly
_atom_site_disorder_group
Bi1 Bi 0.76989(2) 0.49919(2) 0.38478(2) 0.03357(6) Uani 1 1 d . . . . .
Cl1 Cl 0.92112(10) 0.38093(13) 0.40663(6) 0.0502(4) Uani 1 1 d . . . . .
Cl2 Cl 0.61000(10) 0.61846(14) 0.37203(6) 0.0585(4) Uani 1 1 d . . . . .
Cl3 Cl 0.69064(11) 0.33298(12) 0.43873(6) 0.0506(4) Uani 1 1 d . . . . .
Cl4 Cl 0.71797(10) 0.36590(13) 0.29645(5) 0.0498(4) Uani 1 1 d . . . . .
Cl5 Cl 0.84997(10) 0.64517(13) 0.33351(6) 0.0523(4) Uani 1 1 d . . . . .
Cl6 Cl 0.81681(11) 0.61278(14) 0.47638(6) 0.0589(4) Uani 1 1 d . . . . .
Bi2 Bi 0.83551(2) 1.00584(2) 0.65941(2) 0.03735(7) Uani 1 1 d . . . . .
Cl7 Cl 0.87987(12) 0.89434(15) 0.74839(6) 0.0659(5) Uani 1 1 d . . . . .
Cl8 Cl 0.77310(10) 1.14634(13) 0.56956(6) 0.0547(4) Uani 1 1 d . . . . .
Cl9 Cl 0.76211(13) 1.16691(13) 0.71454(7) 0.0733(6) Uani 1 1 d . . . . .
Cl10 Cl 0.98508(10) 1.12001(12) 0.68185(6) 0.0491(4) Uani 1 1 d . . . . .
Cl11 Cl 0.91934(11) 0.86081(13) 0.60832(6) 0.0558(4) Uani 1 1 d . . . . .
Cl12 Cl 0.67516(12) 0.87501(17) 0.63548(9) 0.0877(6) Uani 1 1 d . . . . .
N5 N 0.6914(3) 1.0526(4) 0.8032(2) 0.0488(14) Uani 1 1 d . . . . .
H5 H 0.712369 1.083774 0.778326 0.059 Uiso 1 1 calc R U . . .
N6 N 0.5500(3) 0.7967(4) 0.91926(16) 0.0403(12) Uani 1 1 d . . . . .
H6A H 0.588351 0.749415 0.909178 0.048 Uiso 1 1 calc R U . . .
H6B H 0.500531 0.800716 0.892939 0.048 Uiso 1 1 calc R U . . .
C17 C 0.6784(4) 1.1150(5) 0.8439(3) 0.0531(17) Uani 1 1 d . . . . .
H17 H 0.692842 1.190767 0.844996 0.064 Uiso 1 1 calc R U . . .
C18 C 0.6445(4) 1.0697(5) 0.8835(2) 0.0475(16) Uani 1 1 d . . . . .
H18 H 0.634353 1.113905 0.911423 0.057 Uiso 1 1 calc R U . . .
C19 C 0.6251(4) 0.9555(4) 0.8818(2) 0.0354(14) Uani 1 1 d . . . . .
C20 C 0.6393(4) 0.8938(5) 0.8393(2) 0.0503(17) Uani 1 1 d . . . . .
H20 H 0.626075 0.817711 0.837314 0.060 Uiso 1 1 calc R U . . .
C21 C 0.6730(5) 0.9437(6) 0.7999(3) 0.0595(19) Uani 1 1 d . . . . .
H21 H 0.682858 0.901994 0.771099 0.071 Uiso 1 1 calc R U . . .
C22 C 0.5922(4) 0.9084(4) 0.9281(2) 0.0476(16) Uani 1 1 d . . . . .
H22A H 0.642996 0.904242 0.958770 0.057 Uiso 1 1 calc R U . . .
H22B H 0.548501 0.960005 0.937031 0.057 Uiso 1 1 calc R U . . .
C23 C 0.5251(4) 0.7528(5) 0.9686(2) 0.0489(16) Uani 1 1 d . . . . .
H23A H 0.578609 0.752103 0.997734 0.059 Uiso 1 1 calc R U . . .
H23B H 0.481235 0.802657 0.978585 0.059 Uiso 1 1 calc R U . . .
C24 C 0.4868(5) 0.6385(6) 0.9612(3) 0.076(2) Uani 1 1 d . . . . .
H24A H 0.433235 0.638953 0.932788 0.114 Uiso 1 1 calc R U . . .
H24B H 0.471698 0.613960 0.993691 0.114 Uiso 1 1 calc R U . . .
H24C H 0.530547 0.588410 0.952134 0.114 Uiso 1 1 calc R U . . .
N1 N 0.7461(4) -0.0516(5) 0.4319(2) 0.0590(15) Uani 1 1 d . . . . .
H1 H 0.727091 -0.079936 0.458120 0.071 Uiso 1 1 calc R U . . .
N2 N 0.8806(3) 0.1916(4) 0.30783(17) 0.0459(12) Uani 1 1 d . . . . .
H2A H 0.930944 0.185819 0.333459 0.055 Uiso 1 1 calc R U . . .
H2B H 0.845293 0.242601 0.318116 0.055 Uiso 1 1 calc R U . . .
C1 C 0.7449(5) -0.1140(6) 0.3891(3) 0.0649(19) Uani 1 1 d . . . . .
H1A H 0.723344 -0.187098 0.387436 0.078 Uiso 1 1 calc R U . . .
C2 C 0.7758(4) -0.0694(5) 0.3473(3) 0.0526(17) Uani 1 1 d . . . . .
H2 H 0.776352 -0.113321 0.317481 0.063 Uiso 1 1 calc R U . . .
C3 C 0.8059(4) 0.0385(5) 0.3490(2) 0.0433(15) Uani 1 1 d . . . . .
C4 C 0.8066(4) 0.0999(5) 0.3943(2) 0.0514(17) Uani 1 1 d . . . . .
H4 H 0.827978 0.173128 0.396959 0.062 Uiso 1 1 calc R U . . .
C5 C 0.7757(5) 0.0532(6) 0.4356(3) 0.062(2) Uani 1 1 d . . . . .
H5A H 0.775583 0.094838 0.466199 0.074 Uiso 1 1 calc R U . . .
C6 C 0.8338(4) 0.0834(5) 0.3012(2) 0.0520(16) Uani 1 1 d . . . . .
H6C H 0.873040 0.028822 0.289955 0.062 Uiso 1 1 calc R U . . .
H6D H 0.780120 0.090435 0.272471 0.062 Uiso 1 1 calc R U . . .
C7 C 0.9045(4) 0.2297(6) 0.2574(2) 0.0586(18) Uani 1 1 d . . . . .
H7A H 0.944897 0.175600 0.246906 0.070 Uiso 1 1 calc R U . . .
H7B H 0.849931 0.233295 0.229083 0.070 Uiso 1 1 calc R U . . .
C8 C 0.9490(5) 0.3418(6) 0.2636(3) 0.084(2) Uani 1 1 d . . . . .
H8A H 0.967760 0.360626 0.231378 0.125 Uiso 1 1 calc R U . . .
H8B H 1.000819 0.339938 0.293069 0.125 Uiso 1 1 calc R U . . .
H8C H 0.906919 0.397041 0.270338 0.125 Uiso 1 1 calc R U . . .
N3 N 0.6331(4) 0.4796(7) 0.5232(3) 0.089(3) Uani 1 1 d . . . . .
H3 H 0.652335 0.449144 0.497462 0.107 Uiso 1 1 calc R U . . .
N4 N 0.5031(3) 0.7327(4) 0.64451(18) 0.0502(13) Uani 1 1 d . . . . .
H4A H 0.451744 0.731667 0.619474 0.060 Uiso 1 1 calc R U . . .
H4B H 0.541592 0.778053 0.633381 0.060 Uiso 1 1 calc R U . . .
C9 C 0.6044(5) 0.5832(9) 0.5177(3) 0.087(3) Uani 1 1 d . . . . .
H9 H 0.605876 0.622685 0.486675 0.105 Uiso 1 1 calc R U . . .
C10 C 0.5719(4) 0.6341(6) 0.5579(3) 0.0642(19) Uani 1 1 d . . . . .
H10 H 0.550253 0.707133 0.554080 0.077 Uiso 1 1 calc R U . . .
C11 C 0.5723(4) 0.5738(6) 0.6037(2) 0.0491(17) Uani 1 1 d . . . . .
C12 C 0.6032(4) 0.4645(6) 0.6078(3) 0.069(2) Uani 1 1 d . . . . .
H12 H 0.602975 0.422428 0.638222 0.083 Uiso 1 1 calc R U . . .
C13 C 0.6337(5) 0.4198(7) 0.5667(4) 0.084(3) Uani 1 1 d . . . . .
H13 H 0.655246 0.346621 0.569025 0.101 Uiso 1 1 calc R U . . .
C14 C 0.5408(4) 0.6206(5) 0.6512(2) 0.0520(16) Uani 1 1 d . . . . .
H14A H 0.495452 0.570431 0.659314 0.062 Uiso 1 1 calc R U . . .
H14B H 0.591760 0.620652 0.681847 0.062 Uiso 1 1 calc R U . . .
C15 C 0.4846(4) 0.7775(6) 0.6954(3) 0.065(2) Uani 1 1 d . . . . .
H15A H 0.443032 0.727607 0.707650 0.079 Uiso 1 1 calc R U . . .
H15B H 0.540646 0.778993 0.722579 0.079 Uiso 1 1 calc R U . . .
C16 C 0.4455(6) 0.8913(7) 0.6889(3) 0.109(3) Uani 1 1 d . . . . .
H16A H 0.386703 0.888764 0.665144 0.164 Uiso 1 1 calc R U . . .
H16B H 0.484223 0.939817 0.674310 0.164 Uiso 1 1 calc R U . . .
H16C H 0.440093 0.919336 0.723149 0.164 Uiso 1 1 calc R U . . .

loop_
_atom_site_aniso_label
_atom_site_aniso_U_11
_atom_site_aniso_U_22
_atom_site_aniso_U_33
_atom_site_aniso_U_23
_atom_site_aniso_U_13
_atom_site_aniso_U_12
Bi1 0.04062(12) 0.02907(11) 0.03164(11) 0.00089(11) 0.00947(9) -0.00171(11)
Cl1 0.0487(9) 0.0504(10) 0.0490(9) 0.0020(8) 0.0060(7) 0.0050(8)
Cl2 0.0513(10) 0.0600(11) 0.0639(11) 0.0101(9) 0.0123(8) 0.0049(8)
Cl3 0.0708(11) 0.0394(9) 0.0476(9) 0.0013(7) 0.0259(8) -0.0009(8)
Cl4 0.0600(10) 0.0482(10) 0.0375(8) -0.0043(7) 0.0035(7) 0.0007(8)
Cl5 0.0645(10) 0.0435(9) 0.0500(9) 0.0089(8) 0.0156(8) -0.0093(8)
Cl6 0.0740(11) 0.0556(11) 0.0433(9) -0.0088(8) 0.0056(8) -0.0051(9)
Bi2 0.04547(13) 0.02955(12) 0.04110(12) 0.00299(12) 0.01828(10) -0.00233(12)
Cl7 0.0818(12) 0.0641(12) 0.0543(10) 0.0216(9) 0.0204(9) 0.0077(10)
Cl8 0.0621(10) 0.0562(11) 0.0456(9) 0.0092(8) 0.0117(8) -0.0048(8)
Cl9 0.1145(15) 0.0406(10) 0.0882(13) 0.0068(9) 0.0719(12) 0.0107(10)
Cl10 0.0462(9) 0.0460(9) 0.0536(9) 0.0012(8) 0.0083(7) -0.0081(7)
Cl11 0.0709(11) 0.0439(10) 0.0585(10) -0.0089(8) 0.0271(9) 0.0048(8)
Cl12 0.0626(12) 0.0798(14) 0.1207(17) 0.0139(13) 0.0207(12) -0.0297(11)
N5 0.051(3) 0.048(4) 0.053(4) 0.004(3) 0.022(3) -0.009(3)
N6 0.047(3) 0.039(3) 0.037(3) -0.003(2) 0.015(2) -0.008(2)
C17 0.067(5) 0.029(4) 0.060(4) 0.004(3) 0.008(4) -0.005(3)
C18 0.064(4) 0.032(4) 0.049(4) -0.004(3) 0.019(3) -0.004(3)
C19 0.041(3) 0.025(3) 0.040(4) -0.002(3) 0.010(3) 0.000(3)
C20 0.070(5) 0.036(4) 0.049(4) 0.001(3) 0.021(3) -0.007(3)
C21 0.076(5) 0.055(5) 0.052(5) -0.009(4) 0.026(4) -0.003(4)
C22 0.076(4) 0.029(3) 0.044(4) -0.005(3) 0.025(3) 0.001(3)
C23 0.062(4) 0.051(4) 0.039(4) 0.001(3) 0.024(3) -0.001(3)
C24 0.103(6) 0.070(5) 0.065(5) 0.007(4) 0.041(4) -0.029(5)
N1 0.071(4) 0.055(4) 0.055(4) -0.001(3) 0.023(3) 0.000(3)
N2 0.058(3) 0.041(3) 0.041(3) 0.001(2) 0.015(2) -0.001(3)
C1 0.085(5) 0.035(4) 0.076(5) -0.006(4) 0.020(4) -0.011(4)
C2 0.069(5) 0.037(4) 0.051(4) -0.008(3) 0.013(4) -0.002(3)
C3 0.045(4) 0.035(4) 0.047(4) -0.010(3) 0.005(3) 0.004(3)
C4 0.076(5) 0.035(4) 0.048(4) -0.012(3) 0.025(4) -0.011(3)
C5 0.090(5) 0.040(4) 0.058(5) -0.018(4) 0.024(4) -0.011(4)
C6 0.068(4) 0.042(4) 0.045(4) -0.009(3) 0.011(3) -0.001(3)
C7 0.066(4) 0.076(5) 0.040(4) 0.004(4) 0.025(3) 0.003(4)
C8 0.097(6) 0.085(6) 0.077(5) 0.019(5) 0.038(5) -0.020(5)
N3 0.056(4) 0.139(8) 0.080(5) -0.057(5) 0.032(4) -0.016(5)
N4 0.045(3) 0.055(4) 0.051(3) -0.003(3) 0.010(3) -0.009(3)
C9 0.076(6) 0.138(9) 0.056(5) -0.020(6) 0.031(4) -0.012(6)
C10 0.069(5) 0.074(5) 0.056(4) -0.008(4) 0.028(4) -0.006(4)
C11 0.040(4) 0.061(5) 0.049(4) -0.017(4) 0.015(3) -0.014(3)
C12 0.061(5) 0.063(5) 0.089(6) -0.027(4) 0.028(4) -0.008(4)
C13 0.062(5) 0.085(7) 0.110(7) -0.045(6) 0.030(5) -0.011(4)
C14 0.066(4) 0.046(4) 0.048(4) -0.006(3) 0.021(3) -0.003(3)
C15 0.069(5) 0.071(5) 0.067(5) -0.027(4) 0.037(4) -0.008(4)
C16 0.107(7) 0.087(7) 0.137(8) -0.031(6) 0.036(6) 0.024(6)

_geom_special_details            
;
 All esds (except the esd in the dihedral angle between two l.s. planes)
 are estimated using the full covariance matrix.  The cell esds are taken
 into account individually in the estimation of esds in distances, angles
 and torsion angles; correlations between esds in cell parameters are only
 used when they are defined by crystal symmetry.  An approximate (isotropic)
 treatment of cell esds is used for estimating esds involving l.s. planes.
;
loop_
_geom_bond_atom_site_label_1
_geom_bond_atom_site_label_2
_geom_bond_distance
_geom_bond_site_symmetry_2
_geom_bond_publ_flag
Bi1 Cl1 2.6437(15) . ?
Bi1 Cl2 2.7675(15) . ?
Bi1 Cl3 2.8384(14) . ?
Bi1 Cl4 2.7352(14) . ?
Bi1 Cl5 2.6402(14) . ?
Bi1 Cl6 2.6668(15) . ?
Bi2 Cl7 2.5965(16) . ?
Bi2 Cl8 2.8351(15) . ?
Bi2 Cl9 2.7667(15) . ?
Bi2 Cl10 2.5974(14) . ?
Bi2 Cl11 2.6630(14) . ?
Bi2 Cl12 2.8387(17) . ?
N5 H5 0.8600 . ?
N5 C17 1.333(7) . ?
N5 C21 1.329(7) . ?
N6 H6A 0.8900 . ?
N6 H6B 0.8900 . ?
N6 C22 1.474(6) . ?
N6 C23 1.496(6) . ?
C17 H17 0.9300 . ?
C17 C18 1.352(7) . ?
C18 H18 0.9300 . ?
C18 C19 1.395(7) . ?
C19 C20 1.372(7) . ?
C19 C22 1.499(7) . ?
C20 H20 0.9300 . ?
C20 C21 1.369(7) . ?
C21 H21 0.9300 . ?
C22 H22A 0.9700 . ?
C22 H22B 0.9700 . ?
C23 H23A 0.9700 . ?
C23 H23B 0.9700 . ?
C23 C24 1.480(8) . ?
C24 H24A 0.9600 . ?
C24 H24B 0.9600 . ?
C24 H24C 0.9600 . ?
N1 H1 0.8600 . ?
N1 C1 1.322(7) . ?
N1 C5 1.326(7) . ?
N2 H2A 0.8900 . ?
N2 H2B 0.8900 . ?
N2 C6 1.467(7) . ?
N2 C7 1.492(6) . ?
C1 H1A 0.9300 . ?
C1 C2 1.372(8) . ?
C2 H2 0.9300 . ?
C2 C3 1.364(8) . ?
C3 C4 1.373(7) . ?
C3 C6 1.484(7) . ?
C4 H4 0.9300 . ?
C4 C5 1.371(8) . ?
C5 H5A 0.9300 . ?
C6 H6C 0.9700 . ?
C6 H6D 0.9700 . ?
C7 H7A 0.9700 . ?
C7 H7B 0.9700 . ?
C7 C8 1.492(8) . ?
C8 H8A 0.9600 . ?
C8 H8B 0.9600 . ?
C8 H8C 0.9600 . ?
N3 H3 0.8600 . ?
N3 C9 1.310(10) . ?
N3 C13 1.323(10) . ?
N4 H4A 0.8900 . ?
N4 H4B 0.8900 . ?
N4 C14 1.452(7) . ?
N4 C15 1.495(6) . ?
C9 H9 0.9300 . ?
C9 C10 1.379(9) . ?
C10 H10 0.9300 . ?
C10 C11 1.378(8) . ?
C11 C12 1.383(9) . ?
C11 C14 1.511(7) . ?
C12 H12 0.9300 . ?
C12 C13 1.354(9) . ?
C13 H13 0.9300 . ?
C14 H14A 0.9700 . ?
C14 H14B 0.9700 . ?
C15 H15A 0.9700 . ?
C15 H15B 0.9700 . ?
C15 C16 1.478(9) . ?
C16 H16A 0.9600 . ?
C16 H16B 0.9600 . ?
C16 H16C 0.9600 . ?

loop_
_geom_angle_atom_site_label_1
_geom_angle_atom_site_label_2
_geom_angle_atom_site_label_3
_geom_angle
_geom_angle_site_symmetry_1
_geom_angle_site_symmetry_3
_geom_angle_publ_flag
Cl1 Bi1 Cl2 174.37(4) . . ?
Cl1 Bi1 Cl3 88.04(5) . . ?
Cl1 Bi1 Cl4 86.43(5) . . ?
Cl1 Bi1 Cl6 92.26(5) . . ?
Cl2 Bi1 Cl3 87.78(5) . . ?
Cl4 Bi1 Cl2 96.99(5) . . ?
Cl4 Bi1 Cl3 85.56(4) . . ?
Cl5 Bi1 Cl1 89.06(5) . . ?
Cl5 Bi1 Cl2 95.21(5) . . ?
Cl5 Bi1 Cl3 176.79(5) . . ?
Cl5 Bi1 Cl4 92.89(5) . . ?
Cl5 Bi1 Cl6 92.39(5) . . ?
Cl6 Bi1 Cl2 83.91(5) . . ?
Cl6 Bi1 Cl3 89.10(5) . . ?
Cl6 Bi1 Cl4 174.53(5) . . ?
Cl7 Bi2 Cl8 172.21(5) . . ?
Cl7 Bi2 Cl9 87.80(5) . . ?
Cl7 Bi2 Cl10 92.02(5) . . ?
Cl7 Bi2 Cl11 92.37(5) . . ?
Cl7 Bi2 Cl12 86.93(6) . . ?
Cl8 Bi2 Cl12 92.19(5) . . ?
Cl9 Bi2 Cl8 84.54(5) . . ?
Cl9 Bi2 Cl12 93.97(6) . . ?
Cl10 Bi2 Cl8 89.05(5) . . ?
Cl10 Bi2 Cl9 87.36(5) . . ?
Cl10 Bi2 Cl11 87.72(5) . . ?
Cl10 Bi2 Cl12 178.27(5) . . ?
Cl11 Bi2 Cl8 95.38(5) . . ?
Cl11 Bi2 Cl9 175.08(5) . . ?
Cl11 Bi2 Cl12 90.95(6) . . ?
C17 N5 H5 118.9 . . ?
C21 N5 H5 118.9 . . ?
C21 N5 C17 122.2(6) . . ?
H6A N6 H6B 107.9 . . ?
C22 N6 H6A 109.3 . . ?
C22 N6 H6B 109.3 . . ?
C22 N6 C23 111.8(4) . . ?
C23 N6 H6A 109.3 . . ?
C23 N6 H6B 109.3 . . ?
N5 C17 H17 119.5 . . ?
N5 C17 C18 120.9(6) . . ?
C18 C17 H17 119.5 . . ?
C17 C18 H18 120.6 . . ?
C17 C18 C19 118.7(6) . . ?
C19 C18 H18 120.6 . . ?
C18 C19 C22 116.6(5) . . ?
C20 C19 C18 118.8(5) . . ?
C20 C19 C22 124.6(5) . . ?
C19 C20 H20 119.8 . . ?
C21 C20 C19 120.3(6) . . ?
C21 C20 H20 119.8 . . ?
N5 C21 C20 119.1(6) . . ?
N5 C21 H21 120.5 . . ?
C20 C21 H21 120.5 . . ?
N6 C22 C19 115.4(4) . . ?
N6 C22 H22A 108.4 . . ?
N6 C22 H22B 108.4 . . ?
C19 C22 H22A 108.4 . . ?
C19 C22 H22B 108.4 . . ?
H22A C22 H22B 107.5 . . ?
N6 C23 H23A 109.1 . . ?
N6 C23 H23B 109.1 . . ?
H23A C23 H23B 107.9 . . ?
C24 C23 N6 112.4(5) . . ?
C24 C23 H23A 109.1 . . ?
C24 C23 H23B 109.1 . . ?
C23 C24 H24A 109.5 . . ?
C23 C24 H24B 109.5 . . ?
C23 C24 H24C 109.5 . . ?
H24A C24 H24B 109.5 . . ?
H24A C24 H24C 109.5 . . ?
H24B C24 H24C 109.5 . . ?
C1 N1 H1 118.9 . . ?
C1 N1 C5 122.2(6) . . ?
C5 N1 H1 118.9 . . ?
H2A N2 H2B 107.9 . . ?
C6 N2 H2A 109.2 . . ?
C6 N2 H2B 109.2 . . ?
C6 N2 C7 112.0(4) . . ?
C7 N2 H2A 109.2 . . ?
C7 N2 H2B 109.2 . . ?
N1 C1 H1A 120.5 . . ?
N1 C1 C2 119.1(6) . . ?
C2 C1 H1A 120.5 . . ?
C1 C2 H2 119.5 . . ?
C3 C2 C1 120.9(6) . . ?
C3 C2 H2 119.5 . . ?
C2 C3 C4 118.0(6) . . ?
C2 C3 C6 118.1(5) . . ?
C4 C3 C6 123.8(5) . . ?
C3 C4 H4 120.1 . . ?
C5 C4 C3 119.9(6) . . ?
C5 C4 H4 120.1 . . ?
N1 C5 C4 119.9(6) . . ?
N1 C5 H5A 120.1 . . ?
C4 C5 H5A 120.1 . . ?
N2 C6 C3 116.4(5) . . ?
N2 C6 H6C 108.2 . . ?
N2 C6 H6D 108.2 . . ?
C3 C6 H6C 108.2 . . ?
C3 C6 H6D 108.2 . . ?
H6C C6 H6D 107.3 . . ?
N2 C7 H7A 109.2 . . ?
N2 C7 H7B 109.2 . . ?
H7A C7 H7B 107.9 . . ?
C8 C7 N2 112.0(5) . . ?
C8 C7 H7A 109.2 . . ?
C8 C7 H7B 109.2 . . ?
C7 C8 H8A 109.5 . . ?
C7 C8 H8B 109.5 . . ?
C7 C8 H8C 109.5 . . ?
H8A C8 H8B 109.5 . . ?
H8A C8 H8C 109.5 . . ?
H8B C8 H8C 109.5 . . ?
C9 N3 H3 118.7 . . ?
C9 N3 C13 122.6(7) . . ?
C13 N3 H3 118.7 . . ?
H4A N4 H4B 107.9 . . ?
C14 N4 H4A 109.2 . . ?
C14 N4 H4B 109.2 . . ?
C14 N4 C15 112.0(5) . . ?
C15 N4 H4A 109.2 . . ?
C15 N4 H4B 109.2 . . ?
N3 C9 H9 119.9 . . ?
N3 C9 C10 120.2(8) . . ?
C10 C9 H9 119.9 . . ?
C9 C10 H10 120.8 . . ?
C11 C10 C9 118.3(7) . . ?
C11 C10 H10 120.8 . . ?
C10 C11 C12 119.5(6) . . ?
C10 C11 C14 123.6(6) . . ?
C12 C11 C14 116.9(6) . . ?
C11 C12 H12 120.5 . . ?
C13 C12 C11 119.0(8) . . ?
C13 C12 H12 120.5 . . ?
N3 C13 C12 120.3(8) . . ?
N3 C13 H13 119.8 . . ?
C12 C13 H13 119.8 . . ?
N4 C14 C11 115.7(5) . . ?
N4 C14 H14A 108.3 . . ?
N4 C14 H14B 108.3 . . ?
C11 C14 H14A 108.3 . . ?
C11 C14 H14B 108.3 . . ?
H14A C14 H14B 107.4 . . ?
N4 C15 H15A 109.1 . . ?
N4 C15 H15B 109.1 . . ?
H15A C15 H15B 107.9 . . ?
C16 C15 N4 112.4(6) . . ?
C16 C15 H15A 109.1 . . ?
C16 C15 H15B 109.1 . . ?
C15 C16 H16A 109.5 . . ?
C15 C16 H16B 109.5 . . ?
C15 C16 H16C 109.5 . . ?
H16A C16 H16B 109.5 . . ?
H16A C16 H16C 109.5 . . ?
H16B C16 H16C 109.5 . . ?

loop_
_geom_hbond_atom_site_label_D
_geom_hbond_atom_site_label_H
_geom_hbond_atom_site_label_A
_geom_hbond_distance_DH
_geom_hbond_distance_HA
_geom_hbond_distance_DA
_geom_hbond_angle_DHA
_geom_hbond_site_symmetry_A
_geom_hbond_publ_flag
N5 H5 Cl9 0.86 2.19 3.049(5) 178.2 . yes
N6 H6A Cl8 0.89 2.39 3.187(5) 149.2 2_646 yes
N6 H6B Cl5 0.89 2.53 3.392(5) 164.5 4_576 yes
N2 H2A Cl11 0.89 2.48 3.357(5) 167.5 3_766 yes
N2 H2B Cl4 0.89 2.39 3.191(5) 149.5 . yes
N3 H3 Cl3 0.86 2.22 3.062(6) 166.2 . yes
N4 H4A Cl3 0.89 2.46 3.311(5) 161.5 3_666 yes
N4 H4B Cl12 0.89 2.32 3.167(5) 158.2 . yes

loop_
_geom_torsion_atom_site_label_1
_geom_torsion_atom_site_label_2
_geom_torsion_atom_site_label_3
_geom_torsion_atom_site_label_4
_geom_torsion
_geom_torsion_site_symmetry_1
_geom_torsion_site_symmetry_2
_geom_torsion_site_symmetry_3
_geom_torsion_site_symmetry_4
_geom_torsion_publ_flag
N5 C17 C18 C19 1.4(10) . . . . ?
C17 N5 C21 C20 0.2(10) . . . . ?
C17 C18 C19 C20 -1.3(9) . . . . ?
C17 C18 C19 C22 176.9(6) . . . . ?
C18 C19 C20 C21 0.7(9) . . . . ?
C18 C19 C22 N6 164.7(5) . . . . ?
C19 C20 C21 N5 -0.2(10) . . . . ?
C20 C19 C22 N6 -17.1(9) . . . . ?
C21 N5 C17 C18 -0.8(10) . . . . ?
C22 N6 C23 C24 -177.2(5) . . . . ?
C22 C19 C20 C21 -177.4(6) . . . . ?
C23 N6 C22 C19 176.0(5) . . . . ?
N1 C1 C2 C3 -1.3(10) . . . . ?
C1 N1 C5 C4 -0.1(11) . . . . ?
C1 C2 C3 C4 1.8(9) . . . . ?
C1 C2 C3 C6 -176.7(6) . . . . ?
C2 C3 C4 C5 -1.5(9) . . . . ?
C2 C3 C6 N2 -169.4(5) . . . . ?
C3 C4 C5 N1 0.7(10) . . . . ?
C4 C3 C6 N2 12.2(9) . . . . ?
C5 N1 C1 C2 0.5(11) . . . . ?
C6 N2 C7 C8 177.8(5) . . . . ?
C6 C3 C4 C5 177.0(6) . . . . ?
C7 N2 C6 C3 -179.2(5) . . . . ?
N3 C9 C10 C11 1.3(11) . . . . ?
C9 N3 C13 C12 0.6(12) . . . . ?
C9 C10 C11 C12 -1.3(10) . . . . ?
C9 C10 C11 C14 178.5(6) . . . . ?
C10 C11 C12 C13 1.1(10) . . . . ?
C10 C11 C14 N4 4.2(9) . . . . ?
C11 C12 C13 N3 -0.7(11) . . . . ?
C12 C11 C14 N4 -176.0(5) . . . . ?
C13 N3 C9 C10 -0.9(12) . . . . ?
C14 N4 C15 C16 -179.6(6) . . . . ?
C14 C11 C12 C13 -178.8(6) . . . . ?
C15 N4 C14 C11 -172.8(5) . . . . ?

_smtbx_masks_special_details     ?
loop_
_smtbx_masks_void_nr
_smtbx_masks_void_average_x
_smtbx_masks_void_average_y
_smtbx_masks_void_average_z
_smtbx_masks_void_volume
_smtbx_masks_void_count_electrons
_smtbx_masks_void_content
1 0.000 0.500 0.000 256.4 71.6 ?
2 0.500 0.000 0.500 256.4 71.6 ?

_smtbx_masks_void_probe_radius   1.2
_smtbx_masks_void_truncation_radius 1.2
_shelx_fab_file                  
;
-20 0 -2 0.3665 -0.4366
-20 0 0 -2.0372 0.4738
-20 0 2 -0.8160 0.6072
-20 0 4 1.8537 -0.5751
-20 0 6 2.2052 -0.6174
-20 0 8 -1.1773 -0.3559
-20 0 10 -3.7301 -0.0311
-20 0 12 -1.2822 0.5229
-20 0 14 6.3168 -0.4381
-20 0 16 4.9500 -1.0876
-20 0 18 -0.7497 -0.2941
-20 1 -2 0.6076 -0.4805
-20 1 -1 -2.9008 0.3044
-20 1 0 2.1828 0.2801
-20 1 1 -1.5902 -0.6156
-20 1 2 1.7222 0.4556
-20 1 3 -0.0707 0.9007
-20 1 4 -2.3185 -0.6997
-20 1 5 -3.3169 0.5785
-20 1 6 -3.9413 -0.4071
-20 1 7 -5.6856 -0.7129
-20 1 8 0.3895 0.9481
-20 1 9 -3.4370 0.6852
-20 1 10 7.5922 0.0387
-20 1 11 -0.3198 0.4038
-20 1 12 10.3608 -0.7190
-20 1 13 -0.7849 -0.7638
-20 1 14 5.4405 0.0153
-20 1 15 -1.7279 0.9381
-20 1 16 -3.3616 0.0898
-20 1 17 1.4790 1.5374
-20 1 18 -2.7348 0.1472
-20 2 -2 3.7192 -0.7465
-20 2 -1 3.6183 -0.1817
-20 2 0 7.1539 0.6470
-20 2 1 6.1383 -0.0632
-20 2 2 2.4738 -0.1190
-20 2 3 3.7716 0.3720
-20 2 4 1.8519 -0.8706
-20 2 5 -1.6405 0.1451
-20 2 6 5.9593 0.7039
-20 2 7 -4.0508 -0.0967
-20 2 8 10.2755 0.2557
-20 2 9 -8.7363 0.0615
-20 2 10 8.4425 -1.1973
-20 2 11 -11.5620 -0.1035
-20 2 12 1.8636 0.4218
-20 2 13 -8.1277 -0.0130
-20 2 14 -3.2265 0.9029
-20 2 15 0.1863 0.4761
-20 2 16 -5.2781 -0.0337
-20 2 17 4.5370 -0.1019
-20 3 0 -11.6536 0.3599
-20 3 1 -3.7054 -0.5742
-20 3 2 -9.5995 -0.3029
-20 3 3 -4.4583 0.5065
-20 3 4 -0.2371 -0.0131
-20 3 5 -1.8268 0.1795
-20 3 6 6.4744 0.3099
-20 3 7 -1.9849 -0.6863
-20 3 8 9.4753 -0.4658
-20 3 9 -6.1960 0.3950
-20 3 10 7.5043 -0.1731
-20 3 11 -3.4543 0.2441
-20 3 12 3.6342 0.6438
-20 3 13 0.0697 -0.8915
-20 3 14 0.1926 -0.2329
-20 3 15 3.3211 -0.9600
-20 3 16 -1.7385 -0.4496
-20 4 2 4.5391 -0.2223
-20 4 3 2.6351 0.4812
-20 4 4 2.5853 -0.5558
-20 4 5 2.2430 -0.3291
-20 4 6 -0.2960 0.3466
-20 4 7 -2.8775 -0.0797
-20 4 8 0.0418 0.3446
-20 4 9 -3.0509 0.9322
-20 4 10 -0.8470 -0.0620
-20 4 11 -0.0347 -0.1299
-20 4 12 -0.1920 0.2361
-20 4 13 0.2883 -0.2464
-20 4 14 -0.1460 -0.0075
-20 5 7 -3.2931 -0.3641
-20 5 8 -3.0820 -0.6305
-20 5 9 -0.1097 0.1838
-19 0 -7 -0.9048 0.7942
-19 0 -5 -3.7650 0.5564
-19 0 -3 -2.6321 -0.0417
-19 0 -1 -3.8712 0.1858
-19 0 1 -0.9946 0.8053
-19 0 3 2.1710 0.2401
-19 0 5 4.8763 -0.1204
-19 0 7 2.4650 -0.2322
-19 0 9 -2.8085 -0.3579
-19 0 11 -3.4233 0.3625
-19 0 13 0.3039 0.0834
-19 0 15 1.7080 -0.9284
-19 0 17 -1.3905 -0.6812
-19 0 19 0.9473 -0.2361
-19 0 21 1.6953 0.1496
-19 1 -7 1.1620 0.1098
-19 1 -6 2.7832 0.4953
-19 1 -5 3.3068 -0.1182
-19 1 -4 1.7098 0.8516
-19 1 -3 0.9083 -0.2455
-19 1 -2 -1.6278 0.5090
-19 1 -1 1.2972 0.1412
-19 1 0 -3.0499 -0.6731
-19 1 1 1.1839 0.5403
-19 1 2 -0.8659 -0.1647
-19 1 3 -2.3148 -0.1444
-19 1 4 -1.5376 0.3355
-19 1 5 -3.2568 -0.5419
-19 1 6 -5.4937 -0.6753
-19 1 7 -0.0044 0.4811
-19 1 8 -4.9696 0.2080
-19 1 9 9.7571 0.3473
-19 1 10 -2.0738 0.7966
-19 1 11 15.4421 -0.5029
-19 1 12 -1.1645 -0.4947
-19 1 13 11.7565 -0.1680
-19 1 14 -1.4311 0.2922
-19 1 15 2.5869 -0.0653
-19 1 16 1.0714 1.2003
-19 1 17 -2.7709 0.1171
-19 1 18 0.4740 0.5990
-19 1 19 -1.9923 0.2023
-19 1 20 -2.4466 0.2590
-19 1 21 -2.4063 -0.0975
-19 2 -6 -0.3267 0.1772
-19 2 -5 -1.2822 -1.4977
-19 2 -4 0.1931 0.3375
-19 2 -3 3.5861 -0.9488
-19 2 -2 1.6202 0.0332
-19 2 -1 9.8267 0.3059
-19 2 0 3.9892 -0.1492
-19 2 1 5.7267 0.4719
-19 2 2 5.6123 0.1756
-19 2 3 1.6553 -0.4925
-19 2 4 -0.4369 0.1307
-19 2 5 2.4998 0.2653
-19 2 6 -4.7648 -0.1480
-19 2 7 8.4787 0.6905
-19 2 8 -9.4585 -0.0175
-19 2 9 12.5677 -0.7695
-19 2 10 -15.4471 0.0233
-19 2 11 8.3608 -0.1747
-19 2 12 -12.6837 0.0425
-19 2 13 3.3325 0.7451
-19 2 14 -2.8107 0.6770
-19 2 15 -1.6734 0.1881
-19 2 16 5.6597 0.4212
-19 2 17 -2.2594 0.1879
-19 2 18 4.4094 -0.2068
-19 2 19 2.0345 -0.2500
-19 2 20 1.6368 0.2686
-19 2 21 1.3367 -0.2588
-19 3 -6 -0.6008 1.7619
-19 3 -5 -2.5224 -0.1362
-19 3 -4 0.1206 1.2085
-19 3 -3 -2.4845 0.0545
-19 3 -2 -4.3379 -0.0104
-19 3 -1 -7.0241 0.3355
-19 3 0 -4.5056 -0.5444
-19 3 1 -8.8723 -0.0648
-19 3 2 -6.0805 0.1523
-19 3 3 -3.3893 -0.1049
-19 3 4 -5.3778 0.4903
-19 3 5 3.6973 0.4229
-19 3 6 -2.0166 -0.4943
-19 3 7 9.4779 -0.0134
-19 3 8 -8.0109 -0.1560
-19 3 9 9.8692 -0.3235
-19 3 10 -9.2219 0.3319
-19 3 11 6.1422 0.4661
-19 3 12 -4.8297 -0.4421
-19 3 13 1.0556 0.0840
-19 3 14 0.0492 -0.5785
-19 3 15 -4.7341 -0.4821
-19 3 16 3.2378 -1.0461
-19 3 17 -2.8213 -0.1313
-19 3 18 -1.3897 -0.6570
-19 3 19 0.2664 -0.4261
-19 3 20 -1.5449 0.0997
-19 4 -4 -0.9134 -0.3330
-19 4 -3 -1.3329 0.2923
-19 4 -2 2.0739 -0.5561
-19 4 -1 -0.2773 0.6635
-19 4 0 3.5863 -0.3600
-19 4 1 2.6506 -0.0203
-19 4 2 1.7819 0.3805
-19 4 3 4.1341 -0.6950
-19 4 4 4.9175 -0.0954
-19 4 5 2.1380 -0.1492
-19 4 6 0.9505 -0.6518
-19 4 7 0.8641 0.3376
-19 4 8 -3.8713 0.4371
-19 4 9 -0.4149 -0.0525
-19 4 10 -1.2693 0.1091
-19 4 11 -0.1937 0.1189
-19 4 12 -1.0109 -0.5608
-19 4 13 0.0956 -0.1553
-19 4 14 0.7174 -0.0322
-19 4 15 -1.6958 0.1059
-19 4 16 -2.6617 -0.0872
-19 4 17 2.1405 0.5601
-19 4 18 -6.0579 0.3240
-19 4 19 2.9268 0.1301
-19 5 -3 3.6443 0.6787
-19 5 -2 -2.5959 -1.4718
-19 5 -1 3.9852 0.3768
-19 5 0 -3.0670 -0.3256
-19 5 1 3.2901 -0.3666
-19 5 2 2.2108 0.5812
-19 5 3 -0.5152 -0.5202
-19 5 4 2.6241 -0.1834
-19 5 5 -3.6972 0.6257
-19 5 6 -1.9245 -0.3421
-19 5 7 -4.6197 0.0237
-19 5 8 0.5496 0.4564
-19 5 9 -3.9803 -0.7479
-19 5 10 2.0255 -0.2576
-19 5 11 -0.1481 0.1039
-19 5 12 0.2616 -0.0556
-19 5 13 -0.9029 -0.0108
-19 5 14 0.2100 0.7308
-19 5 15 0.8038 0.1066
-19 5 16 -3.1955 0.3682
-19 5 17 6.9912 -0.0881
-19 6 0 -2.5575 0.4530
-19 6 1 -0.3007 -0.1629
-19 6 2 -2.5177 0.2338
-19 6 3 -3.1064 0.9796
-19 6 4 -4.0744 -0.3842
-19 6 5 -0.4437 1.5025
-19 6 6 0.9867 0.2904
-19 6 7 2.4079 -0.3833
-19 6 8 5.8958 0.6927
-19 6 9 5.4915 0.0050
-19 6 10 2.8163 -0.2236
-19 6 11 4.1627 0.8899
-19 6 12 2.4825 0.3290
-19 6 13 0.5133 -0.3166
-19 6 14 4.2723 0.3620
-19 6 15 2.8541 -0.6588
-19 7 6 -1.2799 -0.6281
-19 7 7 -0.4049 -1.0169
-19 7 8 -5.6146 -0.4130
-18 0 -10 3.1171 0.5467
-18 0 -8 1.5527 0.1562
-18 0 -6 -3.6283 0.0165
-18 0 -4 -3.4749 -0.0964
-18 0 -2 -4.5293 -0.2018
-18 0 0 -0.0650 0.3406
-18 0 2 2.3825 0.4654
-18 0 4 2.8624 0.4115
-18 0 6 2.0908 0.3176
-18 0 8 -3.9334 -0.1814
-18 0 10 -4.8828 0.1872
-18 0 12 -3.1626 0.4991
-18 0 14 -2.5347 -0.1715
-18 0 16 -1.0412 -0.3072
-18 0 18 2.8468 -0.1948
-18 0 20 3.2278 -0.0746
-18 0 22 0.6758 0.4895
-18 0 24 0.9641 1.0403
-18 1 -10 13.4241 0.4585
-18 1 -9 -0.8603 -0.8460
-18 1 -8 7.3179 0.1943
-18 1 -7 0.8840 0.3151
-18 1 -6 4.6975 -0.1867
-18 1 -5 2.2639 0.3402
-18 1 -4 -0.3846 -0.1183
-18 1 -3 0.8129 0.3511
-18 1 -2 -0.9219 0.1300
-18 1 -1 -2.1916 -0.1492
-18 1 0 2.0693 0.2597
-18 1 1 -1.8132 -0.4776
-18 1 2 0.1299 0.0844
-18 1 3 0.8625 -0.1374
-18 1 4 0.5867 -0.1993
-18 1 5 -1.9230 -0.5782
-18 1 6 1.0124 0.1290
-18 1 7 -3.5678 -0.2999
-18 1 8 7.1974 0.1678
-18 1 9 -2.3419 0.4083
-18 1 10 13.6630 -0.2638
-18 1 11 -2.6095 -0.4157
-18 1 12 10.0286 -0.0251
-18 1 13 -2.5489 -0.3413
-18 1 14 3.5098 -0.1061
-18 1 15 -0.1678 0.2554
-18 1 16 -1.9670 -0.0489
-18 1 17 -0.2183 -0.0845
-18 1 18 -4.5217 0.3082
-18 1 19 -2.9943 -0.1263
-18 1 20 -3.9630 -0.0530
-18 1 21 -1.0244 -0.3291
-18 1 22 -1.4159 -0.0894
-18 1 23 -0.2929 -0.8676
-18 1 24 0.1340 0.0108
-18 2 -10 -0.5246 1.6182
-18 2 -9 -6.7570 0.2866
-18 2 -8 1.0753 0.0805
-18 2 -7 -2.2391 0.2482
-18 2 -6 0.7751 -0.7868
-18 2 -5 0.6096 0.1125
-18 2 -4 1.6362 -0.4929
-18 2 -3 1.4103 -0.0462
-18 2 -2 7.6013 0.0160
-18 2 -1 0.2922 -0.1906
-18 2 0 5.2325 0.3977
-18 2 1 4.2215 0.0020
-18 2 2 0.8423 0.0521
-18 2 3 1.6929 0.0433
-18 2 4 -0.2494 0.1046
-18 2 5 -3.2894 -0.1350
-18 2 6 3.7315 0.5750
-18 2 7 -5.0464 -0.0086
-18 2 8 11.8102 -0.1785
-18 2 9 -11.9335 0.1738
-18 2 10 11.4675 -0.2340
-18 2 11 -12.3376 0.0121
-18 2 12 8.2541 0.3326
-18 2 13 -3.2971 0.3219
-18 2 14 4.0677 0.0569
-18 2 15 5.6077 0.4146
-18 2 16 -1.7361 0.3949
-18 2 17 7.1890 -0.2918
-18 2 18 0.4433 0.2348
-18 2 19 4.5690 -0.1415
-18 2 20 1.8477 -0.1334
-18 2 21 1.9548 0.1750
-18 2 22 -1.6687 0.4228
-18 2 23 -1.0103 -0.0388
-18 2 24 -0.7314 0.5663
-18 3 -9 -3.6341 -0.3241
-18 3 -8 -3.1360 -0.5443
-18 3 -7 -3.0142 1.2017
-18 3 -6 -3.9613 -0.1017
-18 3 -5 -0.8036 1.1368
-18 3 -4 -0.3164 0.0830
-18 3 -3 -4.5310 0.2348
-18 3 -2 -0.1155 0.1253
-18 3 -1 -4.0284 -0.3080
-18 3 0 -3.4602 0.0018
-18 3 1 -3.6654 -0.2352
-18 3 2 -4.2913 -0.1309
-18 3 3 -6.7789 0.2691
-18 3 4 -2.0413 0.1947
-18 3 5 -1.4891 -0.0514
-18 3 6 3.6611 0.2371
-18 3 7 -4.4124 -0.1884
-18 3 8 7.3884 -0.1021
-18 3 9 -9.2923 0.2836
-18 3 10 6.7464 0.2826
-18 3 11 -5.0938 0.0264
-18 3 12 3.4582 0.3226
-18 3 13 -1.0612 0.1729
-18 3 14 -5.2625 -0.1849
-18 3 15 3.5836 -0.2260
-18 3 16 -7.7856 0.0492
-18 3 17 1.1426 -0.5794
-18 3 18 -2.3957 -0.0761
-18 3 19 -3.0029 0.1941
-18 3 20 -2.8705 -0.2319
-18 3 21 0.9348 -0.3084
-18 3 22 -0.5457 0.1278
-18 3 23 3.3332 -0.7425
-18 4 -8 2.2722 -1.2561
-18 4 -7 2.0783 0.3513
-18 4 -6 0.5690 -1.3041
-18 4 -5 -2.2681 -0.1748
-18 4 -4 -1.2636 -0.3229
-18 4 -3 -3.3164 -0.0969
-18 4 -2 -1.0366 0.3896
-18 4 -1 -1.3561 -0.1065
-18 4 0 0.1147 0.2617
-18 4 1 -3.3780 0.1302
-18 4 2 2.4003 -0.3389
-18 4 3 2.5876 0.1100
-18 4 4 2.2935 -0.4445
-18 4 5 4.7217 -0.7064
-18 4 6 0.3215 0.0476
-18 4 7 -2.7077 -0.3208
-18 4 8 -1.0655 -0.1124
-18 4 9 -2.4348 0.0092
-18 4 10 -0.8662 -0.0005
-18 4 11 -2.1128 -0.4946
-18 4 12 -0.2376 -0.1519
-18 4 13 -0.2502 -0.1463
-18 4 14 -2.7673 -0.2906
-18 4 15 1.1779 -0.2045
-18 4 16 0.6618 0.3341
-18 4 17 -4.1986 0.0113
-18 4 18 4.6984 -0.0620
-18 4 19 0.6571 0.2292
-18 4 20 0.7117 0.3924
-18 4 21 4.7454 -0.3759
-18 4 22 -0.2565 1.1910
-18 5 -7 -0.2351 0.2783
-18 5 -6 5.8814 0.1979
-18 5 -5 1.0111 -0.6300
-18 5 -4 5.6565 0.4483
-18 5 -3 1.2939 -1.0915
-18 5 -2 4.5054 0.0806
-18 5 -1 -1.0573 -0.5350
-18 5 0 4.1621 -0.2184
-18 5 1 3.1070 0.4973
-18 5 2 1.9042 -0.4496
-18 5 3 6.1746 0.3010
-18 5 4 -2.1919 0.3827
-18 5 5 0.0655 -0.2890
-18 5 6 -4.4336 0.5524
-18 5 7 -0.6667 0.3470
-18 5 8 -5.1355 -0.4299
-18 5 9 1.0597 -0.0521
-18 5 10 -1.7758 -0.0144
-18 5 11 -2.5956 -0.5580
-18 5 12 -0.8890 0.0147
-18 5 13 -2.8913 0.2141
-18 5 14 -0.6322 0.0437
-18 5 15 -5.1291 0.1295
-18 5 16 7.5333 0.1250
-18 5 17 -5.6500 0.3762
-18 5 18 5.1427 -0.1695
-18 5 19 -0.2775 0.1150
-18 5 20 -2.6317 0.5334
-18 5 21 -3.5901 -1.0236
-18 6 -5 -4.5860 -0.8438
-18 6 -4 2.8604 1.8686
-18 6 -3 -3.5355 -0.3133
-18 6 -2 7.5529 0.6895
-18 6 -1 1.0803 0.5138
-18 6 0 1.8770 -0.2190
-18 6 1 4.3081 0.4278
-18 6 2 -3.0191 0.2338
-18 6 3 0.4833 -0.1715
-18 6 4 -1.0487 1.2239
-18 6 5 0.5459 0.2168
-18 6 6 1.5162 0.0593
-18 6 7 6.4118 0.9478
-18 6 8 5.4252 -0.2466
-18 6 9 5.0710 -0.0305
-18 6 10 6.3672 0.9935
-18 6 11 2.8058 -0.0241
-18 6 12 1.7653 0.2119
-18 6 13 5.0337 0.3862
-18 6 14 2.7238 -0.4144
-18 6 15 1.2594 -0.0744
-18 6 16 3.6871 -0.6512
-18 6 17 -1.5571 0.3551
-18 6 18 -2.3839 -0.5304
-18 6 19 -1.1769 -0.1856
-18 7 -3 -7.4747 0.0418
-18 7 -2 -3.1637 -0.6245
-18 7 -1 -7.0601 0.3665
-18 7 0 -7.5703 0.0909
-18 7 1 -4.0313 -0.9385
-18 7 2 -2.1285 0.7081
-18 7 3 -4.5922 -1.6558
-18 7 4 -1.3243 -0.3487
-18 7 5 -1.3237 -0.7203
-18 7 6 -0.3192 -1.3757
-18 7 7 -2.3945 -0.2861
-18 7 8 1.1726 0.3000
-18 7 9 -5.6443 -0.7895
-18 7 10 -0.9831 0.6269
-18 7 11 0.6676 0.2258
-18 7 12 -2.9991 -0.6342
-18 7 13 5.4361 0.5598
-18 7 14 -3.3177 -0.0557
-18 7 15 3.2795 0.4946
-18 7 16 -4.3526 -0.0239
-18 7 17 3.3888 0.4393
-18 8 1 -1.9091 -1.1725
-18 8 2 2.0828 1.1402
-18 8 3 -2.2046 0.0901
-18 8 4 0.5905 0.4456
-18 8 5 0.7600 0.5960
-18 8 6 0.7372 0.6980
-18 8 7 -3.4741 -0.6164
-18 8 8 -1.7332 0.7943
-18 8 9 -2.2027 -0.5540
-18 8 10 -2.9533 -0.9484
-18 8 11 0.8175 0.5699
-18 8 12 -4.1480 -0.8880
-18 8 13 0.2415 -0.0272
-17 0 -13 -0.2977 -0.3131
-17 0 -11 1.4806 -0.0294
-17 0 -9 2.9065 -0.5308
-17 0 -7 -1.2814 -0.7906
-17 0 -5 -0.5356 -0.4656
-17 0 -3 -2.9295 -0.4893
-17 0 -1 -0.7358 -0.2835
-17 0 1 1.3582 -0.0577
-17 0 3 -2.1527 0.1345
-17 0 5 -1.5186 0.4141
-17 0 7 -4.7502 0.0829
-17 0 9 -3.9560 0.0594
-17 0 11 0.1197 0.4613
-17 0 13 -2.1664 0.2848
-17 0 15 -1.0462 0.2816
-17 0 17 5.3095 0.1961
-17 0 19 4.9756 -0.1061
-17 0 21 -0.3331 0.0655
-17 0 23 -0.5705 0.4813
-17 0 25 -1.6432 0.6700
-17 1 -13 12.7637 0.3018
-17 1 -12 -0.5770 -0.5929
-17 1 -11 18.8601 0.5204
-17 1 -10 -2.3142 -0.6930
-17 1 -9 13.5266 0.1581
-17 1 -8 -1.7840 0.4263
-17 1 -7 7.9452 -0.4069
-17 1 -6 0.8823 0.4149
-17 1 -5 0.8598 -0.3238
-17 1 -4 1.8528 0.2533
-17 1 -3 -2.2632 0.1594
-17 1 -2 0.1616 0.4603
-17 1 -1 3.7777 0.1306
-17 1 0 -1.9526 0.1747
-17 1 1 3.5573 -0.0822
-17 1 2 1.5104 -0.0192
-17 1 3 3.8767 0.0790
-17 1 4 1.6109 -0.2395
-17 1 5 2.5058 0.2476
-17 1 6 -1.1815 -0.2969
-17 1 7 2.1124 -0.0296
-17 1 8 -1.1103 -0.0329
-17 1 9 7.6307 -0.2995
-17 1 10 -3.0579 -0.4538
-17 1 11 4.3581 0.1529
-17 1 12 -4.0840 -0.4097
-17 1 13 -0.3820 0.1060
-17 1 14 -1.1329 -0.1626
-17 1 15 -0.5213 -0.1584
-17 1 16 -0.3622 -0.5421
-17 1 17 -2.9939 0.2294
-17 1 18 -3.4064 -0.3275
-17 1 19 -4.0453 0.0553
-17 1 20 -1.6174 -0.2138
-17 1 21 -0.0541 -0.1281
-17 1 22 0.4437 -0.4702
-17 1 23 1.7349 0.0102
-17 1 24 -1.1362 -0.7155
-17 1 25 1.0498 0.0605
-17 1 26 -0.3583 -0.2752
-17 2 -13 2.3488 0.5031
-17 2 -12 -13.1261 -0.2760
-17 2 -11 2.4019 1.4691
-17 2 -10 -14.1016 0.0623
-17 2 -9 4.0865 0.7133
-17 2 -8 -7.4579 0.2584
-17 2 -7 2.8609 -0.2549
-17 2 -6 -1.2800 0.0320
-17 2 -5 -1.4792 -0.0901
-17 2 -4 2.2684 -0.1797
-17 2 -3 2.0929 -0.0225
-17 2 -2 -1.5606 -0.2390
-17 2 -1 2.4815 -0.1355
-17 2 0 -0.0929 0.0052
-17 2 1 0.3711 0.0127
-17 2 2 1.7562 0.0879
-17 2 3 0.5620 0.1385
-17 2 4 -2.6005 -0.0971
-17 2 5 0.5849 0.2233
-17 2 6 -1.0756 -0.0448
-17 2 7 6.7262 -0.0617
-17 2 8 -5.0615 0.2113
-17 2 9 8.0135 -0.0190
-17 2 10 -9.5347 0.0173
-17 2 11 5.4651 0.1697
-17 2 12 -2.6933 -0.1958
-17 2 13 5.7419 -0.2733
-17 2 14 5.3171 -0.0535
-17 2 15 -0.1884 0.1554
-17 2 16 7.9176 -0.3895
-17 2 17 -2.0958 0.4035
-17 2 18 7.6148 -0.5326
-17 2 19 2.2352 -0.1123
-17 2 20 5.6302 -0.1666
-17 2 21 0.3945 0.1088
-17 2 22 0.9511 -0.1565
-17 2 23 0.0228 0.3250
-17 2 24 0.2270 -0.0430
-17 2 25 3.7057 -0.0899
-17 2 26 1.0031 0.0847
-17 3 -12 -2.4695 -1.4506
-17 3 -11 4.9690 0.1909
-17 3 -10 -3.8107 -1.1991
-17 3 -9 0.9848 -0.3784
-17 3 -8 -4.1264 0.1370
-17 3 -7 -3.0486 -0.0556
-17 3 -6 -0.7796 0.4941
-17 3 -5 -0.5143 0.3021
-17 3 -4 -2.2149 -0.0572
-17 3 -3 2.4242 0.0360
-17 3 -2 -2.0888 -0.1675
-17 3 -1 0.7446 -0.2302
-17 3 0 1.7968 -0.2392
-17 3 1 -2.2353 -0.2660
-17 3 2 -3.8613 -0.1525
-17 3 3 -4.6279 -0.1555
-17 3 4 -1.1127 0.0690
-17 3 5 -2.2491 -0.0065
-17 3 6 1.5778 0.1012
-17 3 7 2.0597 0.0025
-17 3 8 -4.4075 0.2586
-17 3 9 3.8575 0.1508
-17 3 10 -1.3422 0.0407
-17 3 11 4.6484 0.2660
-17 3 12 1.4506 0.3704
-17 3 13 -3.1193 0.0395
-17 3 14 2.6377 0.4823
-17 3 15 -11.8703 0.2010
-17 3 16 2.6140 -0.2448
-17 3 17 -8.1782 0.2894
-17 3 18 -2.3590 0.1603
-17 3 19 -6.5641 0.1050
-17 3 20 -1.8193 0.1441
-17 3 21 -5.6384 0.3561
-17 3 22 2.0397 -0.4658
-17 3 23 1.8387 0.2394
-17 3 24 0.3940 -0.3046
-17 3 25 2.1958 0.0057
-17 4 -11 -0.7578 0.5224
-17 4 -10 -1.3745 0.3958
-17 4 -9 -0.9655 -0.4729
-17 4 -8 2.2573 0.6299
-17 4 -7 -0.1649 -0.8281
-17 4 -6 -1.8797 -0.1254
-17 4 -5 -0.0361 -0.3069
-17 4 -4 -6.4384 0.0036
-17 4 -3 0.1459 0.2236
-17 4 -2 -3.9101 0.3162
-17 4 -1 -1.3197 0.3724
-17 4 0 -5.4112 0.1091
-17 4 1 -1.4453 0.2125
-17 4 2 -0.7353 0.2007
-17 4 3 -0.2122 -0.2510
-17 4 4 7.8635 -0.1295
-17 4 5 -1.2673 -0.1635
-17 4 6 2.3561 -0.3448
-17 4 7 -2.0179 -0.1135
-17 4 8 0.2331 -0.0560
-17 4 9 -1.1530 -0.0168
-17 4 10 1.1109 -0.1788
-17 4 11 -0.5264 0.0642
-17 4 12 0.2604 0.1229
-17 4 13 -4.0373 -0.3352
-17 4 14 4.6751 0.0283
-17 4 15 -2.8462 0.1032
-17 4 16 1.6439 -0.2161
-17 4 17 3.0132 -0.0173
-17 4 18 0.2360 0.1193
-17 4 19 0.5336 -0.0479
-17 4 20 3.8774 -0.2728
-17 4 21 -1.0928 0.9345
-17 4 22 -4.8864 -0.3765
-17 4 23 -0.6000 1.0636
-17 4 24 -11.7313 0.0021
-17 4 25 -2.7763 1.1415
-17 5 -10 4.5417 1.2262
-17 5 -9 3.5581 -0.6935
-17 5 -8 2.1780 0.8169
-17 5 -7 5.4947 -0.1118
-17 5 -6 1.4893 -0.0111
-17 5 -5 6.7105 0.2611
-17 5 -4 2.2525 -0.4248
-17 5 -3 4.7032 -0.1613
-17 5 -2 -1.5021 -0.4587
-17 5 -1 2.7390 -0.1711
-17 5 0 -0.9280 0.0533
-17 5 1 1.0499 -0.0991
-17 5 2 4.5052 0.3331
-17 5 3 -2.7511 0.1575
-17 5 4 0.6783 -0.1811
-17 5 5 -4.7524 0.5708
-17 5 6 -2.6288 0.0236
-17 5 7 -4.9176 -0.1283
-17 5 8 -0.3703 0.1279
-17 5 9 -2.2850 -0.1161
-17 5 10 -4.1510 -0.5152
-17 5 11 0.2643 0.0006
-17 5 12 -4.4354 -0.1462
-17 5 13 -0.5440 -0.1093
-17 5 14 -2.3108 -0.1330
-17 5 15 5.4348 0.2897
-17 5 16 -3.4170 -0.0088
-17 5 17 7.4538 -0.0663
-17 5 18 1.8462 0.3295
-17 5 19 1.4908 0.2429
-17 5 20 0.9114 -0.7480
-17 5 21 6.8113 0.2827
-17 5 22 -4.3670 -1.2842
-17 5 23 12.9621 -0.0266
-17 6 -9 0.8094 -0.4471
-17 6 -8 -6.1503 -0.4138
-17 6 -7 -0.0867 0.9211
-17 6 -6 -4.1092 -0.7974
-17 6 -5 -1.6570 1.3270
-17 6 -4 -1.2095 -0.2611
-17 6 -3 4.0609 0.4536
-17 6 -2 3.9102 0.5685
-17 6 -1 4.5887 -0.3049
-17 6 0 9.8142 0.4782
-17 6 1 0.9219 -0.3095
-17 6 2 6.9823 -0.1768
-17 6 3 1.9579 0.5024
-17 6 4 0.6647 -0.2080
-17 6 5 1.9353 0.2324
-17 6 6 1.8997 0.6154
-17 6 7 2.4639 -0.3921
-17 6 8 0.7743 0.0571
-17 6 9 4.7385 0.5511
-17 6 10 -3.6744 -0.5081
-17 6 11 2.2217 0.3061
-17 6 12 -1.2591 0.0492
-17 6 13 1.2878 -0.2176
-17 6 14 -1.4316 -0.2919
-17 6 15 3.7212 -0.2583
-17 6 16 -3.4541 0.0779
-17 6 17 -1.3765 -0.5886
-17 6 18 -2.2030 0.0302
-17 6 19 -0.9414 0.1119
-17 6 20 -6.3444 -0.3485
-17 6 21 6.9708 0.7708
-17 6 22 -6.6498 0.1511
-17 7 -7 0.4103 1.1058
-17 7 -6 0.8897 -1.8895
-17 7 -5 2.4559 0.4179
-17 7 -4 -2.6661 -0.3698
-17 7 -3 -1.8165 -0.7597
-17 7 -2 -4.6815 0.6802
-17 7 -1 -10.6545 -0.3186
-17 7 0 -1.0605 -0.1254
-17 7 1 -7.0368 0.4314
-17 7 2 -3.5034 -0.7608
-17 7 3 -2.5826 -0.0599
-17 7 4 -2.2419 -0.1951
-17 7 5 1.4329 -1.0294
-17 7 6 1.8414 0.1421
-17 7 7 6.8051 -0.0176
-17 7 8 -0.9517 -0.6010
-17 7 9 5.8835 0.9354
-17 7 10 1.5391 0.1132
-17 7 11 1.8733 -0.1465
-17 7 12 7.3650 0.7183
-17 7 13 -0.5549 -0.0296
-17 7 14 5.4447 0.3101
-17 7 15 -2.8786 0.0576
-17 7 16 2.4295 0.4776
-17 7 17 -4.3186 -0.1991
-17 7 18 -0.2210 -0.2239
-17 7 19 1.3865 0.2042
-17 7 20 -4.6415 -0.6601
-17 8 -5 0.1724 -0.1147
-17 8 -4 -7.4530 0.9534
-17 8 -3 -1.8947 -0.6774
-17 8 -2 -1.3842 -0.2676
-17 8 -1 -0.8454 0.6741
-17 8 0 -2.4115 -1.2376
-17 8 1 -2.2876 0.8423
-17 8 2 -5.9526 0.1082
-17 8 3 -3.0718 0.1110
-17 8 4 -0.4824 0.7480
-17 8 5 -1.1353 0.2762
-17 8 6 -4.1416 -0.4453
-17 8 7 -3.2748 0.7774
-17 8 8 -6.7939 -0.6283
-17 8 9 -3.4692 -0.4906
-17 8 10 -1.5495 0.6394
-17 8 11 -3.0630 -0.9868
-17 8 12 1.3993 0.2273
-17 8 13 -4.2186 0.2893
-17 8 14 0.4148 -0.2013
-17 8 15 -4.3331 0.3925
-17 8 16 1.1617 -0.0043
-17 8 17 -2.3972 0.7626
-17 8 18 3.2995 -0.2721
-17 9 -1 7.6479 1.1604
-17 9 0 0.9440 -0.7180
-17 9 1 9.6473 -0.3368
-17 9 2 5.6907 0.1464
-17 9 3 7.9297 -0.3458
-17 9 4 3.6725 -0.8346
-17 9 5 -0.3322 0.9078
-17 9 6 1.1341 -0.6170
-17 9 7 -1.8675 0.3028
-17 9 8 3.6001 0.9780
-17 9 9 0.9384 -1.0247
-17 9 10 -0.3626 0.5886
-17 9 11 -0.4531 -0.1263
-17 9 12 -5.2485 -1.0424
-17 9 13 -0.3460 0.4701
-17 9 14 -6.4914 -1.0319
-16 0 -14 0.3446 0.1438
-16 0 -12 -0.0270 0.4899
-16 0 -10 3.2868 -0.0859
-16 0 -8 0.6273 -0.6529
-16 0 -6 2.2709 -0.2370
-16 0 -4 0.1687 -0.1901
-16 0 -2 -2.8241 -0.3457
-16 0 0 -0.7699 -0.4208
-16 0 2 -5.0403 -0.5313
-16 0 4 -3.5480 -0.1943
-16 0 6 -2.3761 -0.0680
-16 0 8 -1.4374 -0.1333
-16 0 10 5.1917 0.0912
-16 0 12 1.4572 0.0379
-16 0 14 -3.5552 0.2538
-16 0 16 2.3416 0.4050
-16 0 18 4.1571 -0.0442
-16 0 20 -2.5108 -0.1433
-16 0 22 -3.1493 0.0073
-16 0 24 -1.6041 0.2429
-16 0 26 -1.7386 0.1252
-16 0 28 -1.4475 0.2384
-16 1 -15 -2.7619 0.0960
-16 1 -14 9.7893 0.4324
-16 1 -13 -1.0668 -0.4301
-16 1 -12 16.0453 0.3454
-16 1 -11 -2.4867 -0.6476
-16 1 -10 14.2378 -0.1341
-16 1 -9 -3.4670 0.2574
-16 1 -8 10.0650 -0.5257
-16 1 -7 -0.7593 0.4131
-16 1 -6 5.1571 -0.4593
-16 1 -5 0.9151 0.0694
-16 1 -4 -1.5508 0.0989
-16 1 -3 1.7555 0.4338
-16 1 -2 2.9690 0.3049
-16 1 -1 -0.4956 0.6119
-16 1 0 4.1120 -0.1544
-16 1 1 0.9029 0.3884
-16 1 2 3.3204 -0.0591
-16 1 3 2.6910 0.2610
-16 1 4 3.4154 0.3764
-16 1 5 -0.2685 0.1777
-16 1 6 -0.4536 0.0739
-16 1 7 -0.2029 0.0756
-16 1 8 3.6815 -0.3757
-16 1 9 -1.4288 -0.2845
-16 1 10 2.6562 0.0755
-16 1 11 -3.8431 -0.0615
-16 1 12 -3.5200 0.2847
-16 1 13 -1.0371 0.1825
-16 1 14 -0.6262 -0.0780
-16 1 15 1.1153 -0.3851
-16 1 16 0.1763 0.0883
-16 1 17 -2.4232 -0.1950
-16 1 18 -3.6288 0.0512
-16 1 19 -2.5715 -0.0028
-16 1 20 -1.2312 -0.0616
-16 1 21 0.3127 -0.1763
-16 1 22 1.7473 0.0600
-16 1 23 -1.2538 -0.3204
-16 1 24 -0.1255 0.1077
-16 1 25 -2.0891 -0.3353
-16 1 26 -0.3925 0.0950
-16 1 27 -1.7050 -0.0573
-16 1 28 -0.7104 -0.2733
-16 2 -15 -5.0431 -0.0791
-16 2 -14 1.4376 -0.0196
-16 2 -13 -11.5709 -0.2842
-16 2 -12 2.8225 0.5263
-16 2 -11 -17.0233 -0.0069
-16 2 -10 4.7397 0.4487
-16 2 -9 -11.8604 0.2853
-16 2 -8 4.2652 -0.1484
-16 2 -7 -5.1094 0.1457
-16 2 -6 -2.5317 -0.1014
-16 2 -5 1.1628 -0.0859
-16 2 -4 -2.0795 0.0535
-16 2 -3 -0.5950 -0.2817
-16 2 -2 0.4426 -0.3172
-16 2 -1 -3.1890 -0.0603
-16 2 0 -0.0257 -0.3122
-16 2 1 0.1378 0.1851
-16 2 2 2.6125 0.0808
-16 2 3 -3.3215 -0.0128
-16 2 4 0.7177 0.0519
-16 2 5 -1.4496 -0.1172
-16 2 6 1.7540 -0.2686
-16 2 7 -0.3772 0.1540
-16 2 8 2.5940 -0.0416
-16 2 9 -6.9169 0.1892
-16 2 10 -1.2514 0.2290
-16 2 11 -3.2432 -0.2112
-16 2 12 2.5702 -0.3519
-16 2 13 5.1272 -0.3283
-16 2 14 2.5417 -0.2166
-16 2 15 7.7049 -0.2701
-16 2 16 -1.9144 0.1916
-16 2 17 8.5768 -0.3560
-16 2 18 2.3832 -0.1898
-16 2 19 8.7789 -0.2388
-16 2 20 4.3768 -0.1855
-16 2 21 3.6184 -0.1104
-16 2 22 2.2892 -0.0269
-16 2 23 0.1796 -0.0092
-16 2 24 5.1352 -0.1240
-16 2 25 0.5504 0.0755
-16 2 26 6.7626 -0.5559
-16 2 27 0.6620 0.0712
-16 2 28 3.7433 -0.0880
-16 3 -15 3.5761 -0.4867
-16 3 -14 4.3308 0.0535
-16 3 -13 0.4824 -0.7443
-16 3 -12 9.8001 0.3240
-16 3 -11 -1.9352 -0.9942
-16 3 -10 7.7111 -0.0232
-16 3 -9 -3.1293 -0.3852
-16 3 -8 0.1066 -0.0046
-16 3 -7 -0.7485 0.1119
-16 3 -6 -2.2237 0.3583
-16 3 -5 0.3863 -0.2123
-16 3 -4 -0.3335 0.1645
-16 3 -3 -1.0239 -0.1306
-16 3 -2 -0.0699 -0.3134
-16 3 -1 4.5408 0.0625
-16 3 0 -0.4028 -0.3798
-16 3 1 0.0594 -0.2653
-16 3 2 -2.8111 -0.2455
-16 3 3 -2.6420 -0.1999
-16 3 4 -3.9158 -0.2548
-16 3 5 3.6684 0.1314
-16 3 6 -2.1646 -0.1627
-16 3 7 -0.6470 0.2250
-16 3 8 -1.1211 0.0013
-16 3 9 0.1743 -0.1595
-16 3 10 2.7869 0.0253
-16 3 11 4.0511 -0.0541
-16 3 12 0.7349 -0.0320
-16 3 13 1.5229 0.5080
-16 3 14 -10.6355 0.0799
-16 3 15 1.6771 0.0995
-16 3 16 -11.6781 0.1944
-16 3 17 0.3492 0.0761
-16 3 18 -8.0961 0.0938
-16 3 19 -1.3712 0.3376
-16 3 20 -8.1203 0.1647
-16 3 21 0.8574 0.0347
-16 3 22 -0.2755 0.1086
-16 3 23 0.6556 -0.0445
-16 3 24 5.5931 -0.2479
-16 3 25 -3.4450 0.2268
-16 3 26 2.3395 0.1460
-16 3 27 -2.9415 0.7651
-16 4 -14 -1.8900 1.2175
-16 4 -13 -8.0279 -0.1922
-16 4 -12 -3.0291 1.0176
-16 4 -11 -5.0343 0.0502
-16 4 -10 -4.0343 0.3673
-16 4 -9 0.7351 0.4162
-16 4 -8 -1.3587 -0.1229
-16 4 -7 0.5738 -0.2126
-16 4 -6 1.2881 -0.0360
-16 4 -5 -3.6057 -0.2777
-16 4 -4 2.0876 0.0988
-16 4 -3 -0.1343 0.4277
-16 4 -2 -0.4028 0.0892
-16 4 -1 0.6253 0.3146
-16 4 0 -3.3019 0.3405
-16 4 1 0.3651 0.1786
-16 4 2 -2.0248 0.1291
-16 4 3 9.6977 0.3530
-16 4 4 -1.7393 -0.1376
-16 4 5 8.1222 0.1481
-16 4 6 -2.3575 -0.0069
-16 4 7 3.8677 0.0527
-16 4 8 -1.0956 0.0735
-16 4 9 5.6331 -0.0061
-16 4 10 -0.5565 0.2319
-16 4 11 1.1538 0.2894
-16 4 12 -5.0808 -0.1202
-16 4 13 2.2739 0.3792
-16 4 14 -7.1710 -0.0317
-16 4 15 3.8636 -0.0895
-16 4 16 -1.8368 0.1422
-16 4 17 0.3514 0.0483
-16 4 18 -2.7161 -0.1174
-16 4 19 1.6380 0.0594
-16 4 20 -4.7875 0.4630
-16 4 21 -4.3074 -0.1127
-16 4 22 -2.3410 0.6799
-16 4 23 -14.8928 0.1374
-16 4 24 -3.8787 0.9033
-16 4 25 -11.0791 0.2414
-16 4 26 -4.6861 0.6890
-16 5 -13 1.2102 -0.1815
-16 5 -12 4.0835 -0.4373
-16 5 -11 5.7405 0.7476
-16 5 -10 0.8547 -0.5611
-16 5 -9 3.4711 0.8109
-16 5 -8 2.6131 -0.0839
-16 5 -7 -0.4902 0.1803
-16 5 -6 5.9446 0.3140
-16 5 -5 -0.5241 -0.0663
-16 5 -4 4.1061 -0.1335
-16 5 -3 -2.8379 -0.2235
-16 5 -2 -0.7524 -0.2082
-16 5 -1 -4.6997 -0.2600
-16 5 0 -3.6513 0.1500
-16 5 1 1.0788 0.1213
-16 5 2 -6.3952 0.0481
-16 5 3 1.7764 0.0788
-16 5 4 -6.3761 0.2647
-16 5 5 -1.8178 -0.0680
-16 5 6 -3.1526 0.0104
-16 5 7 1.5209 0.1971
-16 5 8 -0.3262 -0.1655
-16 5 9 0.0887 -0.0831
-16 5 10 1.9709 0.0355
-16 5 11 -1.6611 -0.0597
-16 5 12 0.8952 -0.2033
-16 5 13 3.4290 -0.1387
-16 5 14 2.9071 0.1616
-16 5 15 3.0671 -0.4032
-16 5 16 5.4535 0.0845
-16 5 17 4.3148 0.1614
-16 5 18 1.9433 0.0404
-16 5 19 5.0087 -0.2395
-16 5 20 7.5267 0.1622
-16 5 21 -1.8374 -0.8522
-16 5 22 17.4480 -0.0390
-16 5 23 2.3447 -0.9171
-16 5 24 14.8441 0.2491
-16 5 25 10.9297 -1.2417
-16 6 -12 -1.2964 -1.4534
-16 6 -11 -3.1633 0.5345
-16 6 -10 0.6993 -1.1623
-16 6 -9 -3.5265 -0.1908
-16 6 -8 2.1933 -0.1321
-16 6 -7 -3.1409 -0.5982
-16 6 -6 -2.0730 0.5599
-16 6 -5 -1.8937 -0.1943
-16 6 -4 0.2607 0.2828
-16 6 -3 0.8169 0.4153
-16 6 -2 4.5007 -0.1511
-16 6 -1 6.8415 0.2821
-16 6 0 2.8624 -0.3445
-16 6 1 8.6558 -0.3048
-16 6 2 3.3841 -0.1150
-16 6 3 1.4427 -0.6230
-16 6 4 2.5577 0.0276
-16 6 5 -3.2611 -0.0130
-16 6 6 -0.7425 -0.4751
-16 6 7 -5.7622 0.1441
-16 6 8 -0.0054 -0.0237
-16 6 9 -11.0606 -0.5385
-16 6 10 0.7992 0.1032
-16 6 11 -8.2867 -0.2221
-16 6 12 0.0502 -0.1950
-16 6 13 -2.5916 -0.3155
-16 6 14 1.6136 0.1568
-16 6 15 -0.9369 -0.2024
-16 6 16 -1.1049 -0.2393
-16 6 17 1.8654 0.0607
-16 6 18 -2.9186 -0.2310
-16 6 19 -2.8761 -0.4119
-16 6 20 4.4006 0.3054
-16 6 21 -9.3271 -0.0344
-16 6 22 2.2747 0.6821
-16 6 23 -6.3498 -0.4504
-16 6 24 -8.4499 0.5710
-16 7 -10 6.0894 0.2901
-16 7 -9 -3.9563 -0.7782
-16 7 -8 0.6429 0.6978
-16 7 -7 1.4074 -1.2430
-16 7 -6 0.0211 0.4487
-16 7 -5 4.9582 -0.4214
-16 7 -4 0.9053 -0.7098
-16 7 -3 1.8874 0.7102
-16 7 -2 -5.9432 -0.6141
-16 7 -1 3.6748 0.4388
-16 7 0 -4.9935 0.2454
-16 7 1 0.2302 -0.0825
-16 7 2 -0.3909 0.2118
-16 7 3 -4.6894 0.2083
-16 7 4 2.7583 -0.3744
-16 7 5 0.2303 0.4753
-16 7 6 9.3221 -0.0916
-16 7 7 0.9356 -0.3360
-16 7 8 11.3313 0.7427
-16 7 9 -0.4895 -0.2036
-16 7 10 7.9883 0.1077
-16 7 11 2.9612 0.5975
-16 7 12 3.5738 -0.0546
-16 7 13 2.8633 0.1281
-16 7 14 -0.4232 0.1320
-16 7 15 0.2579 0.2031
-16 7 16 -4.5604 -0.2598
-16 7 17 -1.1229 0.0129
-16 7 18 -2.4060 0.2113
-16 7 19 -3.5546 -0.4806
-16 7 20 2.1013 0.1027
-16 7 21 -2.1624 -0.9751
-16 7 22 -2.1235 -0.0006
-16 7 23 2.3446 -1.3469
-16 8 -8 0.6267 1.5373
-16 8 -7 0.4547 0.0999
-16 8 -6 -1.7777 0.5296
-16 8 -5 -6.6836 0.8610
-16 8 -4 -6.3753 -0.5644
-16 8 -3 -3.7826 0.3767
-16 8 -2 -6.8752 0.2698
-16 8 -1 0.0672 -0.8637
-16 8 0 -6.6646 0.4068
-16 8 1 -6.6481 0.1198
-16 8 2 -4.8430 -0.2864
-16 8 3 -2.8313 0.9651
-16 8 4 1.0436 -0.0465
-16 8 5 -2.5293 -0.1495
-16 8 6 -0.0772 0.6660
-16 8 7 -8.3473 -0.6218
-16 8 8 -1.7211 0.0873
-16 8 9 -5.3799 0.6060
-16 8 10 0.0658 -0.6955
-16 8 11 -0.2011 0.5289
-16 8 12 -1.0418 0.1763
-16 8 13 -0.5166 -0.0835
-16 8 14 -2.3376 0.4126
-16 8 15 -2.8237 0.2795
-16 8 16 -2.0625 0.5999
-16 8 17 0.2984 -0.0485
-16 8 18 1.1689 1.0758
-16 8 19 1.4695 -0.0767
-16 8 20 1.3828 1.1877
-16 8 21 0.9911 0.1607
-16 9 -6 3.1189 -1.0999
-16 9 -5 -0.7385 0.0350
-16 9 -4 8.8337 0.1186
-16 9 -3 5.6064 -1.3043
-16 9 -2 6.7987 1.2053
-16 9 -1 2.1519 -1.0452
-16 9 0 6.1954 -0.2153
-16 9 1 5.1534 0.4348
-16 9 2 8.0457 -0.7579
-16 9 3 5.7415 -0.5550
-16 9 4 0.9229 0.4838
-16 9 5 -0.2634 -0.9466
-16 9 6 -1.6393 0.3746
-16 9 7 1.5973 0.6797
-16 9 8 4.7113 -0.9270
-16 9 9 -0.1204 0.7129
-16 9 10 4.1068 -0.4397
-16 9 11 -4.9844 -0.9475
-16 9 12 0.2880 0.3919
-16 9 13 -8.0032 -0.9959
-16 9 14 2.4272 0.0047
-16 9 15 -1.5766 -0.7933
-16 9 16 3.5610 0.0902
-16 9 17 5.4918 -1.0485
-16 9 18 0.7298 -0.1023
-16 10 -1 -3.6758 0.7296
-16 10 0 3.1391 -0.2692
-16 10 1 -2.7768 0.5418
-16 10 2 -0.3955 0.8150
-16 10 3 -3.1374 -1.0189
-16 10 4 -2.1940 0.8030
-16 10 5 4.3200 0.1220
-16 10 6 1.0097 -1.1129
-16 10 7 2.0018 0.9726
-16 10 8 1.5875 -0.6761
-16 10 9 -4.4092 -0.3902
-16 10 10 1.9968 1.2372
-16 10 11 -2.9991 -0.6590
-16 10 12 7.3577 0.9612
-16 10 13 -0.1580 0.1058
-16 10 14 8.9035 0.2152
-15 0 -13 -0.9146 1.8683
-15 0 -11 3.3487 1.6133
-15 0 -9 1.5554 0.4870
-15 0 -7 1.9133 0.6256
-15 0 -5 3.4150 0.7242
-15 0 -3 -2.0449 0.2579
-15 0 -1 -1.5167 0.0144
-15 0 1 -3.6056 -0.4273
-15 0 3 -2.0793 -0.5691
-15 0 5 2.1478 -0.3191
-15 0 7 0.6962 -0.2733
-15 0 9 5.6561 -0.1804
-15 0 11 3.6762 -0.3222
-15 0 13 -6.3732 -0.2730
-15 0 15 -4.4111 0.1384
-15 0 17 1.3933 -0.0537
-15 0 19 -2.1097 -0.1700
-15 0 21 -3.1866 -0.0859
-15 0 23 0.3798 -0.0185
-15 0 25 1.3680 -0.0384
-15 0 27 -0.1790 -0.0764
-15 0 29 -4.6373 0.2873
-15 1 -14 0.0957 -1.0115
-15 1 -13 6.5161 0.2222
-15 1 -12 -0.8216 -1.2390
-15 1 -11 7.5841 -0.4731
-15 1 -10 -3.4198 -0.4576
-15 1 -9 6.2321 -0.6055
-15 1 -8 -1.1971 -0.1222
-15 1 -7 6.8230 -0.2054
-15 1 -6 -0.3234 -0.4284
-15 1 -5 0.0056 0.0284
-15 1 -4 0.8724 -0.2128
-15 1 -3 -0.9456 0.3049
-15 1 -2 0.9921 0.1323
-15 1 -1 0.5534 -0.0105
-15 1 0 0.6775 0.1945
-15 1 1 -0.3653 -0.3410
-15 1 2 1.8275 0.3764
-15 1 3 3.3252 0.0715
-15 1 4 -1.3115 0.4731
-15 1 5 1.0926 0.1794
-15 1 6 -1.4116 0.3060
-15 1 7 3.4916 -0.2270
-15 1 8 0.2422 -0.0405
-15 1 9 5.5542 -0.0739
-15 1 10 -1.7896 0.1403
-15 1 11 -2.9277 0.1712
-15 1 12 -0.3849 0.5116
-15 1 13 -3.5804 -0.0313
-15 1 14 2.8785 -0.0372
-15 1 15 -0.2958 0.0446
-15 1 16 0.0901 0.0026
-15 1 17 -4.2521 -0.0636
-15 1 18 -2.6914 0.1751
-15 1 19 -4.5254 -0.0908
-15 1 20 -0.4879 -0.1509
-15 1 21 0.3466 0.1234
-15 1 22 -0.8721 -0.1374
-15 1 23 0.5533 0.0593
-15 1 24 -2.6875 -0.3344
-15 1 25 -0.0260 0.1577
-15 1 26 -3.4633 -0.1547
-15 1 27 0.6870 -0.1244
-15 1 28 -0.5383 -0.6211
-15 1 29 2.4688 -0.1964
-15 2 -14 -4.2713 -0.2179
-15 2 -13 0.4324 -0.1460
-15 2 -12 -11.8397 0.0144
-15 2 -11 2.2295 -0.2428
-15 2 -10 -10.2312 0.3203
-15 2 -9 4.0087 -0.2487
-15 2 -8 -5.8102 0.1493
-15 2 -7 -0.6119 -0.1853
-15 2 -6 -1.3211 0.0424
-15 2 -5 -2.4761 0.0347
-15 2 -4 1.4768 -0.2071
-15 2 -3 -0.0326 -0.0034
-15 2 -2 -1.3570 -0.2765
-15 2 -1 -1.2833 -0.2303
-15 2 0 0.5636 0.1028
-15 2 1 2.0871 -0.0608
-15 2 2 -2.6382 0.1114
-15 2 3 2.2168 0.0207
-15 2 4 -4.0292 -0.1179
-15 2 5 0.3944 -0.3091
-15 2 6 0.4108 0.0585
-15 2 7 1.1833 -0.2301
-15 2 8 -4.7946 0.3173
-15 2 9 -3.9952 0.1925
-15 2 10 -5.0023 0.1409
-15 2 11 -1.6737 -0.1363
-15 2 12 3.7688 -0.1606
-15 2 13 4.1155 -0.2251
-15 2 14 7.0711 -0.0798
-15 2 15 0.2361 0.0255
-15 2 16 6.8538 0.0881
-15 2 17 0.7068 -0.2419
-15 2 18 8.1962 0.0298
-15 2 19 4.7138 -0.1760
-15 2 20 4.6486 0.0001
-15 2 21 2.7113 -0.1327
-15 2 22 -0.6496 0.0663
-15 2 23 2.5081 -0.0676
-15 2 24 -1.5218 0.0412
-15 2 25 5.8756 -0.2055
-15 2 26 -1.5516 -0.1505
-15 2 27 5.5388 -0.0080
-15 2 28 0.5867 0.1119
-15 2 29 0.5887 0.9312
-15 3 -14 1.8948 0.0289
-15 3 -13 8.8101 0.1037
-15 3 -12 -0.5243 0.0464
-15 3 -11 11.1833 0.1448
-15 3 -10 -1.0063 0.0156
-15 3 -9 3.4760 0.1844
-15 3 -8 -1.5359 0.2560
-15 3 -7 -2.5087 0.3142
-15 3 -6 -0.1505 0.1075
-15 3 -5 -3.3248 0.3361
-15 3 -4 -2.4024 -0.0223
-15 3 -3 -3.7533 0.0557
-15 3 -2 2.0829 0.2595
-15 3 -1 -1.7942 -0.1434
-15 3 0 1.9202 -0.0255
-15 3 1 -0.7697 0.0144
-15 3 2 -4.5228 -0.3447
-15 3 3 -2.3680 -0.0290
-15 3 4 1.2144 -0.0550
-15 3 5 -2.7425 -0.2006
-15 3 6 -0.0408 0.1771
-15 3 7 -3.6422 -0.1086
-15 3 8 -2.3542 -0.1218
-15 3 9 0.3033 -0.0884
-15 3 10 3.6807 -0.3186
-15 3 11 5.0220 -0.1104
-15 3 12 2.0053 0.1275
-15 3 13 -2.9013 -0.0496
-15 3 14 0.4463 0.1821
-15 3 15 -8.4366 -0.1046
-15 3 16 2.9784 0.0709
-15 3 17 -4.9957 -0.1745
-15 3 18 2.2819 0.2049
-15 3 19 -5.3136 -0.1802
-15 3 20 1.1230 0.2235
-15 3 21 -1.5048 -0.1653
-15 3 22 1.0029 0.2708
-15 3 23 6.0870 -0.3522
-15 3 24 -2.6263 0.2040
-15 3 25 5.9330 -0.0343
-15 3 26 -3.9119 0.5400
-15 3 27 -0.0748 0.6081
-15 3 28 0.0427 0.2952
-15 3 29 -2.8181 -0.2543
-15 4 -14 -3.2550 0.0363
-15 4 -13 -2.2584 0.7184
-15 4 -12 -5.8358 -0.0428
-15 4 -11 -4.3607 0.4778
-15 4 -10 -1.2811 0.0556
-15 4 -9 -2.5232 0.1520
-15 4 -8 2.0445 -0.2692
-15 4 -7 1.4925 0.0048
-15 4 -6 1.1488 -0.4660
-15 4 -5 3.2825 -0.0691
-15 4 -4 4.9887 0.1814
-15 4 -3 2.0145 -0.3061
-15 4 -2 8.5003 0.3435
-15 4 -1 -1.6132 0.0016
-15 4 0 3.9262 -0.0087
-15 4 1 -1.4822 0.3030
-15 4 2 8.1171 0.1819
-15 4 3 -0.8179 -0.0049
-15 4 4 9.3712 0.2713
-15 4 5 -2.2934 0.0487
-15 4 6 3.2303 0.0655
-15 4 7 -1.4102 0.1738
-15 4 8 5.0477 -0.0658
-15 4 9 -0.0644 0.1807
-15 4 10 0.6541 0.1094
-15 4 11 -4.0225 -0.0118
-15 4 12 -4.1698 0.3927
-15 4 13 -8.4915 -0.0931
-15 4 14 -0.1982 0.1906
-15 4 15 -5.1170 0.1647
-15 4 16 0.1971 0.1098
-15 4 17 -4.5201 0.0021
-15 4 18 0.4495 0.2557
-15 4 19 -6.6824 0.1346
-15 4 20 -1.6623 0.2550
-15 4 21 -2.7821 0.0936
-15 4 22 -11.2138 0.2698
-15 4 23 -1.3959 0.0835
-15 4 24 -13.0715 0.3300
-15 4 25 -3.1519 0.4536
-15 4 26 -3.1236 -0.0476
-15 4 27 -3.7108 -0.4026
-15 4 28 1.5923 -0.4696
-15 5 -14 1.3982 -0.3575
-15 5 -13 0.4907 -0.2375
-15 5 -12 5.6029 0.1377
-15 5 -11 -2.1810 -0.2549
-15 5 -10 3.6721 0.2942
-15 5 -9 -1.0527 0.0387
-15 5 -8 -1.4723 -0.0413
-15 5 -7 3.5870 0.2865
-15 5 -6 -1.8866 -0.0618
-15 5 -5 3.2958 -0.1320
-15 5 -4 -1.0993 0.0032
-15 5 -3 -2.7809 -0.3408
-15 5 -2 -2.8999 -0.1960
-15 5 -1 -6.8688 0.1267
-15 5 0 0.4553 -0.0209
-15 5 1 -8.5068 0.0100
-15 5 2 3.7357 0.2838
-15 5 3 -7.4270 -0.0306
-15 5 4 0.6793 0.0453
-15 5 5 -1.4315 0.1080
-15 5 6 3.6402 0.0369
-15 5 7 2.5933 -0.1380
-15 5 8 5.6554 0.1074
-15 5 9 2.7018 -0.0471
-15 5 10 1.7047 0.1093
-15 5 11 0.7433 -0.2121
-15 5 12 4.7045 0.0362
-15 5 13 0.3589 -0.1511
-15 5 14 5.8779 -0.4602
-15 5 15 1.3314 -0.0233
-15 5 16 3.6022 -0.1622
-15 5 17 -1.5268 -0.0330
-15 5 18 4.1290 0.0977
-15 5 19 2.4954 0.0970
-15 5 20 -0.5198 -0.1732
-15 5 21 13.8390 -0.1096
-15 5 22 -0.0241 -0.0532
-15 5 23 16.0592 0.2651
-15 5 24 9.2758 -0.4324
-15 5 25 7.5302 0.0103
-15 5 26 9.1098 -0.5580
-15 5 27 -0.1151 -0.3542
-15 6 -14 -1.7607 0.3220
-15 6 -13 -3.2430 -1.1839
-15 6 -12 -1.2421 0.4007
-15 6 -11 -1.3643 -0.9080
-15 6 -10 0.0203 -0.0712
-15 6 -9 3.8091 -0.3266
-15 6 -8 -1.8497 -0.4398
-15 6 -7 0.9327 0.1032
-15 6 -6 -4.6731 -0.1521
-15 6 -5 -2.1945 0.2549
-15 6 -4 -5.0463 0.2094
-15 6 -3 0.4744 0.1840
-15 6 -2 -0.6120 0.0917
-15 6 -1 -0.1846 -0.0677
-15 6 0 5.7541 -0.2036
-15 6 1 0.3223 -0.3448
-15 6 2 3.9862 -0.4680
-15 6 3 2.3043 -0.1946
-15 6 4 -2.4884 -0.3094
-15 6 5 -0.0009 -0.3403
-15 6 6 -6.1997 0.2609
-15 6 7 -2.0077 -0.2433
-15 6 8 -10.7606 -0.0028
-15 6 9 -1.1427 0.0370
-15 6 10 -8.6048 -0.0858
-15 6 11 -0.2769 -0.1416
-15 6 12 0.4592 -0.0963
-15 6 13 0.3179 0.2461
-15 6 14 4.8390 -0.1926
-15 6 15 -1.2760 0.1513
-15 6 16 7.0645 0.0907
-15 6 17 -3.0822 -0.3067
-15 6 18 2.9953 -0.3294
-15 6 19 2.0119 -0.2745
-15 6 20 -7.1906 -0.1369
-15 6 21 2.5784 -0.0309
-15 6 22 -9.5889 -0.2427
-15 6 23 -7.9918 0.1521
-15 6 24 -7.6237 -0.8021
-15 6 25 -11.2793 -0.1865
-15 6 26 -4.4623 -0.0464
-15 7 -13 7.5189 -0.0375
-15 7 -12 1.2744 0.8110
-15 7 -11 5.8060 0.1797
-15 7 -10 -2.2307 -0.1791
-15 7 -9 0.2114 0.2210
-15 7 -8 -0.5840 -0.4146
-15 7 -7 -2.0025 0.3046
-15 7 -6 6.6541 -0.1922
-15 7 -5 2.7441 -0.2896
-15 7 -4 4.9916 0.3017
-15 7 -3 0.9362 -0.4987
-15 7 -2 4.0453 0.3369
-15 7 -1 -0.5927 0.1914
-15 7 0 2.8118 0.0595
-15 7 1 1.1430 0.3193
-15 7 2 -5.6411 0.1768
-15 7 3 0.7091 0.0253
-15 7 4 -5.4388 0.4510
-15 7 5 5.1234 -0.1156
-15 7 6 -2.1892 -0.0266
-15 7 7 9.5042 0.2194
-15 7 8 -3.7068 -0.3784
-15 7 9 9.7948 0.0551
-15 7 10 -2.1725 0.2555
-15 7 11 6.2173 -0.0599
-15 7 12 -0.0275 0.0892
-15 7 13 0.2401 0.2455
-15 7 14 0.2650 0.0124
-15 7 15 -4.6802 -0.1380
-15 7 16 0.8032 0.1535
-15 7 17 -5.0053 0.1130
-15 7 18 0.5152 -0.0770
-15 7 19 0.4824 0.1822
-15 7 20 1.2032 -0.3810
-15 7 21 1.3751 -0.1646
-15 7 22 4.4559 -1.1899
-15 7 23 1.7843 0.2455
-15 7 24 5.4959 -0.5024
-15 7 25 5.7240 0.4412
-15 8 -11 -0.4722 0.1342
-15 8 -10 -3.5559 -0.1563
-15 8 -9 0.5647 0.7382
-15 8 -8 4.0538 0.5052
-15 8 -7 -2.8376 0.5460
-15 8 -6 1.4125 0.7090
-15 8 -5 -8.2782 -0.4189
-15 8 -4 -1.3404 0.6402
-15 8 -3 -7.8229 -0.0250
-15 8 -2 3.6261 -0.4664
-15 8 -1 -5.1976 0.2267
-15 8 0 -3.4979 -0.2208
-15 8 1 -3.0758 -0.4056
-15 8 2 -4.7649 0.7219
-15 8 3 4.2568 -0.1710
-15 8 4 -0.6401 0.0398
-15 8 5 4.8339 0.4452
-15 8 6 -5.9030 -0.5881
-15 8 7 0.6754 0.2612
-15 8 8 -8.0110 0.2813
-15 8 9 2.2807 -0.4266
-15 8 10 -5.2370 0.4902
-15 8 11 1.8160 -0.0567
-15 8 12 -3.9069 -0.1485
-15 8 13 -0.0713 0.1665
-15 8 14 -6.6973 0.1756
-15 8 15 -1.1737 0.2241
-15 8 16 -4.6173 0.0208
-15 8 17 -1.3007 0.7823
-15 8 18 -0.0608 -0.2572
-15 8 19 -1.6914 0.8127
-15 8 20 -0.7533 0.0510
-15 8 21 -3.6776 1.8618
-15 8 22 -0.7155 0.2429
-15 8 23 -1.1603 2.3752
-15 9 -9 0.4172 -0.4115
-15 9 -8 -2.6429 -0.1987
-15 9 -7 -2.4467 -1.0557
-15 9 -6 -1.7437 -0.1481
-15 9 -5 2.5898 -0.3396
-15 9 -4 6.1983 -0.6938
-15 9 -3 2.1265 0.9368
-15 9 -2 4.5598 -0.9594
-15 9 -1 -0.9365 0.0441
-15 9 0 3.0084 0.5860
-15 9 1 4.3818 -0.7957
-15 9 2 4.9032 0.0539
-15 9 3 2.8218 0.2308
-15 9 4 -1.8724 -0.9908
-15 9 5 -1.1003 0.4924
-15 9 6 -1.2191 0.3118
-15 9 7 6.3291 -0.5075
-15 9 8 0.6659 0.9081
-15 9 9 9.6510 -0.3893
-15 9 10 -1.7779 -0.4252
-15 9 11 4.1912 0.2785
-15 9 12 -5.3406 -0.6354
-15 9 13 4.4110 -0.0941
-15 9 14 -4.4111 -0.2687
-15 9 15 7.5591 0.0489
-15 9 16 4.3033 -0.8303
-15 9 17 5.9752 0.0947
-15 9 18 1.9977 -0.4236
-15 9 19 2.9015 -0.0262
-15 9 20 -1.3466 -0.4676
-15 10 -6 -0.6439 -0.1064
-15 10 -5 2.9853 0.8744
-15 10 -4 -4.3733 -1.0648
-15 10 -3 -2.3160 0.7775
-15 10 -2 -3.0961 0.2685
-15 10 -1 0.6706 -0.3509
-15 10 0 2.2435 1.0567
-15 10 1 0.0213 0.3691
-15 10 2 0.6248 -0.7212
-15 10 3 -2.2680 0.9316
-15 10 4 4.2263 -0.2874
-15 10 5 2.3281 -0.7623
-15 10 6 2.4064 0.9800
-15 10 7 4.2515 -0.9679
-15 10 8 -8.5451 -0.2089
-15 10 9 1.4590 0.8008
-15 10 10 -8.2244 -0.8394
-15 10 11 2.6579 0.8886
-15 10 12 -3.5515 0.2239
-15 10 13 6.9361 0.0487
-15 10 14 2.2870 -0.0328
-15 10 15 1.5871 -0.1308
-15 10 16 -0.1512 -0.0717
-15 10 17 -2.6437 -0.8281
-15 11 -1 -1.2601 -0.8576
-15 11 0 -3.0335 -0.6726
-15 11 1 -5.1721 0.5091
-15 11 2 -2.4445 -0.8224
-15 11 3 -5.0363 0.1148
-15 11 4 -0.8959 1.3779
-15 11 5 -4.9962 -0.8996
-15 11 6 -6.3992 0.7001
-15 11 7 0.2196 0.2840
-15 11 8 -3.4976 -1.3346
-15 11 9 3.4982 0.8154
-15 11 10 1.2658 -0.5678
-15 11 11 2.2845 -0.3414
-15 11 12 0.7271 0.4242
-15 11 13 -2.7089 -0.3530
-14 0 -12 3.7620 3.1016
-14 0 -10 3.3807 1.4421
-14 0 -8 0.4846 0.8387
-14 0 -6 5.2079 1.2767
-14 0 -4 3.0548 0.8816
-14 0 -2 0.6775 0.6680
-14 0 0 -0.9563 0.4990
-14 0 2 -0.6265 0.0111
-14 0 4 4.6542 -0.0578
-14 0 6 1.5840 -0.0637
-14 0 8 1.9942 -0.1138
-14 0 10 3.2157 -0.1908
-14 0 12 -5.5292 -0.4159
-14 0 14 -7.7031 -0.2251
-14 0 16 -0.6180 -0.1333
-14 0 18 1.0296 -0.1572
-14 0 20 -0.4587 -0.0385
-14 0 22 1.5023 -0.1055
-14 0 24 2.9901 -0.1972
-14 0 26 1.3323 -0.3566
-14 0 28 -5.8979 -0.1610
-14 0 30 -5.3016 -0.6220
-14 1 -13 1.2728 -1.7970
-14 1 -12 -1.3313 -0.4700
-14 1 -11 -2.5425 -1.1534
-14 1 -10 -1.7780 -0.8376
-14 1 -9 -1.1130 -0.5516
-14 1 -8 2.5434 0.0814
-14 1 -7 -0.4740 -0.7207
-14 1 -6 1.0051 0.1648
-14 1 -5 -1.7922 -0.6814
-14 1 -4 -3.5015 -0.0703
-14 1 -3 -0.0066 -0.5120
-14 1 -2 -3.2027 0.0117
-14 1 -1 0.9378 -0.5099
-14 1 0 -3.5869 -0.2886
-14 1 1 1.2846 -0.1529
-14 1 2 2.3701 -0.2901
-14 1 3 -2.2124 0.1845
-14 1 4 3.6474 0.0392
-14 1 5 -3.6975 0.0650
-14 1 6 3.6545 0.0021
-14 1 7 -0.1003 -0.0997
-14 1 8 7.4934 -0.0302
-14 1 9 0.0177 0.0186
-14 1 10 -0.1414 -0.0274
-14 1 11 -0.0441 0.3430
-14 1 12 -6.4228 -0.2002
-14 1 13 3.0562 0.0295
-14 1 14 -3.8746 0.0310
-14 1 15 2.4367 0.0416
-14 1 16 -4.8564 -0.0633
-14 1 17 -1.4337 0.2902
-14 1 18 -5.6533 -0.2172
-14 1 19 -1.1852 -0.1353
-14 1 20 0.0225 0.1416
-14 1 21 -0.2555 -0.0189
-14 1 22 3.6917 -0.0184
-14 1 23 -1.2710 -0.1436
-14 1 24 3.1459 0.0348
-14 1 25 -3.5408 -0.0926
-14 1 26 2.5724 0.0310
-14 1 27 -2.2289 -0.1521
-14 1 28 5.0167 -0.2899
-14 1 29 4.4488 -0.5392
-14 1 30 7.3283 0.1544
-14 1 31 3.2596 0.5982
-14 2 -13 -1.8778 -0.1295
-14 2 -12 -1.5937 -0.5729
-14 2 -11 -3.5514 0.3383
-14 2 -10 1.3664 -0.3449
-14 2 -9 -1.1913 0.0942
-14 2 -8 1.0721 -0.0476
-14 2 -7 -1.9273 -0.0148
-14 2 -6 -0.7110 -0.0874
-14 2 -5 1.6825 0.0370
-14 2 -4 0.3847 0.1699
-14 2 -3 2.5904 -0.2737
-14 2 -2 -2.8339 0.1808
-14 2 -1 3.3548 -0.1192
-14 2 0 -1.2753 -0.0530
-14 2 1 0.1578 0.1617
-14 2 2 2.4798 -0.0478
-14 2 3 -5.2126 -0.0554
-14 2 4 1.5094 -0.0789
-14 2 5 -0.9573 -0.0950
-14 2 6 3.3285 -0.1475
-14 2 7 -2.6949 0.1566
-14 2 8 -1.0055 0.0710
-14 2 9 -6.1944 0.2226
-14 2 10 -3.6536 0.0160
-14 2 11 0.5505 0.0588
-14 2 12 2.6211 0.0171
-14 2 13 5.1740 -0.0115
-14 2 14 1.2902 0.1505
-14 2 15 3.8486 0.2083
-14 2 16 -2.0727 -0.2028
-14 2 17 4.3797 0.2354
-14 2 18 0.9500 -0.0403
-14 2 19 3.3619 0.0560
-14 2 20 1.1987 -0.0034
-14 2 21 -1.4448 0.0380
-14 2 22 -0.8006 -0.0810
-14 2 23 -3.2416 0.0319
-14 2 24 2.1285 0.0544
-14 2 25 -3.6993 -0.2110
-14 2 26 6.6474 -0.0857
-14 2 27 -1.6734 -0.2034
-14 2 28 3.0564 0.7080
-14 2 29 -1.7428 0.3652
-14 2 30 -3.5671 0.4026
-14 3 -13 -0.5298 0.6825
-14 3 -12 9.0494 0.1263
-14 3 -11 1.1499 0.5937
-14 3 -10 4.8644 0.4122
-14 3 -9 -1.1801 0.4207
-14 3 -8 -0.5068 0.3459
-14 3 -7 -2.5883 0.4215
-14 3 -6 -2.3126 0.2647
-14 3 -5 -4.1934 0.1522
-14 3 -4 -5.2291 0.3650
-14 3 -3 -1.2561 0.1661
-14 3 -2 -4.9105 0.2299
-14 3 -1 2.9488 0.1970
-14 3 0 -1.2518 0.2196
-14 3 1 -3.2902 -0.0945
-14 3 2 -0.7215 0.3157
-14 3 3 -1.1839 -0.0528
-14 3 4 -0.8279 0.0577
-14 3 5 0.1040 0.1657
-14 3 6 -1.9693 -0.0726
-14 3 7 -5.0126 0.0752
-14 3 8 -0.3140 0.0154
-14 3 9 0.6329 -0.1189
-14 3 10 7.0711 0.0563
-14 3 11 3.0229 -0.0527
-14 3 12 5.2162 0.1084
-14 3 13 0.1011 -0.0003
-14 3 14 -1.8013 -0.0975
-14 3 15 2.8499 0.0482
-14 3 16 -0.6290 -0.2495
-14 3 17 4.5569 0.0368
-14 3 18 -0.9556 -0.2401
-14 3 19 1.4338 0.0062
-14 3 20 -2.2042 -0.2124
-14 3 21 0.1538 0.2944
-14 3 22 1.7543 -0.1746
-14 3 23 -1.4509 0.2123
-14 3 24 4.5853 -0.0430
-14 3 25 -4.3673 0.2616
-14 3 26 0.8008 0.7284
-14 3 27 -1.1748 0.3065
-14 3 28 -4.5811 0.3443
-14 3 29 1.7481 -0.4434
-14 3 30 -0.1498 -0.6791
-14 4 -13 -3.7751 0.1474
-14 4 -12 -2.1721 0.1025
-14 4 -11 -2.3301 -0.0516
-14 4 -10 -2.8382 0.1433
-14 4 -9 0.3773 -0.2299
-14 4 -8 0.6515 -0.0269
-14 4 -7 1.3893 -0.3501
-14 4 -6 2.8349 -0.1160
-14 4 -5 4.6284 -0.0575
-14 4 -4 3.1732 -0.3353
-14 4 -3 9.8678 0.1181
-14 4 -2 0.7053 -0.2635
-14 4 -1 5.2707 -0.2336
-14 4 0 -0.3581 0.2315
-14 4 1 3.9196 -0.2601
-14 4 2 0.1341 0.0807
-14 4 3 6.6851 -0.0385
-14 4 4 -1.6487 -0.0831
-14 4 5 0.1732 -0.0914
-14 4 6 -1.1130 0.1445
-14 4 7 0.0607 -0.1566
-14 4 8 1.7301 0.0847
-14 4 9 -0.1944 -0.1048
-14 4 10 0.0400 -0.0796
-14 4 11 -6.7393 0.0421
-14 4 12 -4.8602 -0.1008
-14 4 13 -4.2045 0.1576
-14 4 14 -3.8605 0.0912
-14 4 15 0.3174 0.1599
-14 4 16 -2.5504 0.0539
-14 4 17 1.0249 0.1507
-14 4 18 -4.3417 0.0498
-14 4 19 0.9739 0.2665
-14 4 20 -0.9621 -0.0898
-14 4 21 -3.7606 0.2452
-14 4 22 1.9645 -0.4245
-14 4 23 -8.4274 0.1685
-14 4 24 0.7301 0.0671
-14 4 25 -2.9049 -0.0082
-14 4 26 -2.8293 -0.0402
-14 4 27 4.3866 -0.5235
-14 4 28 -3.9947 -0.2736
-14 4 29 -0.1059 -0.2686
-14 5 -13 4.9890 -0.0130
-14 5 -12 -4.3344 -0.2480
-14 5 -11 3.0634 -0.1392
-14 5 -10 -3.9073 -0.0741
-14 5 -9 -0.8310 -0.3384
-14 5 -8 0.6148 0.0631
-14 5 -7 0.1279 -0.1660
-14 5 -6 2.9002 -0.2385
-14 5 -5 2.9740 0.1091
-14 5 -4 -1.2480 -0.4262
-14 5 -3 1.5709 -0.0344
-14 5 -2 -5.1622 0.0616
-14 5 -1 0.8660 -0.1255
-14 5 0 -6.1309 0.0982
-14 5 1 3.3399 0.1739
-14 5 2 -6.5654 -0.1584
-14 5 3 0.7168 0.0671
-14 5 4 -1.9974 0.1753
-14 5 5 0.8452 -0.2344
-14 5 6 3.2376 0.0401
-14 5 7 4.8934 -0.0985
-14 5 8 2.2595 -0.2328
-14 5 9 1.4007 0.0537
-14 5 10 -1.2520 -0.2358
-14 5 11 0.2784 0.1107
-14 5 12 -2.2306 -0.2409
-14 5 13 2.5743 -0.2149
-14 5 14 -1.4711 -0.2089
-14 5 15 1.1047 -0.2983
-14 5 16 -3.7819 -0.1057
-14 5 17 1.1245 0.0737
-14 5 18 -2.3139 0.1414
-14 5 19 -0.6457 0.1467
-14 5 20 6.5540 -0.1086
-14 5 21 -1.5509 0.3615
-14 5 22 12.2223 0.0442
-14 5 23 4.9261 0.2209
-14 5 24 8.3963 0.1036
-14 5 25 8.2423 -0.3097
-14 5 26 -0.3923 -0.5320
-14 5 27 3.3947 -0.3941
-14 5 28 -0.6131 -0.0748
-14 6 -13 1.3845 0.1407
-14 6 -12 -3.5252 -0.3841
-14 6 -11 2.2128 -0.1043
-14 6 -10 3.3098 -0.0006
-14 6 -9 1.1041 -0.3519
-14 6 -8 3.7592 -0.0529
-14 6 -7 -3.8675 -0.0708
-14 6 -6 -2.8173 0.0507
-14 6 -5 -6.4430 0.1621
-14 6 -4 -3.9343 0.3299
-14 6 -3 -3.9668 0.0433
-14 6 -2 -3.7274 0.2029
-14 6 -1 2.7171 0.0278
-14 6 0 -3.0300 -0.2660
-14 6 1 6.2832 0.0524
-14 6 2 1.4426 -0.1973
-14 6 3 2.3555 -0.1779
-14 6 4 3.6089 0.0441
-14 6 5 -1.2231 0.1832
-14 6 6 1.1179 -0.0618
-14 6 7 -4.2836 0.4666
-14 6 8 -1.7085 0.0784
-14 6 9 -4.1670 0.2639
-14 6 10 -1.2379 0.0189
-14 6 11 3.0743 0.1248
-14 6 12 0.2647 0.0676
-14 6 13 7.5080 -0.0422
-14 6 14 -0.9104 0.1677
-14 6 15 7.4583 0.1494
-14 6 16 -2.7041 -0.1069
-14 6 17 4.0907 -0.1145
-14 6 18 0.0660 -0.3846
-14 6 19 -3.9408 -0.1461
-14 6 20 1.3037 -0.4951
-14 6 21 -9.0532 0.0657
-14 6 22 -6.5800 -0.2358
-14 6 23 -10.4419 -0.4238
-14 6 24 -12.1860 -0.3769
-14 6 25 -7.8998 -0.0383
-14 6 26 -6.1760 -0.2585
-14 6 27 -0.7368 0.4955
-14 7 -13 3.0077 0.6539
-14 7 -12 5.1068 0.5125
-14 7 -11 1.5690 -0.0180
-14 7 -10 0.4516 0.2826
-14 7 -9 -3.0751 -0.0063
-14 7 -8 -2.6433 0.1655
-14 7 -7 1.1275 0.1502
-14 7 -6 1.6004 0.1355
-14 7 -5 2.8628 -0.0476
-14 7 -4 2.8308 -0.1362
-14 7 -3 1.0908 -0.0354
-14 7 -2 -0.2334 0.1174
-14 7 -1 3.3069 0.0380
-14 7 0 -0.8370 0.2095
-14 7 1 -2.0752 0.0745
-14 7 2 -2.9348 0.0811
-14 7 3 -6.7628 0.2012
-14 7 4 -0.8521 -0.0927
-14 7 5 -4.8185 0.1743
-14 7 6 3.5217 -0.1899
-14 7 7 -4.4010 -0.1844
-14 7 8 6.2483 -0.0681
-14 7 9 -2.2997 0.0008
-14 7 10 6.3506 0.0197
-14 7 11 1.0900 0.1232
-14 7 12 0.2353 0.2878
-14 7 13 2.5953 0.1244
-14 7 14 -5.1543 0.0376
-14 7 15 2.9003 0.3046
-14 7 16 -4.8525 -0.0165
-14 7 17 3.2769 0.2279
-14 7 18 0.1384 0.0744
-14 7 19 4.2392 0.2903
-14 7 20 3.7297 -0.3056
-14 7 21 5.7525 -0.3557
-14 7 22 6.1506 -0.1154
-14 7 23 6.8262 -0.4875
-14 7 24 10.3609 0.1417
-14 7 25 5.8108 0.5054
-14 7 26 5.4033 0.3018
-14 8 -13 -4.6892 -0.6781
-14 8 -12 -4.8912 -0.1023
-14 8 -11 -2.6803 -0.4094
-14 8 -10 -1.7623 -0.0149
-14 8 -9 4.6687 0.6863
-14 8 -8 -1.1385 0.2330
-14 8 -7 7.5875 0.5818
-14 8 -6 -5.2390 -0.1807
-14 8 -5 1.8189 0.3633
-14 8 -4 -4.3468 -0.1231
-14 8 -3 4.4744 -0.2700
-14 8 -2 -0.3321 0.2121
-14 8 -1 1.0594 -0.6036
-14 8 0 -0.5922 -0.2817
-14 8 1 -3.7207 0.1184
-14 8 2 3.3462 -0.2057
-14 8 3 0.9631 0.0622
-14 8 4 5.6897 0.1813
-14 8 5 -1.3384 -0.3956
-14 8 6 1.2746 0.0838
-14 8 7 -6.1677 -0.0679
-14 8 8 2.1270 -0.2899
-14 8 9 -7.7678 0.0963
-14 8 10 1.9789 -0.1899
-14 8 11 -6.1739 -0.3123
-14 8 12 -1.2950 -0.0697
-14 8 13 -5.4950 -0.0379
-14 8 14 -1.7090 -0.1694
-14 8 15 -4.5203 0.0520
-14 8 16 -2.7822 0.3073
-14 8 17 0.1849 -0.2483
-14 8 18 -4.5903 0.2201
-14 8 19 -0.8720 0.0461
-14 8 20 -5.8049 0.8008
-14 8 21 -3.7888 0.2728
-14 8 22 -3.2107 2.0358
-14 8 23 -4.9984 0.4294
-14 8 24 -0.6347 1.5980
-14 9 -12 0.8688 0.0805
-14 9 -11 0.5197 0.7701
-14 9 -10 -0.2972 -0.4021
-14 9 -9 -1.0797 0.3701
-14 9 -8 -8.2741 -0.8490
-14 9 -7 0.1024 -0.2214
-14 9 -6 -6.4482 -0.5741
-14 9 -5 6.2983 -0.1314
-14 9 -4 -1.7442 0.5255
-14 9 -3 5.4765 -0.5918
-14 9 -2 -4.0863 0.3425
-14 9 -1 -0.7402 0.2945
-14 9 0 0.1405 -0.4700
-14 9 1 1.1532 0.4057
-14 9 2 2.7874 0.1508
-14 9 3 -2.6946 -0.7376
-14 9 4 -2.0424 0.5126
-14 9 5 -2.9442 -0.0588
-14 9 6 2.4183 -0.1608
-14 9 7 0.9912 0.8196
-14 9 8 9.6687 -0.1675
-14 9 9 0.2407 0.0725
-14 9 10 6.8184 0.2803
-14 9 11 -0.6302 -0.2966
-14 9 12 5.1479 -0.1816
-14 9 13 -3.4123 0.0318
-14 9 14 8.0016 -0.1139
-14 9 15 1.6928 -0.6306
-14 9 16 6.9858 0.2624
-14 9 17 3.6544 -0.5884
-14 9 18 4.2700 0.0359
-14 9 19 -0.6403 -0.1074
-14 9 20 1.6455 0.3520
-14 9 21 1.9159 -1.3214
-14 9 22 -0.4614 0.0945
-14 10 -9 2.0891 -0.3794
-14 10 -8 1.8914 -0.2867
-14 10 -7 4.9829 -0.2021
-14 10 -6 2.7207 0.3251
-14 10 -5 0.7549 -0.5625
-14 10 -4 -3.0121 0.4204
-14 10 -3 -1.6899 -0.1066
-14 10 -2 -2.3605 -0.3428
-14 10 -1 4.6585 1.1734
-14 10 0 0.5094 -0.0059
-14 10 1 4.1315 -0.0968
-14 10 2 -0.6112 0.8721
-14 10 3 3.3104 -0.6118
-14 10 4 3.0757 -0.2297
-14 10 5 3.9567 0.6614
-14 10 6 5.5866 -0.8942
-14 10 7 -7.2834 0.1775
-14 10 8 2.0381 0.3140
-14 10 9 -9.9860 -0.6756
-14 10 10 -1.5190 0.5836
-14 10 11 -5.2653 0.2895
-14 10 12 1.5101 -0.0618
-14 10 13 -1.1609 0.3698
-14 10 14 1.3714 0.0161
-14 10 15 -0.3513 -0.3341
-14 10 16 -1.6901 -0.4130
-14 10 17 -8.8288 0.5055
-14 10 18 1.3364 -1.1328
-14 10 19 -4.7236 0.2807
-14 10 20 0.6944 -0.8431
-14 11 -6 1.7942 0.4698
-14 11 -5 -4.3762 0.1218
-14 11 -4 3.6780 -0.2147
-14 11 -3 1.1174 0.8093
-14 11 -2 0.6849 -0.8740
-14 11 -1 2.2407 0.0745
-14 11 0 -5.6077 -0.0375
-14 11 1 0.1801 -0.9533
-14 11 2 -5.4448 0.2964
-14 11 3 1.7768 0.7699
-14 11 4 -4.7613 -0.6209
-14 11 5 -4.3658 1.1334
-14 11 6 0.9007 -0.1426
-14 11 7 -6.9851 -0.9673
-14 11 8 7.3386 0.6481
-14 11 9 -0.7096 -0.9835
-14 11 10 5.3421 -0.0366
-14 11 11 1.1857 0.3049
-14 11 12 0.2250 -0.3775
-14 11 13 2.9017 0.5165
-14 11 14 -5.2599 0.0872
-14 11 15 -0.8977 1.6778
-14 11 16 0.7279 -0.4384
-14 11 17 -3.6168 2.7126
-14 12 0 -1.9702 0.4057
-14 12 1 0.8196 -0.1035
-14 12 2 -2.5881 -0.7370
-14 12 3 1.9262 0.6059
-14 12 4 -3.2452 -1.3827
-14 12 5 0.0819 -0.2194
-14 12 6 2.6030 0.5038
-14 12 7 -1.4230 -0.3707
-14 12 8 1.3116 1.3868
-14 12 9 -2.5629 0.3901
-14 12 10 -1.1450 0.0596
-14 12 11 0.7662 0.0872
-13 0 -11 5.0020 1.2769
-13 0 -9 0.0966 -0.4842
-13 0 -7 3.6128 0.2534
-13 0 -5 6.8656 0.6799
-13 0 -3 3.3930 0.4693
-13 0 -1 -0.8571 0.7664
-13 0 1 -2.9691 0.6767
-13 0 3 2.4453 0.4189
-13 0 5 1.2989 0.3548
-13 0 7 -1.2388 0.1492
-13 0 9 1.9922 0.1938
-13 0 11 -1.3025 0.1350
-13 0 13 -4.8750 -0.1127
-13 0 15 -1.0125 -0.1252
-13 0 17 2.9163 -0.0688
-13 0 19 1.8826 0.0024
-13 0 21 0.0650 -0.0991
-13 0 23 0.5523 -0.2359
-13 0 25 1.5349 -0.3989
-13 0 27 -4.7989 -0.2913
-13 0 29 -6.4575 -0.5506
-13 0 31 2.8161 -1.3907
-13 1 -12 -1.6218 -1.2034
-13 1 -11 -6.0176 -1.0454
-13 1 -10 -1.2514 -0.2264
-13 1 -9 -3.0114 -0.0991
-13 1 -8 0.5421 -0.0682
-13 1 -7 1.0026 0.5365
-13 1 -6 -3.1321 -0.2716
-13 1 -5 -1.7137 -0.2406
-13 1 -4 -2.7785 -0.3384
-13 1 -3 -3.1473 -0.1666
-13 1 -2 0.9325 -0.6167
-13 1 -1 -4.2783 0.1206
-13 1 0 2.6141 -0.6116
-13 1 1 0.6074 -0.1318
-13 1 2 -0.5671 -0.2474
-13 1 3 3.8014 -0.1179
-13 1 4 -4.0478 -0.3386
-13 1 5 1.3562 0.0584
-13 1 6 -1.5055 -0.3820
-13 1 7 4.8266 0.0759
-13 1 8 0.1956 -0.1487
-13 1 9 1.7595 -0.0245
-13 1 10 -0.3622 -0.0053
-13 1 11 -5.8524 -0.3170
-13 1 12 1.4604 -0.1738
-13 1 13 -5.7426 -0.0577
-13 1 14 2.7961 -0.0911
-13 1 15 -4.0860 0.1213
-13 1 16 0.0728 0.2667
-13 1 17 -3.4046 -0.2062
-13 1 18 -1.5456 -0.0863
-13 1 19 0.7438 0.1078
-13 1 20 -0.2505 0.0662
-13 1 21 5.3853 0.0021
-13 1 22 0.9449 0.1192
-13 1 23 5.2996 -0.1908
-13 1 24 -1.1165 -0.0844
-13 1 25 2.1819 0.0981
-13 1 26 -3.4150 0.2075
-13 1 27 3.9253 -0.2620
-13 1 28 2.6036 -0.2501
-13 1 29 10.3875 -0.1692
-13 1 30 4.1080 0.4394
-13 1 31 6.5895 0.3395
-13 1 32 -1.0238 1.2363
-13 2 -12 0.9889 0.3181
-13 2 -11 -1.5019 -0.3318
-13 2 -10 3.2807 0.2837
-13 2 -9 0.4356 0.1769
-13 2 -8 -0.2906 -0.1026
-13 2 -7 0.7743 -0.1166
-13 2 -6 -1.0551 0.2201
-13 2 -5 1.6109 -0.0761
-13 2 -4 2.4864 0.1212
-13 2 -3 -2.6200 0.3726
-13 2 -2 4.3594 -0.1934
-13 2 -1 -4.2528 0.1806
-13 2 0 2.3959 0.0534
-13 2 1 1.1784 -0.0496
-13 2 2 -4.0333 0.0218
-13 2 3 2.1596 0.1835
-13 2 4 -1.5466 -0.2173
-13 2 5 4.5627 0.2400
-13 2 6 0.1176 -0.1093
-13 2 7 3.3478 0.0899
-13 2 8 -4.7308 -0.0013
-13 2 9 -2.5349 -0.0327
-13 2 10 -2.2896 0.0439
-13 2 11 0.0568 0.0648
-13 2 12 2.4618 0.0097
-13 2 13 1.0067 0.3153
-13 2 14 1.7034 0.0368
-13 2 15 -2.8307 -0.0600
-13 2 16 0.9967 0.1304
-13 2 17 -1.6895 0.0087
-13 2 18 1.6740 0.0368
-13 2 19 0.7249 0.1734
-13 2 20 -0.9880 -0.0360
-13 2 21 -0.7560 -0.1348
-13 2 22 -2.6705 0.0160
-13 2 23 -1.0987 0.1326
-13 2 24 -3.1360 -0.0426
-13 2 25 5.0455 -0.0999
-13 2 26 -1.8511 -0.2599
-13 2 27 6.3910 0.1896
-13 2 28 -1.9274 0.1135
-13 2 29 -3.3881 0.4703
-13 2 30 -6.7671 0.2891
-13 2 31 -5.2226 -0.7830
-13 3 -12 2.0486 0.5883
-13 3 -11 4.1820 0.3988
-13 3 -10 0.9393 0.2360
-13 3 -9 1.9122 0.3350
-13 3 -8 -3.4743 0.2593
-13 3 -7 1.8501 -0.0985
-13 3 -6 -4.4602 0.1864
-13 3 -5 -2.0533 0.0271
-13 3 -4 -1.8760 -0.1030
-13 3 -3 -5.4364 0.1559
-13 3 -2 4.1108 0.0605
-13 3 -1 -2.3180 0.0044
-13 3 0 0.1179 0.1662
-13 3 1 -0.1357 0.1669
-13 3 2 -1.8469 0.0808
-13 3 3 0.1829 0.2265
-13 3 4 0.6774 0.1050
-13 3 5 0.0608 0.0293
-13 3 6 -5.0702 0.0905
-13 3 7 -0.2788 0.1032
-13 3 8 -2.8627 0.0808
-13 3 9 5.1445 0.2298
-13 3 10 2.3288 0.0866
-13 3 11 7.3348 0.3083
-13 3 12 -0.2765 -0.1072
-13 3 13 2.0284 0.1478
-13 3 14 0.0867 -0.0678
-13 3 15 1.3230 -0.0617
-13 3 16 3.0790 0.0164
-13 3 17 1.2952 -0.0247
-13 3 18 0.6550 -0.2039
-13 3 19 -1.9800 -0.0459
-13 3 20 -1.7544 0.0374
-13 3 21 -2.8456 0.0703
-13 3 22 -0.7479 0.1539
-13 3 23 -0.2282 0.0019
-13 3 24 -3.0016 0.0624
-13 3 25 0.8415 0.3555
-13 3 26 -2.5345 0.2924
-13 3 27 -4.5983 0.5091
-13 3 28 2.7657 -0.1309
-13 3 29 -1.8915 -0.6748
-13 3 30 3.9959 -0.4346
-13 3 31 6.8408 -0.4273
-13 4 -12 -1.5903 -0.0380
-13 4 -11 -1.9856 0.1774
-13 4 -10 -1.9211 -0.1847
-13 4 -9 0.0303 0.0553
-13 4 -8 -2.5976 -0.1253
-13 4 -7 1.2369 -0.0550
-13 4 -6 -0.3454 -0.0262
-13 4 -5 1.6431 -0.0591
-13 4 -4 5.4564 0.0181
-13 4 -3 0.8436 -0.1690
-13 4 -2 4.2549 -0.1770
-13 4 -1 -0.1145 0.0603
-13 4 0 0.7124 -0.2947
-13 4 1 0.7828 0.0579
-13 4 2 4.3090 -0.1580
-13 4 3 0.0792 -0.2874
-13 4 4 0.0086 -0.1451
-13 4 5 0.5832 -0.0865
-13 4 6 -3.3522 -0.1717
-13 4 7 3.8735 0.0703
-13 4 8 -0.3467 -0.1268
-13 4 9 3.7850 -0.1152
-13 4 10 -3.5007 -0.2396
-13 4 11 -0.5040 -0.1035
-13 4 12 -3.4834 -0.2118
-13 4 13 -1.2317 0.0365
-13 4 14 0.5760 0.0241
-13 4 15 -0.2475 -0.0076
-13 4 16 0.7270 -0.0394
-13 4 17 -1.4726 0.0037
-13 4 18 0.2298 -0.0222
-13 4 19 0.8908 0.0658
-13 4 20 0.3268 0.0660
-13 4 21 2.8861 -0.2460
-13 4 22 -1.8241 -0.0346
-13 4 23 2.2200 -0.0578
-13 4 24 -1.1639 0.0228
-13 4 25 -1.1429 0.2332
-13 4 26 5.4185 -0.2333
-13 4 27 -6.1861 -0.0569
-13 4 28 3.6511 -0.1973
-13 4 29 -3.5369 0.8573
-13 4 30 -7.3648 0.1612
-13 5 -12 2.2506 -0.1203
-13 5 -11 -4.8155 -0.1624
-13 5 -10 -0.8256 -0.3902
-13 5 -9 -1.8777 -0.0601
-13 5 -8 1.9400 -0.2070
-13 5 -7 2.1031 -0.1857
-13 5 -6 5.5834 0.1218
-13 5 -5 1.2923 -0.2873
-13 5 -4 3.5887 0.0309
-13 5 -3 -1.5717 0.1312
-13 5 -2 -0.3958 -0.2074
-13 5 -1 -1.9636 0.3216
-13 5 0 0.2165 -0.0664
-13 5 1 -3.9403 -0.0860
-13 5 2 -1.0242 0.0428
-13 5 3 -3.4955 0.0960
-13 5 4 -3.9517 -0.2476
-13 5 5 1.8210 0.2940
-13 5 6 -0.9006 -0.2424
-13 5 7 2.6106 -0.1625
-13 5 8 -0.8030 -0.0481
-13 5 9 -1.6145 -0.2278
-13 5 10 -2.5362 0.0222
-13 5 11 -3.5112 0.0142
-13 5 12 -0.1952 0.0017
-13 5 13 -2.1170 -0.0696
-13 5 14 0.9607 -0.1459
-13 5 15 -2.3488 -0.1452
-13 5 16 1.2568 -0.0670
-13 5 17 -1.6801 0.1561
-13 5 18 -0.1366 0.0612
-13 5 19 2.5810 0.0471
-13 5 20 -1.4180 0.1792
-13 5 21 6.4967 -0.0794
-13 5 22 2.1018 0.1743
-13 5 23 6.9343 0.1141
-13 5 24 5.6000 -0.2029
-13 5 25 -0.3152 -0.3429
-13 5 26 4.6230 -0.5281
-13 5 27 -4.6519 -0.3266
-13 5 28 0.5347 -1.1345
-13 5 29 2.7475 0.4028
-13 5 30 -0.9961 -1.9425
-13 6 -12 1.6226 -0.1552
-13 6 -11 1.0977 0.0725
-13 6 -10 3.6726 -0.2907
-13 6 -9 4.0563 -0.0338
-13 6 -8 1.5037 0.0075
-13 6 -7 -2.0134 -0.1970
-13 6 -6 -2.3805 0.2187
-13 6 -5 -5.4639 0.1900
-13 6 -4 -2.3173 0.0018
-13 6 -3 -3.8109 0.3255
-13 6 -2 0.8662 -0.0092
-13 6 -1 -2.7395 -0.0702
-13 6 0 4.6904 0.2467
-13 6 1 0.0968 -0.1183
-13 6 2 3.7404 -0.0047
-13 6 3 4.1548 0.3474
-13 6 4 1.3453 -0.1050
-13 6 5 4.3275 0.2431
-13 6 6 -0.0764 0.3703
-13 6 7 -0.6365 0.0161
-13 6 8 -1.4117 0.3990
-13 6 9 -3.0942 0.1206
-13 6 10 1.6125 0.1438
-13 6 11 -0.4101 0.0186
-13 6 12 4.9333 -0.0351
-13 6 13 0.1457 -0.0401
-13 6 14 4.3586 0.0743
-13 6 15 -2.0653 0.0822
-13 6 16 1.1537 0.0233
-13 6 17 -1.3079 -0.0054
-13 6 18 -2.6459 -0.1127
-13 6 19 -0.2296 -0.3998
-13 6 20 -4.6625 0.0989
-13 6 21 -4.7049 -0.3336
-13 6 22 -8.4133 -0.0618
-13 6 23 -9.3926 -0.2972
-13 6 24 -9.5729 0.0090
-13 6 25 -6.2576 -0.5049
-13 6 26 -1.1968 0.3486
-13 6 27 1.7600 0.2924
-13 6 28 4.4653 0.4039
-13 6 29 4.5455 1.1336
-13 7 -12 4.1812 -0.0125
-13 7 -11 2.7016 0.5008
-13 7 -10 -2.1573 -0.0193
-13 7 -9 -1.5047 0.0234
-13 7 -8 -3.9807 0.3145
-13 7 -7 -1.0267 0.1179
-13 7 -6 0.2790 -0.0512
-13 7 -5 0.4754 0.0808
-13 7 -4 0.2796 -0.2087
-13 7 -3 -2.5256 -0.0050
-13 7 -2 3.0274 0.1041
-13 7 -1 -3.5158 0.0008
-13 7 0 2.6507 0.1216
-13 7 1 -4.2493 0.0027
-13 7 2 -2.3689 -0.0677
-13 7 3 -2.7813 0.0139
-13 7 4 -3.1710 0.0446
-13 7 5 -0.1016 -0.3094
-13 7 6 -2.5878 0.0603
-13 7 7 0.9303 -0.2156
-13 7 8 0.1189 -0.0411
-13 7 9 3.8021 0.0770
-13 7 10 3.2733 0.0422
-13 7 11 1.1225 0.1764
-13 7 12 3.3374 0.2193
-13 7 13 -4.9711 0.0869
-13 7 14 1.1790 0.3484
-13 7 15 -4.2526 0.0016
-13 7 16 0.5220 0.1980
-13 7 17 0.5116 -0.0174
-13 7 18 3.3274 0.4031
-13 7 19 2.6750 -0.3063
-13 7 20 4.9484 0.3531
-13 7 21 5.0672 -0.2334
-13 7 22 4.7031 -0.0178
-13 7 23 11.1698 -0.1794
-13 7 24 4.5293 0.4390
-13 7 25 8.6141 0.0591
-13 7 26 1.6692 0.9895
-13 7 27 -3.0169 0.2928
-13 8 -12 -2.6668 -0.5382
-13 8 -11 -5.0135 -0.0662
-13 8 -10 0.6952 0.4883
-13 8 -9 1.1256 -0.0025
-13 8 -8 5.5366 0.5359
-13 8 -7 -0.1909 0.0438
-13 8 -6 1.9965 0.0202
-13 8 -5 -1.2955 -0.1201
-13 8 -4 2.6066 -0.1272
-13 8 -3 1.8592 0.0766
-13 8 -2 4.4790 -0.5055
-13 8 -1 0.7247 -0.1309
-13 8 0 0.5941 -0.2444
-13 8 1 0.2601 -0.1318
-13 8 2 3.2584 0.0603
-13 8 3 2.9711 0.0787
-13 8 4 2.8659 -0.0262
-13 8 5 0.6528 -0.0465
-13 8 6 -0.9545 -0.0447
-13 8 7 1.2042 -0.1163
-13 8 8 -3.7618 -0.2158
-13 8 9 1.6934 -0.0981
-13 8 10 -4.1890 -0.3719
-13 8 11 -3.6024 -0.1427
-13 8 12 -0.7671 -0.0171
-13 8 13 -3.5589 -0.3428
-13 8 14 0.5096 0.2021
-13 8 15 -0.7981 -0.0648
-13 8 16 2.6291 -0.0210
-13 8 17 -2.2197 -0.1381
-13 8 18 1.2457 0.1592
-13 8 19 -3.7196 -0.1520
-13 8 20 -3.6759 0.3174
-13 8 21 -1.5158 0.8340
-13 8 22 -6.2402 0.3597
-13 8 23 0.5530 1.2884
-13 8 24 -5.9322 0.3039
-13 8 25 -1.4705 0.7275
-13 8 26 0.2699 -0.2703
-13 9 -12 5.6239 0.1740
-13 9 -11 -1.1177 -0.4428
-13 9 -10 0.2450 0.6453
-13 9 -9 -8.9028 -0.4890
-13 9 -8 0.0336 -0.2027
-13 9 -7 -11.0614 -0.4101
-13 9 -6 3.3627 -0.0190
-13 9 -5 -3.4397 0.1439
-13 9 -4 3.2298 -0.1492
-13 9 -3 -2.2879 0.4052
-13 9 -2 -4.3677 -0.0898
-13 9 -1 -1.8612 -0.1077
-13 9 0 -2.9083 0.3060
-13 9 1 0.1179 0.0386
-13 9 2 -1.7940 -0.3386
-13 9 3 -4.2978 0.2801
-13 9 4 -2.4574 -0.2204
-13 9 5 -3.8936 -0.0660
-13 9 6 1.2351 0.3722
-13 9 7 3.6196 0.0236
-13 9 8 -0.2258 0.1199
-13 9 9 4.4719 0.3871
-13 9 10 1.8532 -0.0954
-13 9 11 2.1738 -0.1158
-13 9 12 2.2777 0.1214
-13 9 13 3.7823 -0.3791
-13 9 14 2.3066 -0.3765
-13 9 15 2.9281 0.0530
-13 9 16 4.2408 -0.6681
-13 9 17 1.4779 -0.0589
-13 9 18 -0.2940 0.0485
-13 9 19 1.3362 0.1326
-13 9 20 -0.0716 -0.4067
-13 9 21 -0.1291 0.2692
-13 9 22 1.7257 -1.7927
-13 9 23 -0.4941 -0.1773
-13 9 24 0.8253 -2.2763
-13 10 -12 -0.8384 0.8601
-13 10 -11 2.1910 -0.4597
-13 10 -10 4.8351 -0.3279
-13 10 -9 0.4469 -0.2177
-13 10 -8 12.9869 -0.6232
-13 10 -7 0.7532 0.0241
-13 10 -6 9.6238 -0.1467
-13 10 -5 -1.6925 0.0198
-13 10 -4 0.3654 -0.2465
-13 10 -3 -1.9816 -0.2945
-13 10 -2 1.1260 0.6405
-13 10 -1 1.3949 -0.2005
-13 10 0 3.1124 0.3481
-13 10 1 0.4844 0.5647
-13 10 2 1.0577 -0.4981
-13 10 3 1.5423 0.1191
-13 10 4 4.9969 0.2027
-13 10 5 2.8109 -0.5851
-13 10 6 -0.9942 0.3514
-13 10 7 1.0956 0.0071
-13 10 8 -6.7236 -0.2937
-13 10 9 -2.5814 0.2499
-13 10 10 -3.1097 0.1348
-13 10 11 -3.3326 -0.1328
-13 10 12 -2.6338 0.4813
-13 10 13 -2.1317 0.1876
-13 10 14 -1.1170 -0.3693
-13 10 15 -3.2879 0.2639
-13 10 16 -6.8343 -0.0880
-13 10 17 -0.4385 -0.4887
-13 10 18 -8.3447 0.3078
-13 10 19 -0.1317 -0.8162
-13 10 20 2.5384 -0.6689
-13 10 21 -2.9875 -0.2069
-13 10 22 4.3346 -0.6753
-13 11 -9 -5.8730 0.9325
-13 11 -8 0.5892 0.2353
-13 11 -7 -3.6891 0.5717
-13 11 -6 -3.7068 0.4781
-13 11 -5 1.4910 0.0786
-13 11 -4 0.4399 0.6532
-13 11 -3 3.0831 -0.3808
-13 11 -2 6.3224 0.6031
-13 11 -1 -1.6111 -0.2307
-13 11 0 3.1032 -0.5602
-13 11 1 -1.4916 0.2569
-13 11 2 1.8145 -0.0319
-13 11 3 -1.5333 -0.1462
-13 11 4 -0.8090 0.9422
-13 11 5 -0.3239 -0.2438
-13 11 6 -5.8103 -0.1369
-13 11 7 7.1459 0.1405
-13 11 8 -1.1125 -0.7679
-13 11 9 6.4589 -0.0150
-13 11 10 1.8992 0.0854
-13 11 11 2.3521 -0.2222
-13 11 12 3.9245 0.3094
-13 11 13 -1.3109 0.2200
-13 11 14 3.6371 0.8231
-13 11 15 1.5276 0.2384
-13 11 16 -2.4256 2.1738
-13 11 17 9.1122 -0.4467
-13 11 18 1.4970 2.0697
-13 11 19 4.5252 -0.2192
-13 12 -5 1.5482 -0.4640
-13 12 -4 -4.8088 0.1476
-13 12 -3 -5.0651 -0.2291
-13 12 -2 -2.9553 0.0338
-13 12 -1 -5.3620 0.3005
-13 12 0 -2.4330 -0.2123
-13 12 1 -1.8998 0.0237
-13 12 2 0.9537 0.2073
-13 12 3 -4.1589 -1.0123
-13 12 4 0.6894 0.0438
-13 12 5 0.7763 -0.4032
-13 12 6 -3.5760 -0.2275
-13 12 7 2.7072 1.0836
-13 12 8 -7.5046 0.0332
-13 12 9 -0.8768 0.9165
-13 12 10 -5.8538 -0.0753
-13 12 11 -1.4700 -0.2916
-13 12 12 0.7394 -0.2009
-13 12 13 -4.3263 -1.2346
-13 12 14 -0.0922 0.2157
-13 12 15 -0.3996 -2.3901
-12 0 -10 -0.5727 -2.4582
-12 0 -8 -0.5542 -2.3075
-12 0 -6 4.6829 -0.6478
-12 0 -4 3.5909 -0.6288
-12 0 -2 -2.2493 -0.5548
-12 0 0 -7.0640 0.0632
-12 0 2 -2.3514 0.2146
-12 0 4 0.5624 0.3504
-12 0 6 -1.6210 0.2817
-12 0 8 1.6752 0.2423
-12 0 10 2.7872 0.5870
-12 0 12 0.3453 0.3703
-12 0 14 -0.4681 0.0050
-12 0 16 1.5602 0.0885
-12 0 18 2.3131 0.1444
-12 0 20 -1.3316 0.0231
-12 0 22 -3.0539 -0.0366
-12 0 24 0.7930 -0.1238
-12 0 26 -1.8090 -0.0268
-12 0 28 -5.8784 -0.0104
-12 0 30 4.0568 -0.7645
-12 0 32 6.2987 -0.6454
-12 1 -11 -0.8502 0.5210
-12 1 -10 -4.0748 -0.6334
-12 1 -9 1.9522 1.3668
-12 1 -8 -0.1303 0.8067
-12 1 -7 -1.2876 0.9640
-12 1 -6 0.8746 0.2871
-12 1 -5 -3.9233 0.5175
-12 1 -4 -0.5495 -0.2297
-12 1 -3 0.4301 0.2884
-12 1 -2 -3.4359 0.3747
-12 1 -1 4.5305 -0.1114
-12 1 0 -1.8901 0.3385
-12 1 1 2.7252 -0.1242
-12 1 2 1.3940 -0.0867
-12 1 3 -1.9072 -0.2065
-12 1 4 -2.4415 -0.0143
-12 1 5 -2.1045 -0.3770
-12 1 6 -0.9500 0.0699
-12 1 7 -0.8576 -0.1327
-12 1 8 1.1027 0.0766
-12 1 9 -1.2572 -0.1126
-12 1 10 -2.7973 -0.0858
-12 1 11 -0.6652 -0.3361
-12 1 12 -3.9435 -0.0752
-12 1 13 1.2015 -0.2417
-12 1 14 -2.4353 0.2523
-12 1 15 0.5815 0.1085
-12 1 16 -0.7689 -0.0108
-12 1 17 -1.6781 -0.1484
-12 1 18 0.5833 0.0493
-12 1 19 -1.1097 -0.0366
-12 1 20 2.6836 0.1064
-12 1 21 1.9445 0.2315
-12 1 22 3.5697 -0.2938
-12 1 23 2.2805 -0.1944
-12 1 24 -0.2588 0.0292
-12 1 25 -2.4298 0.1813
-12 1 26 -0.8271 -0.0360
-12 1 27 -0.4173 0.0731
-12 1 28 9.2352 -0.3632
-12 1 29 2.8755 0.0892
-12 1 30 11.3371 0.1188
-12 1 31 -2.7805 1.1306
-12 1 32 3.0248 0.2459
-12 2 -11 2.2315 0.5338
-12 2 -10 -0.5655 0.2692
-12 2 -9 0.9263 -0.0159
-12 2 -8 1.0003 0.0552
-12 2 -7 -3.8422 0.0475
-12 2 -6 3.0786 -0.2917
-12 2 -5 -1.8263 0.4374
-12 2 -4 -0.2810 0.2474
-12 2 -3 1.8750 0.0021
-12 2 -2 -4.6030 0.4195
-12 2 -1 2.7374 -0.1269
-12 2 0 -0.1005 0.0803
-12 2 1 -1.2961 0.1109
-12 2 2 1.9131 0.2339
-12 2 3 0.2773 -0.0961
-12 2 4 3.0828 0.4643
-12 2 5 3.9958 -0.1656
-12 2 6 4.9587 0.1591
-12 2 7 -0.4522 -0.0820
-12 2 8 -0.0534 -0.1081
-12 2 9 -2.3821 -0.0460
-12 2 10 -1.2236 -0.0805
-12 2 11 0.4269 0.0390
-12 2 12 0.3845 0.2311
-12 2 13 0.8267 -0.0426
-12 2 14 -1.3725 0.0981
-12 2 15 -0.2048 -0.0923
-12 2 16 -0.9617 0.0140
-12 2 17 0.9397 -0.0469
-12 2 18 1.5928 0.2679
-12 2 19 0.5868 -0.0666
-12 2 20 1.4290 -0.0946
-12 2 21 -0.2339 -0.0726
-12 2 22 -2.4835 0.1114
-12 2 23 -0.1091 0.0732
-12 2 24 -0.2181 0.1132
-12 2 25 0.5686 -0.0956
-12 2 26 6.3574 -0.1178
-12 2 27 0.1896 -0.1594
-12 2 28 -0.2138 0.3774
-12 2 29 -7.5690 0.1769
-12 2 30 -6.8441 -0.3418
-12 2 31 -9.3950 -0.2254
-12 2 32 -0.3502 -1.1663
-12 3 -11 1.6720 -0.1045
-12 3 -10 3.4277 0.2425
-12 3 -9 -2.5806 -0.2102
-12 3 -8 5.6688 -0.3786
-12 3 -7 -4.0423 -0.0360
-12 3 -6 3.3228 -0.5861
-12 3 -5 -1.4578 -0.3911
-12 3 -4 -2.1457 -0.3124
-12 3 -3 3.8137 -0.4141
-12 3 -2 -1.5002 -0.3480
-12 3 -1 1.6727 0.0402
-12 3 0 0.3126 -0.2869
-12 3 1 -2.7595 0.0652
-12 3 2 -0.9295 0.0525
-12 3 3 0.4267 -0.0870
-12 3 4 -0.9676 0.0293
-12 3 5 -2.8548 -0.0512
-12 3 6 -1.1954 -0.0114
-12 3 7 -4.0152 0.0488
-12 3 8 1.6085 0.1026
-12 3 9 1.2338 0.2038
-12 3 10 4.8921 0.1595
-12 3 11 0.1310 0.0434
-12 3 12 2.2571 0.1715
-12 3 13 -1.5363 -0.1225
-12 3 14 1.4242 0.0773
-12 3 15 1.0490 0.0386
-12 3 16 1.9597 0.1416
-12 3 17 0.4189 -0.1344
-12 3 18 -0.3461 0.1011
-12 3 19 -2.7163 -0.1455
-12 3 20 -3.0315 0.1797
-12 3 21 -0.5519 0.0285
-12 3 22 -3.5943 0.0908
-12 3 23 0.2130 -0.0731
-12 3 24 -0.1452 -0.1185
-12 3 25 -1.6120 0.1355
-12 3 26 -2.8426 0.1989
-12 3 27 2.1398 0.0966
-12 3 28 -4.0392 -0.4860
-12 3 29 6.8099 -0.3403
-12 3 30 7.6346 -0.8566
-12 3 31 4.8519 -0.1638
-12 3 32 9.0278 0.0728
-12 4 -11 -2.5077 -0.2076
-12 4 -10 0.4450 0.0424
-12 4 -9 -5.9989 0.0046
-12 4 -8 0.1793 -0.1389
-12 4 -7 -4.4317 0.1461
-12 4 -6 -0.8309 0.0680
-12 4 -5 1.3659 0.1605
-12 4 -4 -0.5006 0.0630
-12 4 -3 3.0105 0.1519
-12 4 -2 -0.1683 -0.0816
-12 4 -1 -0.8089 0.0597
-12 4 0 1.4597 -0.0604
-12 4 1 2.3743 0.0221
-12 4 2 1.7953 -0.3095
-12 4 3 2.0729 -0.0023
-12 4 4 1.7248 -0.3339
-12 4 5 -3.3063 -0.1037
-12 4 6 3.6759 0.0002
-12 4 7 -1.0735 -0.0668
-12 4 8 3.3021 -0.0475
-12 4 9 -0.5564 -0.1464
-12 4 10 -0.5180 -0.1269
-12 4 11 -1.3218 -0.3659
-12 4 12 -1.4167 -0.0207
-12 4 13 0.1714 -0.1692
-12 4 14 -0.4912 -0.0880
-12 4 15 -1.3464 -0.0840
-12 4 16 -1.4510 -0.1262
-12 4 17 -3.3685 -0.1904
-12 4 18 0.9799 0.0701
-12 4 19 -1.3318 -0.0944
-12 4 20 2.2174 0.0731
-12 4 21 1.2805 -0.1318
-12 4 22 0.9344 0.0230
-12 4 23 0.5206 0.0486
-12 4 24 0.2595 0.1938
-12 4 25 3.6281 0.1400
-12 4 26 -5.0756 -0.0963
-12 4 27 6.1050 0.0954
-12 4 28 -6.1585 0.1280
-12 4 29 -4.3097 0.3206
-12 4 30 -1.9367 1.2915
-12 4 31 -12.3353 0.2662
-12 5 -11 -1.0424 -0.1572
-12 5 -10 -2.4076 -0.0486
-12 5 -9 0.9653 -0.1221
-12 5 -8 0.2939 -0.0393
-12 5 -7 5.6222 0.1310
-12 5 -6 1.4745 -0.0509
-12 5 -5 3.6275 0.1311
-12 5 -4 -0.1957 0.1768
-12 5 -3 -1.4493 -0.0753
-12 5 -2 0.4537 0.4207
-12 5 -1 -1.8495 -0.0639
-12 5 0 -0.1137 0.1037
-12 5 1 -0.7700 0.1414
-12 5 2 -2.2624 -0.0872
-12 5 3 -4.4516 0.0537
-12 5 4 1.3546 0.2984
-12 5 5 -4.5419 -0.0807
-12 5 6 4.3627 0.1871
-12 5 7 -1.6244 -0.0048
-12 5 8 0.7268 -0.0813
-12 5 9 -0.3234 -0.0573
-12 5 10 -2.9165 0.2284
-12 5 11 1.6884 0.0037
-12 5 12 -2.2932 0.2576
-12 5 13 2.6816 0.0841
-12 5 14 -0.6311 -0.0629
-12 5 15 2.9677 -0.0228
-12 5 16 1.7143 0.0489
-12 5 17 0.6082 -0.0408
-12 5 18 3.4450 0.1572
-12 5 19 -1.7541 -0.0536
-12 5 20 2.1785 0.0246
-12 5 21 0.6562 -0.1709
-12 5 22 2.8256 0.1266
-12 5 23 2.8031 -0.2680
-12 5 24 -0.2171 -0.0060
-12 5 25 3.1262 -0.2975
-12 5 26 -7.2854 -0.1943
-12 5 27 1.1400 -0.6422
-12 5 28 -2.6882 0.3400
-12 5 29 -2.3634 -1.3221
-12 5 30 6.9921 0.7113
-12 6 -11 2.2998 -0.1490
-12 6 -10 2.2303 0.1312
-12 6 -9 6.1178 0.0754
-12 6 -8 -0.8238 -0.0731
-12 6 -7 2.4407 0.2617
-12 6 -6 -4.8703 0.0505
-12 6 -5 -0.5173 -0.0587
-12 6 -4 -2.5128 0.2634
-12 6 -3 -0.6043 -0.2684
-12 6 -2 -0.4232 0.0586
-12 6 -1 0.7644 -0.0000
-12 6 0 -0.9271 -0.1044
-12 6 1 0.7912 0.0373
-12 6 2 0.5875 0.2813
-12 6 3 -0.5726 -0.2157
-12 6 4 3.6527 0.4199
-12 6 5 -0.7594 0.0152
-12 6 6 1.3501 -0.0202
-12 6 7 -1.4433 0.2203
-12 6 8 -3.2067 0.0723
-12 6 9 -0.5446 0.0145
-12 6 10 -1.6862 0.2013
-12 6 11 1.9824 -0.1394
-12 6 12 1.0091 -0.0818
-12 6 13 3.2302 -0.0799
-12 6 14 -0.4553 0.0682
-12 6 15 0.5698 -0.0032
-12 6 16 -0.9630 0.3442
-12 6 17 -2.4807 -0.0288
-12 6 18 -0.0049 0.0194
-12 6 19 0.0324 -0.0302
-12 6 20 -2.1349 -0.1472
-12 6 21 -1.0496 -0.0775
-12 6 22 -4.7470 0.0356
-12 6 23 -6.2000 -0.0001
-12 6 24 -3.8243 -0.3034
-12 6 25 -0.6824 -0.0277
-12 6 26 1.1594 -0.1197
-12 6 27 7.7862 -0.0120
-12 6 28 5.9339 0.9234
-12 6 29 5.2688 0.1103
-12 6 30 3.8913 0.8938
-12 7 -11 1.2256 -0.1683
-12 7 -10 0.6016 -0.0862
-12 7 -9 -3.3572 0.1520
-12 7 -8 -2.5658 -0.1227
-12 7 -7 0.1277 0.0326
-12 7 -6 -1.3379 0.0823
-12 7 -5 2.3130 -0.1903
-12 7 -4 -2.5589 -0.0476
-12 7 -3 2.4465 0.1362
-12 7 -2 -3.8125 -0.1334
-12 7 -1 2.7149 0.1468
-12 7 0 -3.5066 -0.0986
-12 7 1 0.3046 -0.2539
-12 7 2 -1.9197 0.0694
-12 7 3 -0.3639 -0.2826
-12 7 4 -0.3218 -0.2435
-12 7 5 -0.7062 0.0290
-12 7 6 -2.2006 -0.3823
-12 7 7 0.5222 0.0046
-12 7 8 -0.0196 0.0399
-12 7 9 2.4583 -0.1364
-12 7 10 2.0345 0.0675
-12 7 11 1.2479 0.0464
-12 7 12 -3.2511 0.0076
-12 7 13 -2.2058 0.1567
-12 7 14 -4.9570 0.1389
-12 7 15 -4.4145 -0.0792
-12 7 16 -0.5894 0.0623
-12 7 17 -0.4772 0.0203
-12 7 18 -0.4209 -0.2338
-12 7 19 3.2672 0.3648
-12 7 20 -1.2720 -0.0976
-12 7 21 1.8087 0.3582
-12 7 22 5.7724 -0.1808
-12 7 23 1.1499 0.3798
-12 7 24 8.8193 -0.2541
-12 7 25 1.3565 0.8151
-12 7 26 -0.7001 0.3934
-12 7 27 -2.2834 0.9484
-12 7 28 -7.3952 -0.1504
-12 8 -11 -3.2455 0.2364
-12 8 -10 1.2787 -0.1133
-12 8 -9 -0.4427 0.3793
-12 8 -8 2.4701 0.0369
-12 8 -7 0.2589 -0.1544
-12 8 -6 -0.4783 -0.1119
-12 8 -5 0.6464 -0.0148
-12 8 -4 0.1450 -0.1718
-12 8 -3 5.0326 -0.0289
-12 8 -2 1.1636 -0.0908
-12 8 -1 3.7445 -0.1679
-12 8 0 0.4215 0.0555
-12 8 1 4.3523 0.0654
-12 8 2 1.5730 0.1779
-12 8 3 4.2618 0.2395
-12 8 4 0.1292 -0.0601
-12 8 5 2.1891 0.2357
-12 8 6 0.1323 0.0093
-12 8 7 1.8154 -0.1898
-12 8 8 2.1410 0.0877
-12 8 9 -0.4870 -0.3197
-12 8 10 -3.0619 -0.1103
-12 8 11 1.4624 0.1048
-12 8 12 -5.0702 -0.2656
-12 8 13 3.5961 0.2695
-12 8 14 1.2952 -0.0840
-12 8 15 3.9357 0.0991
-12 8 16 2.9809 -0.1181
-12 8 17 3.3404 0.1641
-12 8 18 0.0090 -0.4021
-12 8 19 -0.3474 0.2302
-12 8 20 0.4208 -0.1093
-12 8 21 -3.9389 0.1491
-12 8 22 1.5632 0.3060
-12 8 23 -6.6439 0.2747
-12 8 24 -1.5400 0.6452
-12 8 25 -3.9247 -0.0316
-12 8 26 -2.6484 -0.1364
-12 8 27 1.4651 -0.6293
-12 9 -11 1.1097 0.4415
-12 9 -10 -4.6267 -0.1356
-12 9 -9 -2.7962 -0.0051
-12 9 -8 -8.8877 0.0408
-12 9 -7 -1.5817 -0.1199
-12 9 -6 -3.8056 -0.0233
-12 9 -5 0.2240 0.1957
-12 9 -4 -0.1327 0.1700
-12 9 -3 -4.4913 -0.1081
-12 9 -2 -0.4654 0.0922
-12 9 -1 -4.2887 0.0561
-12 9 0 -0.5834 0.0014
-12 9 1 0.2126 -0.0278
-12 9 2 -3.9623 -0.0106
-12 9 3 -0.4470 -0.0775
-12 9 4 -5.6173 -0.1103
-12 9 5 1.8562 -0.0100
-12 9 6 -1.3363 0.1563
-12 9 7 -0.6164 -0.1757
-12 9 8 0.4015 0.4486
-12 9 9 0.7124 0.0013
-12 9 10 -1.9072 0.0305
-12 9 11 7.1580 0.2456
-12 9 12 -0.9321 -0.4296
-12 9 13 6.2290 -0.0217
-12 9 14 -0.4880 -0.2545
-12 9 15 4.3416 -0.4329
-12 9 16 -1.0621 -0.2287
-12 9 17 -0.4352 -0.0090
-12 9 18 0.8961 -0.0267
-12 9 19 -2.5794 0.1618
-12 9 20 0.8355 0.2772
-12 9 21 0.6759 -0.6943
-12 9 22 1.2588 0.0913
-12 9 23 2.3246 -1.7070
-12 9 24 2.0638 -0.1599
-12 9 25 3.1058 -1.8891
-12 10 -11 3.7470 -0.0510
-12 10 -10 -0.0153 0.0066
-12 10 -9 14.8667 -0.9188
-12 10 -8 0.2233 0.0458
-12 10 -7 14.9841 -0.1430
-12 10 -6 0.5448 -0.1791
-12 10 -5 3.3031 -0.0850
-12 10 -4 0.6215 -0.2640
-12 10 -3 -3.8921 -0.0181
-12 10 -2 2.1705 -0.2354
-12 10 -1 -1.2882 0.2872
-12 10 0 -0.3448 0.1317
-12 10 1 -1.3025 -0.0722
-12 10 2 -1.4492 0.0906
-12 10 3 3.5385 -0.0008
-12 10 4 -1.3919 -0.2302
-12 10 5 4.4450 0.0889
-12 10 6 -1.7172 0.0320
-12 10 7 -1.9480 -0.1036
-12 10 8 -1.9369 0.0795
-12 10 9 0.5179 -0.0216
-12 10 10 -4.6817 -0.1762
-12 10 11 0.0783 0.2449
-12 10 12 -6.0994 0.1010
-12 10 13 -0.8479 -0.1684
-12 10 14 -6.6930 0.4392
-12 10 15 -2.6337 -0.2928
-12 10 16 -3.6730 0.1524
-12 10 17 -7.6650 0.2059
-12 10 18 -1.1546 -0.3465
-12 10 19 -1.2825 -0.2771
-12 10 20 -2.6121 -0.3794
-12 10 21 3.0835 -0.5497
-12 10 22 -1.9669 0.4989
-12 10 23 -0.8190 0.1128
-12 11 -11 1.2024 -0.8819
-12 11 -10 -7.5485 0.7542
-12 11 -9 4.3194 -0.3629
-12 11 -8 -10.3852 0.5588
-12 11 -7 0.6247 0.5341
-12 11 -6 -4.4853 0.0835
-12 11 -5 -0.7329 0.3722
-12 11 -4 2.3789 0.0333
-12 11 -3 4.5461 0.4721
-12 11 -2 2.0394 -0.0804
-12 11 -1 3.4554 -0.0371
-12 11 0 2.0196 0.0291
-12 11 1 -0.9112 -0.3161
-12 11 2 1.6535 0.0277
-12 11 3 0.6782 0.3110
-12 11 4 -3.0606 -0.0495
-12 11 5 -0.7192 0.3956
-12 11 6 1.8189 -0.1726
-12 11 7 1.6686 0.0037
-12 11 8 4.6394 -0.2129
-12 11 9 4.0260 -0.0249
-12 11 10 1.8704 -0.0546
-12 11 11 2.9760 -0.0396
-12 11 12 1.1711 0.2085
-12 11 13 5.1936 -0.0466
-12 11 14 1.1929 0.5106
-12 11 15 0.9082 0.8264
-12 11 16 6.5358 0.1519
-12 11 17 0.7542 1.3586
-12 11 18 6.5700 -0.2028
-12 11 19 4.6812 1.2668
-12 11 20 1.1467 0.0967
-12 11 21 -0.6162 1.4360
-12 12 -8 -0.5653 -0.1282
-12 12 -7 -3.8849 -0.0000
-12 12 -6 1.5783 -0.1889
-12 12 -5 -2.9666 -0.1846
-12 12 -4 -3.0680 0.2113
-12 12 -3 -0.0227 0.2326
-12 12 -2 -5.5975 0.3668
-12 12 -1 -3.6197 0.0285
-12 12 0 1.5667 0.4522
-12 12 1 -3.0726 -0.2785
-12 12 2 0.9378 -0.1535
-12 12 3 0.5413 -0.1945
-12 12 4 -0.3197 -0.6935
-12 12 5 -2.0515 0.1408
-12 12 6 1.1554 -0.0637
-12 12 7 -7.1179 0.1461
-12 12 8 -3.6722 0.8370
-12 12 9 -9.2509 -0.1390
-12 12 10 -1.9775 0.4565
-12 12 11 -3.6243 -0.0569
-12 12 12 -1.9459 -0.4070
-12 12 13 0.0693 0.1714
-12 12 14 -1.9049 -1.2560
-12 12 15 -2.1663 0.2108
-12 12 16 2.5722 -2.0772
-12 12 17 -2.4903 0.0326
-12 13 -3 1.6611 -0.7579
-12 13 -2 1.6639 -0.6590
-12 13 -1 -2.0993 -1.2247
-12 13 0 5.2217 -0.1002
-12 13 1 -0.5752 -0.3912
-12 13 2 -0.3142 0.1886
-12 13 3 2.2317 1.0745
-12 13 4 0.7777 -0.0364
-12 13 5 1.3752 0.4243
-12 13 6 3.2477 0.1412
-12 13 7 1.3731 -1.6916
-12 13 8 7.9219 0.3735
-12 13 9 2.0438 -1.5813
-12 13 10 9.2165 -0.0886
-12 13 11 1.1693 0.2328
-12 13 12 0.4720 -0.4276
-11 0 -9 -2.6917 -4.6446
-11 0 -7 0.5204 -2.3369
-11 0 -5 2.0667 -1.2414
-11 0 -3 -1.2945 -1.9142
-11 0 -1 -7.2442 -1.4014
-11 0 1 -5.0769 -0.5959
-11 0 3 0.4085 -0.2517
-11 0 5 -0.1210 0.0388
-11 0 7 1.8363 -0.1082
-11 0 9 4.2347 0.1714
-11 0 11 3.5865 0.4417
-11 0 13 0.3128 0.0336
-11 0 15 -1.1467 0.0604
-11 0 17 1.6723 0.2740
-11 0 19 -0.0816 0.1507
-11 0 21 -3.9358 0.1766
-11 0 23 -0.0306 0.2019
-11 0 25 1.2315 0.2237
-11 0 27 -4.7591 0.4563
-11 0 29 2.5082 0.0672
-11 0 31 10.1471 -0.1205
-11 0 33 3.8782 0.3595
-11 1 -10 2.4645 2.4665
-11 1 -9 -1.0466 0.5589
-11 1 -8 1.3554 2.2329
-11 1 -7 0.2721 1.0596
-11 1 -6 -2.5223 1.0714
-11 1 -5 0.9209 0.0185
-11 1 -4 -0.5696 0.9913
-11 1 -3 -2.0324 0.0731
-11 1 -2 4.0616 0.9167
-11 1 -1 -3.7702 0.4294
-11 1 0 3.9413 0.4729
-11 1 1 -0.8496 0.0081
-11 1 2 -0.0659 0.3508
-11 1 3 -4.1553 -0.0387
-11 1 4 -1.6937 0.1142
-11 1 5 -5.3636 0.1304
-11 1 6 -1.5943 0.0905
-11 1 7 -0.7574 0.0733
-11 1 8 -1.8611 0.0612
-11 1 9 0.3676 0.2096
-11 1 10 -1.7331 -0.1863
-11 1 11 -0.0576 0.1210
-11 1 12 -0.4020 -0.1416
-11 1 13 -0.3997 0.1630
-11 1 14 0.5368 0.0872
-11 1 15 0.6618 0.1020
-11 1 16 -1.1508 -0.1620
-11 1 17 0.1311 -0.0122
-11 1 18 -1.7287 -0.2012
-11 1 19 -1.5190 0.1567
-11 1 20 1.2623 0.2042
-11 1 21 0.0254 -0.1480
-11 1 22 4.1324 -0.1990
-11 1 23 -1.4715 -0.0713
-11 1 24 0.3050 -0.0284
-11 1 25 -4.9506 0.1784
-11 1 26 -1.8014 0.3021
-11 1 27 3.6872 -0.1848
-11 1 28 1.4422 -0.0516
-11 1 29 12.0894 -0.0938
-11 1 30 -3.2069 0.4659
-11 1 31 5.8451 0.2997
-11 1 32 -5.9322 0.8756
-11 1 33 2.8477 -0.0631
-11 2 -10 0.0590 0.2189
-11 2 -9 -0.0790 0.2275
-11 2 -8 -3.6345 -0.2993
-11 2 -7 2.8755 -0.1678
-11 2 -6 -4.4963 0.1907
-11 2 -5 1.8680 0.0893
-11 2 -4 -1.0088 0.2414
-11 2 -3 -3.2195 0.3831
-11 2 -2 2.1780 -0.2113
-11 2 -1 -0.3781 0.0833
-11 2 0 1.1485 0.0927
-11 2 1 2.3372 -0.0267
-11 2 2 2.3467 0.2240
-11 2 3 0.7175 0.2244
-11 2 4 6.6640 -0.0551
-11 2 5 2.9342 0.0279
-11 2 6 3.5060 -0.0329
-11 2 7 0.9857 -0.1454
-11 2 8 -1.0837 -0.0401
-11 2 9 -1.9819 -0.0706
-11 2 10 -1.0737 -0.0126
-11 2 11 -1.1122 0.0212
-11 2 12 -0.3796 0.0069
-11 2 13 -0.7786 0.0819
-11 2 14 -0.9929 -0.1296
-11 2 15 0.1907 0.0159
-11 2 16 0.1486 -0.1071
-11 2 17 1.3581 0.2079
-11 2 18 1.6980 -0.0327
-11 2 19 1.8414 -0.0094
-11 2 20 1.9131 -0.1557
-11 2 21 -2.3718 0.0402
-11 2 22 2.5995 -0.0112
-11 2 23 -5.7821 0.3190
-11 2 24 3.0308 0.1073
-11 2 25 1.6768 -0.0341
-11 2 26 3.0191 -0.1961
-11 2 27 3.2238 0.2197
-11 2 28 -5.0730 -0.0538
-11 2 29 -4.4148 0.0878
-11 2 30 -12.1439 -0.0987
-11 2 31 -0.6830 -0.8195
-11 2 32 -6.7731 -0.2433
-11 2 33 2.7072 -1.2480
-11 3 -10 -1.4705 -0.5167
-11 3 -9 6.7657 -0.2522
-11 3 -8 -3.4751 -0.3273
-11 3 -7 6.1565 -0.6832
-11 3 -6 -1.7664 -0.5210
-11 3 -5 1.1291 -0.4909
-11 3 -4 2.1090 -0.7823
-11 3 -3 0.1283 -0.2790
-11 3 -2 1.1772 -0.2535
-11 3 -1 1.4322 -0.3112
-11 3 0 -3.9549 0.0537
-11 3 1 -1.7860 -0.1477
-11 3 2 -0.4430 -0.2082
-11 3 3 -3.3495 -0.0695
-11 3 4 0.5730 -0.1398
-11 3 5 -2.1819 -0.2013
-11 3 6 -1.8259 0.0411
-11 3 7 -0.2169 -0.1764
-11 3 8 2.1644 0.0904
-11 3 9 2.6916 -0.1987
-11 3 10 2.8736 0.1128
-11 3 11 1.6889 -0.1140
-11 3 12 0.3812 -0.0531
-11 3 13 1.1941 -0.0038
-11 3 14 1.3016 -0.0225
-11 3 15 2.0143 0.0843
-11 3 16 1.7135 0.0056
-11 3 17 0.8319 0.0843
-11 3 18 -1.7041 -0.0743
-11 3 19 -0.5975 0.1393
-11 3 20 -0.8361 -0.0405
-11 3 21 -3.7939 0.2144
-11 3 22 2.7590 -0.1470
-11 3 23 -2.2829 -0.2021
-11 3 24 1.3175 -0.0908
-11 3 25 -1.1250 -0.0928
-11 3 26 0.7782 0.0396
-11 3 27 -4.4100 -0.1677
-11 3 28 4.3093 -0.1688
-11 3 29 4.9600 -0.6307
-11 3 30 4.7457 -0.2961
-11 3 31 12.7401 -0.1105
-11 3 32 -0.0910 0.2588
-11 3 33 4.7502 0.0539
-11 4 -10 -6.6340 0.0078
-11 4 -9 0.7037 -0.3270
-11 4 -8 -5.1390 0.1897
-11 4 -7 -1.8896 -0.0519
-11 4 -6 0.5321 0.1928
-11 4 -5 -1.5313 0.2100
-11 4 -4 2.3453 0.3004
-11 4 -3 -0.1337 -0.0577
-11 4 -2 -2.3960 0.2655
-11 4 -1 1.7099 -0.1679
-11 4 0 -1.2157 0.0655
-11 4 1 2.0464 -0.0891
-11 4 2 2.5983 0.0800
-11 4 3 0.9057 -0.2479
-11 4 4 -1.6506 0.0913
-11 4 5 1.2504 -0.1348
-11 4 6 -2.1281 0.0448
-11 4 7 0.3298 0.0121
-11 4 8 -0.6315 0.1483
-11 4 9 -3.2361 -0.0733
-11 4 10 -1.0305 -0.0016
-11 4 11 -3.4843 -0.0420
-11 4 12 -0.1094 -0.1130
-11 4 13 -1.3328 -0.0784
-11 4 14 -1.6677 -0.0099
-11 4 15 -2.2505 -0.1735
-11 4 16 -4.3785 -0.0638
-11 4 17 0.2209 -0.1271
-11 4 18 -3.5718 -0.0567
-11 4 19 2.5707 0.0256
-11 4 20 0.9547 -0.1066
-11 4 21 0.1571 0.0414
-11 4 22 1.8628 0.0204
-11 4 23 1.0102 -0.0160
-11 4 24 1.4011 0.2282
-11 4 25 -1.2714 -0.2872
-11 4 26 5.0926 0.1809
-11 4 27 -4.9494 -0.5571
-11 4 28 0.4751 0.1839
-11 4 29 -2.5164 0.2561
-11 4 30 -11.4400 0.1062
-11 4 31 -1.0579 0.8112
-11 4 32 -10.9162 0.3091
-11 5 -10 -1.7442 0.0292
-11 5 -9 -1.3428 -0.1144
-11 5 -8 4.0174 0.1287
-11 5 -7 -0.6294 0.0446
-11 5 -6 4.2289 0.2650
-11 5 -5 -1.1304 0.0914
-11 5 -4 -0.4005 0.2337
-11 5 -3 0.6459 0.2003
-11 5 -2 -1.7812 0.1431
-11 5 -1 3.1876 0.1903
-11 5 0 0.4890 0.1865
-11 5 1 1.1605 -0.1595
-11 5 2 -1.8744 0.2173
-11 5 3 1.7583 -0.0832
-11 5 4 -4.5741 0.0850
-11 5 5 4.8035 0.2815
-11 5 6 -1.8800 0.0520
-11 5 7 2.3245 0.1100
-11 5 8 1.6679 -0.0275
-11 5 9 -1.9457 0.1198
-11 5 10 3.7872 -0.0645
-11 5 11 -2.5996 0.2814
-11 5 12 2.3923 0.1519
-11 5 13 -1.2690 0.0537
-11 5 14 1.3557 0.1323
-11 5 15 2.0684 -0.0546
-11 5 16 -0.5074 0.0185
-11 5 17 4.6891 0.0327
-11 5 18 -3.6228 0.0025
-11 5 19 0.5284 0.0717
-11 5 20 -1.2804 -0.2239
-11 5 21 -1.7845 0.0700
-11 5 22 0.5914 -0.3020
-11 5 23 -0.5771 0.0702
-11 5 24 -0.0953 -0.0031
-11 5 25 -5.6109 -0.0030
-11 5 26 0.2524 0.0928
-11 5 27 -6.0741 0.1692
-11 5 28 -1.5950 -0.2606
-11 5 29 4.4814 0.6811
-11 5 30 -1.6954 -0.3798
-11 5 31 10.3534 0.2463
-11 6 -10 6.0552 0.1760
-11 6 -9 0.5355 0.2409
-11 6 -8 5.0565 0.2498
-11 6 -7 -3.7579 0.0594
-11 6 -6 -0.1988 -0.0317
-11 6 -5 -2.6286 0.0437
-11 6 -4 -1.3093 -0.3442
-11 6 -3 1.0640 -0.0105
-11 6 -2 -0.4746 -0.1976
-11 6 -1 0.3210 -0.1061
-11 6 0 -0.5985 0.0669
-11 6 1 -1.1415 -0.0035
-11 6 2 -2.2099 0.0355
-11 6 3 2.0242 0.3292
-11 6 4 -2.3868 -0.0639
-11 6 5 3.2309 0.1023
-11 6 6 -1.8091 -0.0498
-11 6 7 -0.9248 -0.0450
-11 6 8 -0.4324 -0.1351
-11 6 9 -2.0579 0.2433
-11 6 10 1.5404 -0.1702
-11 6 11 0.8892 0.0044
-11 6 12 3.7841 -0.0945
-11 6 13 1.4523 -0.0740
-11 6 14 2.7527 -0.0624
-11 6 15 1.1531 0.3181
-11 6 16 -2.1554 0.0525
-11 6 17 2.1517 0.2986
-11 6 18 0.8297 -0.0154
-11 6 19 0.4594 0.1040
-11 6 20 5.4299 -0.2390
-11 6 21 -1.6285 0.3248
-11 6 22 0.1779 -0.0420
-11 6 23 -1.4815 0.2062
-11 6 24 -0.4966 -0.1267
-11 6 25 -0.3929 -0.1591
-11 6 26 7.1208 -0.2973
-11 6 27 3.3221 0.4868
-11 6 28 6.3428 0.0975
-11 6 29 4.9407 0.7455
-11 6 30 -1.1320 -0.1018
-11 7 -10 0.3200 -0.0333
-11 7 -9 -2.7426 -0.0745
-11 7 -8 1.0285 0.0372
-11 7 -7 -1.6236 0.1049
-11 7 -6 3.5402 -0.1469
-11 7 -5 0.1759 0.0336
-11 7 -4 1.8878 0.0543
-11 7 -3 -1.9299 -0.1258
-11 7 -2 -0.6637 0.0761
-11 7 -1 -3.1974 -0.1684
-11 7 0 -2.2144 -0.2669
-11 7 1 -1.7170 -0.0051
-11 7 2 -0.3650 -0.3486
-11 7 3 0.6149 -0.0753
-11 7 4 0.5809 -0.0632
-11 7 5 -1.2974 -0.3326
-11 7 6 0.2086 0.0795
-11 7 7 -1.3769 0.0340
-11 7 8 0.8615 -0.1642
-11 7 9 2.5145 0.1144
-11 7 10 -0.0481 -0.1302
-11 7 11 -0.1934 -0.0845
-11 7 12 -1.9525 -0.0264
-11 7 13 -4.8135 0.1523
-11 7 14 -4.6965 -0.2682
-11 7 15 -1.9567 0.1786
-11 7 16 -2.8103 -0.2782
-11 7 17 -1.3597 -0.1556
-11 7 18 2.2962 -0.0166
-11 7 19 -5.7169 0.0437
-11 7 20 1.9216 0.2660
-11 7 21 -1.3490 0.1306
-11 7 22 0.1867 0.2508
-11 7 23 5.9696 -0.3289
-11 7 24 2.4559 0.2856
-11 7 25 1.8192 0.2156
-11 7 26 2.0097 0.6666
-11 7 27 -5.3442 0.2101
-11 7 28 -2.6389 -0.0361
-11 7 29 -5.7060 -0.7968
-11 8 -10 -3.1228 0.0160
-11 8 -9 0.7846 -0.1571
-11 8 -8 -0.5353 -0.3004
-11 8 -7 -1.0130 -0.1010
-11 8 -6 -0.4368 -0.0643
-11 8 -5 -2.3592 -0.2709
-11 8 -4 2.2300 0.3046
-11 8 -3 -0.2260 -0.1200
-11 8 -2 1.7971 0.0271
-11 8 -1 2.6340 0.1849
-11 8 0 1.3061 -0.0096
-11 8 1 2.8562 0.2760
-11 8 2 1.9852 0.1860
-11 8 3 -0.5151 -0.1222
-11 8 4 0.6865 0.3318
-11 8 5 -2.3098 -0.1276
-11 8 6 2.2729 -0.0242
-11 8 7 0.9903 0.1505
-11 8 8 0.2934 -0.2574
-11 8 9 -0.7513 -0.0180
-11 8 10 -0.8453 0.1117
-11 8 11 -5.2348 -0.1133
-11 8 12 1.6255 0.1181
-11 8 13 -0.6012 0.1015
-11 8 14 2.2522 -0.0355
-11 8 15 3.9886 0.0515
-11 8 16 2.9519 0.0473
-11 8 17 0.8950 -0.2765
-11 8 18 2.6950 0.0637
-11 8 19 -0.8228 -0.3274
-11 8 20 0.1203 -0.0520
-11 8 21 0.0309 -0.4108
-11 8 22 -4.9061 0.1101
-11 8 23 -2.3529 0.0788
-11 8 24 -6.3219 0.2064
-11 8 25 -4.6370 0.1840
-11 8 26 -2.4670 -0.4616
-11 8 27 -1.5716 -0.7336
-11 8 28 1.4845 -0.4816
-11 9 -10 -3.7386 0.1887
-11 9 -9 -3.7027 0.3521
-11 9 -8 -4.0128 -0.1539
-11 9 -7 -2.8295 0.0142
-11 9 -6 -0.7546 0.2553
-11 9 -5 -0.3476 -0.1424
-11 9 -4 -0.6095 0.1105
-11 9 -3 2.0011 0.0820
-11 9 -2 -2.6821 -0.0881
-11 9 -1 3.3070 0.1433
-11 9 0 0.7435 0.0214
-11 9 1 0.5489 -0.0725
-11 9 2 0.7844 0.1152
-11 9 3 -1.8438 -0.2048
-11 9 4 2.1812 -0.0239
-11 9 5 -0.9250 0.1452
-11 9 6 0.8482 -0.3850
-11 9 7 -0.5583 0.3570
-11 9 8 -1.3911 -0.0398
-11 9 9 -2.9166 0.0412
-11 9 10 6.1473 0.3067
-11 9 11 -2.6105 -0.2056
-11 9 12 8.1734 0.1733
-11 9 13 -0.4748 -0.1585
-11 9 14 4.1138 -0.1107
-11 9 15 -0.6316 -0.2406
-11 9 16 -0.0121 -0.0948
-11 9 17 0.3268 -0.0511
-11 9 18 -2.8180 0.1502
-11 9 19 -0.2474 0.2651
-11 9 20 -0.4617 -0.0386
-11 9 21 0.0777 0.1215
-11 9 22 2.3046 -0.6600
-11 9 23 3.3147 -0.0403
-11 9 24 3.0026 -1.4654
-11 9 25 3.5491 -0.0433
-11 9 26 1.5026 -0.9948
-11 10 -10 7.9113 -0.6194
-11 10 -9 1.6359 0.2557
-11 10 -8 11.9885 -0.2098
-11 10 -7 2.5541 -0.0393
-11 10 -6 6.1821 0.2400
-11 10 -5 2.3746 -0.1563
-11 10 -4 -3.0242 -0.1757
-11 10 -3 3.0868 -0.1115
-11 10 -2 -3.5272 -0.0374
-11 10 -1 -0.1690 -0.0565
-11 10 0 -1.8613 0.1633
-11 10 1 -2.2617 -0.0617
-11 10 2 0.4260 0.1184
-11 10 3 -2.0064 0.0192
-11 10 4 4.6033 -0.2264
-11 10 5 -2.8704 0.2916
-11 10 6 0.4777 -0.2353
-11 10 7 -1.1726 0.1077
-11 10 8 1.9252 0.0152
-11 10 9 -2.6832 -0.1731
-11 10 10 4.2549 0.0743
-11 10 11 -5.9194 -0.0319
-11 10 12 1.2670 0.0390
-11 10 13 -6.6346 0.1704
-11 10 14 0.9662 -0.0784
-11 10 15 -4.1077 0.3574
-11 10 16 -3.2998 0.1568
-11 10 17 -0.6466 0.3320
-11 10 18 -1.9144 -0.0564
-11 10 19 -0.0941 -0.0158
-11 10 20 3.3992 -0.3335
-11 10 21 1.2021 0.0930
-11 10 22 -0.2474 0.0594
-11 10 23 0.9260 1.0385
-11 10 24 -2.8537 0.3282
-11 11 -10 5.3871 -0.8923
-11 11 -9 -10.2489 0.2088
-11 11 -8 2.6733 0.0907
-11 11 -7 -8.7899 -0.1913
-11 11 -6 -2.1981 0.1057
-11 11 -5 -2.3342 -0.0121
-11 11 -4 -1.6953 0.0362
-11 11 -3 0.7098 0.0871
-11 11 -2 0.8728 0.1714
-11 11 -1 0.8788 -0.1200
-11 11 0 -3.1906 -0.0346
-11 11 1 2.2147 -0.1322
-11 11 2 -1.2215 -0.1127
-11 11 3 -3.8285 0.1536
-11 11 4 2.3657 0.1604
-11 11 5 -4.0081 0.0266
-11 11 6 3.7640 0.4992
-11 11 7 0.8861 -0.2445
-11 11 8 5.7893 0.1237
-11 11 9 -0.7718 -0.0051
-11 11 10 1.9410 -0.3240
-11 11 11 -0.2465 -0.0130
-11 11 12 2.4137 -0.4251
-11 11 13 -1.1394 0.0587
-11 11 14 2.0366 -0.1592
-11 11 15 -0.7908 0.1761
-11 11 16 -0.5845 0.3058
-11 11 17 1.9578 -0.0516
-11 11 18 2.1217 0.5383
-11 11 19 1.0925 -0.0904
-11 11 20 -2.5824 1.2108
-11 11 21 1.2208 -0.0740
-11 11 22 -6.1805 1.0388
-11 12 -10 3.2762 0.4502
-11 12 -9 -2.2088 0.4336
-11 12 -8 1.7762 0.4055
-11 12 -7 0.6973 -0.0206
-11 12 -6 1.1224 -0.2457
-11 12 -5 0.3787 0.3530
-11 12 -4 4.2744 0.0372
-11 12 -3 -3.1617 0.3900
-11 12 -2 -1.2216 0.2697
-11 12 -1 2.5929 0.3063
-11 12 0 -6.7978 -0.2624
-11 12 1 6.1099 0.2022
-11 12 2 -1.1949 -0.5319
-11 12 3 0.3668 -0.3261
-11 12 4 1.8558 0.2440
-11 12 5 -1.1137 -0.7730
-11 12 6 -0.5976 0.5296
-11 12 7 -6.3959 0.0042
-11 12 8 -5.1592 -0.1397
-11 12 9 -4.8970 0.7007
-11 12 10 -5.5193 0.0004
-11 12 11 0.9883 0.3210
-11 12 12 -0.4093 0.3384
-11 12 13 -0.6719 -0.1129
-11 12 14 1.3559 0.2449
-11 12 15 2.3039 -0.8633
-11 12 16 1.7416 -0.0204
-11 12 17 3.6933 -1.5220
-11 12 18 -1.6275 -0.0305
-11 12 19 2.7513 -1.9579
-11 13 -7 1.4691 0.3911
-11 13 -6 0.6945 -0.2594
-11 13 -5 -3.3569 0.5241
-11 13 -4 2.8676 -0.3037
-11 13 -3 -2.6501 -0.4484
-11 13 -2 -1.6512 -1.0869
-11 13 -1 7.8125 -0.2931
-11 13 0 -3.4370 -1.1424
-11 13 1 5.4896 0.5968
-11 13 2 -1.7530 0.4240
-11 13 3 1.3153 0.1884
-11 13 4 -1.0969 1.0230
-11 13 5 1.1630 -0.5242
-11 13 6 1.2379 -0.8265
-11 13 7 3.4929 0.0982
-11 13 8 2.9597 -1.7156
-11 13 9 10.7917 0.1584
-11 13 10 1.3373 -0.5013
-11 13 11 5.1336 -0.3671
-11 13 12 0.1835 0.5475
-11 13 13 -1.6286 -0.3155
-11 13 14 -0.6187 1.1448
-11 13 15 -0.1967 -0.2547
-11 14 1 -0.1059 0.6485
-11 14 2 -2.0990 0.3936
-11 14 3 0.7933 -1.2530
-11 14 4 -0.1714 -0.2137
-11 14 5 -0.6682 0.2365
-11 14 6 0.2194 -0.3988
-11 14 7 0.8889 2.4315
-10 0 -8 0.4696 -2.9333
-10 0 -6 1.1105 -0.0545
-10 0 -4 1.7996 -0.6977
-10 0 -2 -2.4116 -1.5556
-10 0 0 -4.5414 -0.7758
-10 0 2 -0.1583 -0.5647
-10 0 4 0.2118 -0.3944
-10 0 6 -0.2537 -0.3694
-10 0 8 1.3814 -0.5881
-10 0 10 2.7362 -0.1685
-10 0 12 0.3585 -0.1486
-10 0 14 -3.3465 -0.2177
-10 0 16 0.2271 0.1070
-10 0 18 1.9387 0.0545
-10 0 20 -2.6354 0.0554
-10 0 22 -1.1357 0.2090
-10 0 24 2.5993 0.1463
-10 0 26 -3.0303 0.3749
-10 0 28 -1.1557 0.4351
-10 0 30 9.0283 0.2563
-10 0 32 6.7403 0.4021
-10 0 34 2.7818 -0.1043
-10 1 -9 1.4573 2.5108
-10 1 -8 -1.3667 1.2321
-10 1 -7 -1.0873 0.6759
-10 1 -6 0.5074 0.4887
-10 1 -5 -1.8076 0.0711
-10 1 -4 0.4129 -0.4792
-10 1 -3 0.7284 0.8669
-10 1 -2 -2.9659 -0.0750
-10 1 -1 1.7753 0.6511
-10 1 0 -0.5517 0.0414
-10 1 1 0.0606 0.4378
-10 1 2 -1.1554 -0.0509
-10 1 3 -0.3637 0.5375
-10 1 4 -4.8048 0.2876
-10 1 5 -0.0721 0.3853
-10 1 6 -1.4179 0.0347
-10 1 7 -0.3478 0.2763
-10 1 8 2.8424 0.0533
-10 1 9 -0.5828 0.1813
-10 1 10 3.6943 0.2608
-10 1 11 -0.3825 0.2328
-10 1 12 1.6345 0.0149
-10 1 13 0.9173 0.3166
-10 1 14 1.5802 -0.0224
-10 1 15 0.2212 0.0631
-10 1 16 1.3202 -0.0646
-10 1 17 -1.0316 -0.1413
-10 1 18 -2.5799 0.0707
-10 1 19 0.4002 0.1811
-10 1 20 -1.7697 0.0693
-10 1 21 3.5729 -0.0106
-10 1 22 0.1388 -0.0703
-10 1 23 2.5872 -0.0928
-10 1 24 -4.5293 0.1270
-10 1 25 -0.8822 0.3413
-10 1 26 -2.0594 0.0887
-10 1 27 1.0864 0.0233
-10 1 28 8.4525 -0.0150
-10 1 29 -1.3632 -0.1081
-10 1 30 7.6405 0.2378
-10 1 31 -6.5002 0.1323
-10 1 32 3.9282 0.2323
-10 1 33 -3.1211 0.6332
-10 1 34 4.6574 -0.0955
-10 2 -9 -2.0041 -0.2795
-10 2 -8 0.8003 0.0210
-10 2 -7 -2.8699 -0.4020
-10 2 -6 2.4194 0.0001
-10 2 -5 -1.8082 0.1907
-10 2 -4 -1.4739 0.0722
-10 2 -3 0.8885 -0.1087
-10 2 -2 -0.0216 -0.1421
-10 2 -1 0.9170 -0.1553
-10 2 0 4.0855 -0.3762
-10 2 1 0.8162 0.3578
-10 2 2 0.0293 -0.1808
-10 2 3 4.8148 0.0690
-10 2 4 -0.8311 -0.1608
-10 2 5 4.1271 -0.1719
-10 2 6 0.1814 -0.2101
-10 2 7 -0.5822 -0.0211
-10 2 8 -2.3136 0.0957
-10 2 9 -2.4405 -0.0533
-10 2 10 -2.6767 -0.0226
-10 2 11 -1.9812 0.0023
-10 2 12 -1.3681 -0.1338
-10 2 13 -2.1181 0.0237
-10 2 14 0.5247 -0.0605
-10 2 15 -1.2744 -0.0183
-10 2 16 0.2397 0.0268
-10 2 17 1.5031 0.0604
-10 2 18 0.0752 -0.0204
-10 2 19 2.4405 -0.0891
-10 2 20 -0.9654 -0.0411
-10 2 21 2.9418 -0.1159
-10 2 22 -6.5113 0.2499
-10 2 23 3.1071 0.2248
-10 2 24 -3.6831 0.0966
-10 2 25 3.7816 0.0335
-10 2 26 3.4606 0.1155
-10 2 27 -1.1168 -0.1653
-10 2 28 -0.1067 0.1544
-10 2 29 -10.4003 -0.1545
-10 2 30 -0.1746 -0.3530
-10 2 31 -8.4921 -0.2060
-10 2 32 3.8476 -0.9900
-10 2 33 -2.1899 0.2302
-10 3 -9 -2.0174 -0.3326
-10 3 -8 4.3282 -0.2988
-10 3 -7 -1.7481 -0.3032
-10 3 -6 0.6693 -0.1716
-10 3 -5 1.1359 -0.5614
-10 3 -4 -0.0059 0.1774
-10 3 -3 1.4125 -0.2262
-10 3 -2 2.6402 0.2294
-10 3 -1 -4.0304 0.3100
-10 3 0 -0.2329 -0.0026
-10 3 1 -2.0563 0.0148
-10 3 2 -4.1579 -0.0991
-10 3 3 2.5512 -0.1880
-10 3 4 -2.7372 -0.2062
-10 3 5 0.4048 0.0797
-10 3 6 -0.9938 -0.2073
-10 3 7 2.4675 -0.0745
-10 3 8 0.7227 -0.2794
-10 3 9 5.0667 -0.1674
-10 3 10 0.4896 -0.3175
-10 3 11 2.7739 -0.0454
-10 3 12 0.0948 -0.1431
-10 3 13 1.3538 -0.0782
-10 3 14 0.7850 -0.0801
-10 3 15 1.8161 -0.0276
-10 3 16 -0.6029 -0.0676
-10 3 17 -0.5732 0.0502
-10 3 18 -0.2711 0.0194
-10 3 19 -1.8213 -0.0015
-10 3 20 -2.6801 0.2543
-10 3 21 1.9401 -0.1351
-10 3 22 -4.5585 0.0274
-10 3 23 2.7842 -0.1558
-10 3 24 -0.9636 -0.0799
-10 3 25 -0.0760 -0.0948
-10 3 26 -2.1110 0.0922
-10 3 27 -1.0532 -0.0487
-10 3 28 2.2128 -0.1724
-10 3 29 -0.1125 -0.1190
-10 3 30 11.4783 0.0367
-10 3 31 -1.9119 0.1011
-10 3 32 6.7039 -0.0462
-10 3 33 -2.6060 0.7589
-10 4 -9 -3.1837 0.0701
-10 4 -8 -1.5152 -0.1544
-10 4 -7 2.2331 -0.0358
-10 4 -6 -2.1752 0.2610
-10 4 -5 3.0629 0.0501
-10 4 -4 -0.7094 0.1491
-10 4 -3 -2.9255 0.1227
-10 4 -2 1.3331 -0.1473
-10 4 -1 -4.3777 -0.1199
-10 4 0 2.0052 0.1111
-10 4 1 2.3855 -0.0726
-10 4 2 0.6769 0.1710
-10 4 3 1.7026 0.2751
-10 4 4 0.5393 -0.0886
-10 4 5 -0.7960 0.2407
-10 4 6 -0.0367 0.0122
-10 4 7 0.3396 0.2497
-10 4 8 -3.4092 0.0992
-10 4 9 -0.2206 0.3816
-10 4 10 -4.1052 0.0734
-10 4 11 0.8661 0.1687
-10 4 12 -0.6349 0.0209
-10 4 13 1.3413 0.0452
-10 4 14 -0.8636 -0.0336
-10 4 15 -0.1814 0.1145
-10 4 16 0.2438 -0.1481
-10 4 17 -1.4785 0.1451
-10 4 18 3.8759 -0.1777
-10 4 19 0.5756 0.0041
-10 4 20 1.2570 -0.0301
-10 4 21 2.9764 -0.0214
-10 4 22 1.0507 -0.0953
-10 4 23 1.2264 0.0818
-10 4 24 2.0982 -0.2980
-10 4 25 1.7108 -0.0147
-10 4 26 -1.1905 -0.6405
-10 4 27 1.1969 -0.0645
-10 4 28 -0.8935 -0.3488
-10 4 29 -7.9725 -0.2399
-10 4 30 0.5064 0.4981
-10 4 31 -12.8327 0.0169
-10 4 32 1.0019 0.5354
-10 4 33 -6.6993 0.3095
-10 5 -9 1.3287 0.0625
-10 5 -8 -2.8816 0.0735
-10 5 -7 4.9634 0.2139
-10 5 -6 -2.6468 0.0645
-10 5 -5 1.2515 0.3585
-10 5 -4 -0.5276 -0.1071
-10 5 -3 -2.0449 0.2131
-10 5 -2 3.5148 0.0386
-10 5 -1 -0.8058 -0.0248
-10 5 0 2.3165 -0.0382
-10 5 1 -1.3799 -0.0413
-10 5 2 0.1710 -0.4438
-10 5 3 -4.5196 0.0089
-10 5 4 2.2027 -0.1124
-10 5 5 -2.8230 0.0176
-10 5 6 1.3641 0.1688
-10 5 7 0.5927 0.0389
-10 5 8 -1.4846 -0.0403
-10 5 9 2.6758 -0.0184
-10 5 10 -1.5735 -0.0092
-10 5 11 0.4628 0.0791
-10 5 12 -1.5757 0.0501
-10 5 13 -2.0804 0.1502
-10 5 14 -0.7000 -0.0112
-10 5 15 -2.3463 0.0786
-10 5 16 2.6304 -0.1697
-10 5 17 -4.7208 0.1653
-10 5 18 0.4249 -0.1303
-10 5 19 -2.7628 0.0362
-10 5 20 -3.7652 -0.0936
-10 5 21 0.1907 -0.1746
-10 5 22 -1.0457 -0.1657
-10 5 23 -1.5217 0.0541
-10 5 24 -0.9457 -0.0258
-10 5 25 -0.6098 0.3514
-10 5 26 -3.9308 -0.0135
-10 5 27 1.1577 0.3028
-10 5 28 1.7708 0.3429
-10 5 29 0.7732 0.2272
-10 5 30 10.6707 0.3824
-10 5 31 1.9147 0.0158
-10 5 32 9.8082 -0.3600
-10 6 -9 5.3870 0.1175
-10 6 -8 -2.0152 0.0752
-10 6 -7 0.4554 0.0227
-10 6 -6 -3.3274 -0.1524
-10 6 -5 -1.1788 -0.1532
-10 6 -4 1.2578 -0.1995
-10 6 -3 0.8900 -0.1082
-10 6 -2 3.3270 -0.0764
-10 6 -1 1.2229 0.0899
-10 6 0 1.4471 -0.1606
-10 6 1 -1.5724 0.2783
-10 6 2 2.4638 -0.0071
-10 6 3 -3.1052 0.1296
-10 6 4 3.5224 0.1469
-10 6 5 -2.5592 -0.2124
-10 6 6 -0.0557 -0.1318
-10 6 7 -0.9658 -0.2737
-10 6 8 -2.3246 -0.0368
-10 6 9 0.2697 -0.1217
-10 6 10 -0.2636 -0.0560
-10 6 11 1.2103 0.0307
-10 6 12 1.7017 -0.1629
-10 6 13 2.1076 -0.0453
-10 6 14 2.3746 0.1144
-10 6 15 -2.1673 0.0318
-10 6 16 3.6782 0.2327
-10 6 17 -1.9443 0.1227
-10 6 18 1.5513 0.1567
-10 6 19 5.5050 -0.2146
-10 6 20 -2.2031 0.2812
-10 6 21 3.8398 -0.0479
-10 6 22 -1.9254 0.4623
-10 6 23 -1.6226 0.0636
-10 6 24 -2.0359 0.1043
-10 6 25 2.1286 -0.2248
-10 6 26 -1.4695 0.1498
-10 6 27 4.7870 0.2467
-10 6 28 2.3769 0.4261
-10 6 29 -1.2592 0.2749
-10 6 30 1.1117 -0.3896
-10 6 31 -4.6297 -0.2805
-10 7 -9 1.4114 0.0668
-10 7 -8 -2.2058 0.1925
-10 7 -7 2.5186 -0.1132
-10 7 -6 2.5131 0.1172
-10 7 -5 1.9668 -0.0725
-10 7 -4 1.2797 -0.0453
-10 7 -3 -1.2984 0.0217
-10 7 -2 -2.5908 -0.1144
-10 7 -1 -4.6434 -0.1030
-10 7 0 -1.5384 -0.0685
-10 7 1 -2.6760 -0.0182
-10 7 2 2.3916 0.1145
-10 7 3 1.1985 0.0920
-10 7 4 2.5076 0.0132
-10 7 5 1.9493 0.1890
-10 7 6 1.4136 0.1414
-10 7 7 2.2750 0.0277
-10 7 8 3.8324 0.1841
-10 7 9 1.7064 -0.0610
-10 7 10 3.1642 -0.1595
-10 7 11 1.5260 0.0365
-10 7 12 -1.7611 -0.0288
-10 7 13 -0.2969 -0.2079
-10 7 14 -0.6962 0.1532
-10 7 15 -1.9674 -0.2498
-10 7 16 1.7237 -0.0572
-10 7 17 1.6659 -0.2144
-10 7 18 -3.7411 0.0968
-10 7 19 4.4094 -0.0728
-10 7 20 -4.3890 0.4037
-10 7 21 3.2554 0.0737
-10 7 22 2.5719 -0.0797
-10 7 23 4.1506 -0.1466
-10 7 24 2.7542 -0.0006
-10 7 25 5.6186 0.2196
-10 7 26 -2.3361 0.3438
-10 7 27 -0.5630 -0.0178
-10 7 28 -4.2975 -0.5499
-10 7 29 -5.1799 -0.7666
-10 7 30 -3.7626 -0.2904
-10 8 -9 0.7807 -0.3311
-10 8 -8 -2.4503 -0.0407
-10 8 -7 -0.7530 -0.1635
-10 8 -6 -2.8604 -0.1101
-10 8 -5 -1.7466 0.2867
-10 8 -4 -3.5436 -0.0681
-10 8 -3 -2.5105 0.0969
-10 8 -2 1.4889 0.1785
-10 8 -1 -3.5409 -0.1199
-10 8 0 4.4263 0.2533
-10 8 1 -1.4766 -0.0136
-10 8 2 -0.3136 -0.1537
-10 8 3 -1.7993 0.1508
-10 8 4 -4.8418 -0.3413
-10 8 5 -1.0098 0.0466
-10 8 6 -2.2823 0.0477
-10 8 7 -1.8201 -0.1723
-10 8 8 -0.0871 0.1026
-10 8 9 -3.8345 0.1259
-10 8 10 -4.0028 -0.0149
-10 8 11 -1.1951 0.0267
-10 8 12 -3.9673 0.1381
-10 8 13 0.1660 -0.1854
-10 8 14 0.5195 0.0934
-10 8 15 0.3613 -0.0023
-10 8 16 -0.7657 -0.2038
-10 8 17 2.4069 -0.0272
-10 8 18 -3.1986 -0.1827
-10 8 19 3.0829 -0.1254
-10 8 20 -2.5988 -0.3968
-10 8 21 -1.2166 -0.0495
-10 8 22 -3.3920 -0.3562
-10 8 23 -4.2918 0.2451
-10 8 24 -4.9402 0.0895
-10 8 25 -2.9152 -0.1805
-10 8 26 -2.5946 -0.4677
-10 8 27 -0.1909 -0.6150
-10 8 28 1.5563 -0.1659
-10 8 29 4.2977 0.0923
-10 9 -9 -1.9494 -0.1219
-10 9 -8 -1.1818 0.0025
-10 9 -7 -0.4552 0.0734
-10 9 -6 -1.6354 -0.3093
-10 9 -5 2.9785 0.1964
-10 9 -4 1.0927 -0.0731
-10 9 -3 -0.0394 -0.1184
-10 9 -2 6.3383 0.2282
-10 9 -1 -1.2818 -0.1189
-10 9 0 4.6307 0.0609
-10 9 1 -0.3615 0.0776
-10 9 2 0.9454 -0.2729
-10 9 3 1.5379 0.1145
-10 9 4 0.5418 -0.0602
-10 9 5 2.8816 -0.2934
-10 9 6 0.7343 0.1670
-10 9 7 -1.5006 -0.1487
-10 9 8 -0.9176 -0.0760
-10 9 9 1.1325 0.1516
-10 9 10 -2.1055 -0.0432
-10 9 11 4.9861 0.0518
-10 9 12 -0.2476 0.1994
-10 9 13 2.3655 0.0624
-10 9 14 0.1464 -0.0486
-10 9 15 0.6226 -0.0182
-10 9 16 -0.5982 -0.1036
-10 9 17 -0.6818 0.0477
-10 9 18 -3.0168 0.2040
-10 9 19 -0.9020 0.1181
-10 9 20 -4.1367 0.0624
-10 9 21 0.4959 0.0646
-10 9 22 0.9610 -0.1161
-10 9 23 0.7198 -0.4456
-10 9 24 4.2808 -0.0355
-10 9 25 -0.5003 -0.6185
-10 9 26 4.1916 0.4480
-10 9 27 0.0610 0.3218
-10 10 -9 3.7320 -0.0613
-10 10 -8 4.3174 0.1812
-10 10 -7 5.8713 0.4016
-10 10 -6 2.7267 0.0101
-10 10 -5 3.4037 0.0428
-10 10 -4 3.7630 0.0041
-10 10 -3 -0.7199 -0.2037
-10 10 -2 2.7033 0.0263
-10 10 -1 -0.3867 0.0289
-10 10 0 0.2279 -0.0668
-10 10 1 -1.1174 0.1941
-10 10 2 0.6789 0.0299
-10 10 3 1.8477 -0.2131
-10 10 4 -1.0047 0.3856
-10 10 5 1.0401 -0.3756
-10 10 6 -0.4803 0.1675
-10 10 7 1.0771 0.0954
-10 10 8 -0.0230 -0.1427
-10 10 9 5.7985 0.1057
-10 10 10 -2.0305 0.0378
-10 10 11 3.5524 0.0734
-10 10 12 -1.9016 0.0244
-10 10 13 2.7173 0.0573
-10 10 14 -0.7401 0.1935
-10 10 15 1.7498 0.0898
-10 10 16 0.3214 0.6041
-10 10 17 1.1173 -0.0433
-10 10 18 0.8533 0.4385
-10 10 19 5.8780 -0.3380
-10 10 20 3.5238 -0.0098
-10 10 21 2.7762 0.0152
-10 10 22 4.2521 0.3181
-10 10 23 -4.2105 0.1442
-10 10 24 2.7494 1.1226
-10 10 25 -4.3153 -0.0810
-10 11 -9 0.3391 -0.2747
-10 11 -8 -5.1353 -0.3257
-10 11 -7 -3.2789 -0.0613
-10 11 -6 -5.2124 -0.1727
-10 11 -5 -6.1718 -0.1494
-10 11 -4 -2.8870 0.1410
-10 11 -3 -2.4448 0.1330
-10 11 -2 -2.2987 0.0179
-10 11 -1 -3.0398 0.2286
-10 11 0 0.8439 -0.2029
-10 11 1 -4.0675 -0.0652
-10 11 2 -1.1407 0.1610
-10 11 3 0.5305 -0.3055
-10 11 4 -5.1771 0.3788
-10 11 5 1.8226 0.2701
-10 11 6 -2.3077 -0.0121
-10 11 7 4.6633 0.3047
-10 11 8 -3.4043 0.0026
-10 11 9 2.4379 -0.2961
-10 11 10 -2.9502 -0.1827
-10 11 11 -0.8041 -0.3231
-10 11 12 -2.5802 -0.4664
-10 11 13 0.2316 -0.3311
-10 11 14 -6.3730 -0.1368
-10 11 15 -1.8696 -0.2840
-10 11 16 -5.2259 0.1052
-10 11 17 -0.4797 -0.2471
-10 11 18 -2.1492 0.1625
-10 11 19 -2.9978 0.3731
-10 11 20 0.1967 -0.0789
-10 11 21 -8.2046 0.8950
-10 11 22 3.7092 -0.0904
-10 11 23 -3.3816 -0.3619
-10 12 -9 1.1596 0.4333
-10 12 -8 -0.0585 0.0361
-10 12 -7 0.8255 -0.0848
-10 12 -6 1.9574 0.1126
-10 12 -5 4.1632 -0.1845
-10 12 -4 0.0336 0.1613
-10 12 -3 2.0855 0.1897
-10 12 -2 0.5465 -0.0250
-10 12 -1 -6.7757 0.0910
-10 12 0 6.6204 -0.0390
-10 12 1 -3.7056 -0.3987
-10 12 2 2.4866 0.0786
-10 12 3 3.0513 0.0141
-10 12 4 -1.1157 -0.3751
-10 12 5 4.6059 0.6158
-10 12 6 -5.4949 -0.4280
-10 12 7 2.2158 -0.1294
-10 12 8 -7.3621 0.3285
-10 12 9 -3.2879 -0.1999
-10 12 10 0.9134 0.3336
-10 12 11 -1.7134 0.3719
-10 12 12 1.0697 0.1311
-10 12 13 3.7595 0.3624
-10 12 14 1.0410 -0.0963
-10 12 15 6.9073 0.1684
-10 12 16 5.0776 -0.6644
-10 12 17 4.0018 -0.2347
-10 12 18 4.9686 -1.2825
-10 12 19 -3.0900 0.2344
-10 12 20 5.9395 -1.7687
-10 12 21 -3.2065 0.2150
-10 13 -9 -2.4965 -0.1072
-10 13 -8 0.8812 0.2285
-10 13 -7 0.0158 -0.0328
-10 13 -6 -1.2094 0.7506
-10 13 -5 2.6005 0.2172
-10 13 -4 -5.1406 0.1574
-10 13 -3 -1.4087 -0.3746
-10 13 -2 4.9906 -0.4963
-10 13 -1 -4.7967 -1.0375
-10 13 0 9.0211 0.1553
-10 13 1 -4.2543 -0.2542
-10 13 2 2.0076 0.4820
-10 13 3 -3.0655 0.9055
-10 13 4 -1.1090 -0.6623
-10 13 5 1.2253 0.0989
-10 13 6 -3.0874 -0.5470
-10 13 7 4.4421 -1.0226
-10 13 8 5.4239 0.3484
-10 13 9 1.6648 -0.5639
-10 13 10 8.0789 0.1629
-10 13 11 -0.5700 0.0339
-10 13 12 -0.3467 0.1809
-10 13 13 -1.0976 0.6381
-10 13 14 -1.9242 -0.0231
-10 13 15 -4.3508 0.9175
-10 13 16 -1.8395 -0.0584
-10 13 17 -6.8199 1.2770
-10 14 -4 0.8721 -0.5079
-10 14 -3 2.1430 -0.3175
-10 14 -2 6.6299 1.0310
-10 14 -1 -2.8604 0.4100
-10 14 0 3.3326 1.6577
-10 14 1 -4.1988 0.2996
-10 14 2 3.9121 -0.4838
-10 14 3 -1.3632 -0.2697
-10 14 4 2.3876 -1.1712
-10 14 5 1.7119 -0.0798
-10 14 6 0.5690 1.2077
-10 14 7 -1.8027 0.1963
-10 14 8 2.1288 1.7225
-10 14 9 -6.9580 -0.1949
-10 14 10 -1.5032 0.6424
-10 14 11 -3.3608 -0.4960
-10 14 12 -0.6602 -0.3678
-9 0 -7 0.4890 2.3151
-9 0 -5 2.5769 3.2420
-9 0 -3 2.4316 0.7738
-9 0 -1 -3.9158 0.2939
-9 0 1 -4.1986 0.3266
-9 0 3 -3.3526 -0.2606
-9 0 5 -6.3082 -0.1089
-9 0 7 -6.5011 -0.4421
-9 0 9 -1.8549 -0.5639
-9 0 11 -0.1012 -0.2349
-9 0 13 -4.0794 -0.3093
-9 0 15 -1.6541 -0.2003
-9 0 17 1.9536 -0.2009
-9 0 19 -2.2688 -0.2823
-9 0 21 -3.0561 -0.0707
-9 0 23 1.7989 -0.0886
-9 0 25 -0.6986 -0.0502
-9 0 27 -3.6396 0.1765
-9 0 29 2.9924 0.1565
-9 0 31 3.9671 0.1543
-9 0 33 -0.6986 -0.4787
-9 1 -8 -1.0523 -0.3268
-9 1 -7 -0.7612 1.0010
-9 1 -6 -2.2245 -2.0835
-9 1 -5 2.9942 -0.5738
-9 1 -4 -2.3906 -1.0034
-9 1 -3 0.1844 -0.8373
-9 1 -2 -0.8226 -0.1819
-9 1 -1 1.0965 -0.0406
-9 1 0 0.5716 -0.3687
-9 1 1 4.4605 -0.1499
-9 1 2 2.5522 0.1349
-9 1 3 -0.1411 0.0926
-9 1 4 4.1631 0.3753
-9 1 5 -1.8887 0.0444
-9 1 6 3.9578 0.1995
-9 1 7 2.4469 -0.3908
-9 1 8 2.4370 0.2511
-9 1 9 4.3312 0.0254
-9 1 10 0.3396 0.4171
-9 1 11 1.0244 0.0181
-9 1 12 0.6938 0.3968
-9 1 13 0.4434 -0.1535
-9 1 14 0.8447 0.2148
-9 1 15 2.5537 -0.0839
-9 1 16 -0.0712 0.0566
-9 1 17 -0.9757 -0.0835
-9 1 18 0.5756 0.1687
-9 1 19 -1.9573 0.0695
-9 1 20 2.1904 0.1379
-9 1 21 1.9910 -0.0069
-9 1 22 2.9165 0.0244
-9 1 23 -0.7930 -0.0997
-9 1 24 0.6810 0.2913
-9 1 25 -3.8064 0.0716
-9 1 26 1.1348 0.1198
-9 1 27 3.6861 0.2216
-9 1 28 0.9809 -0.1965
-9 1 29 8.1491 0.2616
-9 1 30 -3.6874 -0.4005
-9 1 31 5.7376 0.2389
-9 1 32 -2.6770 0.0044
-9 1 33 4.5496 0.0632
-9 1 34 1.2896 1.1098
-9 2 -8 -0.0194 -0.7043
-9 2 -7 2.5587 -0.0649
-9 2 -6 -1.1646 -0.2164
-9 2 -5 0.7954 -0.2120
-9 2 -4 -1.3574 0.1527
-9 2 -3 0.5807 -0.2558
-9 2 -2 -1.6671 -0.3253
-9 2 -1 6.2008 -0.3479
-9 2 0 -3.5982 0.1014
-9 2 1 2.5164 -0.2877
-9 2 2 -0.5037 0.2644
-9 2 3 -2.9952 -0.1060
-9 2 4 3.0613 -0.2909
-9 2 5 -0.2520 -0.2275
-9 2 6 1.2043 -0.1048
-9 2 7 0.3204 0.0706
-9 2 8 -1.2375 0.0801
-9 2 9 -1.0925 0.0752
-9 2 10 -0.7982 -0.0379
-9 2 11 -0.0853 -0.2788
-9 2 12 -0.5363 0.0702
-9 2 13 2.4663 -0.1476
-9 2 14 -1.0982 0.1150
-9 2 15 1.3506 -0.0829
-9 2 16 1.2895 0.1390
-9 2 17 -0.9136 -0.0989
-9 2 18 2.3035 0.0699
-9 2 19 1.0071 -0.0628
-9 2 20 1.7112 -0.0708
-9 2 21 -1.8027 0.0200
-9 2 22 1.5009 0.2267
-9 2 23 -4.8558 -0.0380
-9 2 24 2.1259 0.2721
-9 2 25 0.6657 0.0300
-9 2 26 1.1354 -0.0793
-9 2 27 2.4617 0.0648
-9 2 28 -6.5268 -0.2703
-9 2 29 1.6948 -0.1510
-9 2 30 -8.9178 -0.3646
-9 2 31 4.2506 -0.2599
-9 2 32 -3.1519 0.1259
-9 2 33 1.4554 -0.9426
-9 2 34 0.1220 0.1636
-9 3 -8 -1.2027 0.1733
-9 3 -7 -2.0961 0.0919
-9 3 -6 0.7584 0.1530
-9 3 -5 -1.7647 0.4390
-9 3 -4 2.0760 0.2004
-9 3 -3 2.7834 0.6937
-9 3 -2 -4.0328 0.6067
-9 3 -1 2.6621 0.3829
-9 3 0 -6.5208 0.4696
-9 3 1 -3.3255 0.0453
-9 3 2 -0.5649 -0.1679
-9 3 3 -4.0397 0.0325
-9 3 4 -1.1495 -0.0587
-9 3 5 -2.8787 0.1006
-9 3 6 -2.0346 -0.0344
-9 3 7 -3.0095 0.0367
-9 3 8 1.9350 -0.3771
-9 3 9 -2.6233 -0.1760
-9 3 10 1.7261 -0.1402
-9 3 11 -2.0054 -0.1158
-9 3 12 -1.4993 0.0036
-9 3 13 -1.0173 -0.1181
-9 3 14 -1.5735 -0.1208
-9 3 15 -3.0369 -0.1836
-9 3 16 -1.2636 0.0074
-9 3 17 -2.3973 -0.0719
-9 3 18 -2.9286 0.0438
-9 3 19 -1.4379 0.1713
-9 3 20 -1.4312 -0.0833
-9 3 21 -4.7326 0.1704
-9 3 22 0.7063 -0.0425
-9 3 23 -1.9802 0.0375
-9 3 24 -0.4518 -0.0595
-9 3 25 0.8629 0.1406
-9 3 26 -3.5942 -0.0411
-9 3 27 2.0273 -0.0598
-9 3 28 -4.9014 0.0859
-9 3 29 7.6691 0.0742
-9 3 30 -4.1606 0.1001
-9 3 31 5.6530 -0.0680
-9 3 32 -2.9759 0.3904
-9 3 33 -1.3143 -0.6133
-9 3 34 -0.3991 0.5899
-9 4 -8 4.4659 -0.2034
-9 4 -7 -2.8600 0.2218
-9 4 -6 5.3743 -0.2304
-9 4 -5 -1.8978 0.3220
-9 4 -4 -0.3591 -0.0714
-9 4 -3 1.0807 -0.0230
-9 4 -2 -4.1322 -0.2115
-9 4 -1 3.7611 0.0344
-9 4 0 3.1709 -0.2940
-9 4 1 3.4947 0.4238
-9 4 2 6.3599 0.1305
-9 4 3 3.2526 0.1755
-9 4 4 2.2519 0.2746
-9 4 5 2.7770 0.0125
-9 4 6 2.8913 0.0318
-9 4 7 -0.7430 0.2082
-9 4 8 2.5590 0.2188
-9 4 9 -3.3282 0.2181
-9 4 10 1.5677 0.2921
-9 4 11 -0.1260 0.0740
-9 4 12 2.6559 0.0370
-9 4 13 1.3993 0.0815
-9 4 14 3.5313 0.0845
-9 4 15 0.8549 0.0937
-9 4 16 2.2867 0.2490
-9 4 17 3.8732 -0.1156
-9 4 18 0.7644 0.0896
-9 4 19 2.1086 -0.0270
-9 4 20 2.4593 -0.0484
-9 4 21 0.1148 0.0347
-9 4 22 1.9246 -0.0045
-9 4 23 2.7750 -0.0847
-9 4 24 -1.1879 -0.1670
-9 4 25 1.7378 -0.2394
-9 4 26 -2.6259 -0.1534
-9 4 27 0.7837 -0.2720
-9 4 28 -6.0485 -0.2337
-9 4 29 1.7386 0.2763
-9 4 30 -9.3526 -0.1765
-9 4 31 2.1915 0.6031
-9 4 32 -5.4982 0.3677
-9 4 33 1.9742 0.8711
-9 5 -8 4.8537 -0.0342
-9 5 -7 -3.9645 0.1858
-9 5 -6 2.4253 0.1362
-9 5 -5 -2.3383 -0.1861
-9 5 -4 -2.4362 0.0456
-9 5 -3 1.2576 -0.2146
-9 5 -2 -3.0968 -0.2909
-9 5 -1 0.5908 0.0838
-9 5 0 -2.0124 -0.3964
-9 5 1 -2.7866 -0.3484
-9 5 2 -4.1959 -0.1568
-9 5 3 -0.6594 -0.4908
-9 5 4 -2.5334 -0.0016
-9 5 5 0.9730 0.0943
-9 5 6 1.0855 0.0436
-9 5 7 -0.2409 0.0642
-9 5 8 2.3933 0.0600
-9 5 9 1.2416 -0.1725
-9 5 10 1.1643 0.0338
-9 5 11 1.5969 -0.0722
-9 5 12 -1.5109 0.0469
-9 5 13 -1.1730 0.0937
-9 5 14 -1.3852 0.0330
-9 5 15 -0.4985 -0.1586
-9 5 16 -2.8160 0.1885
-9 5 17 0.5529 -0.3253
-9 5 18 -1.8058 0.2438
-9 5 19 -2.0534 -0.1745
-9 5 20 2.3633 0.0243
-9 5 21 -0.4255 -0.3375
-9 5 22 0.7920 -0.0123
-9 5 23 3.0840 -0.1597
-9 5 24 -0.2812 0.1108
-9 5 25 1.4302 -0.0286
-9 5 26 3.0936 0.1845
-9 5 27 1.4208 0.0587
-9 5 28 3.8482 0.2531
-9 5 29 7.2827 0.4163
-9 5 30 1.8084 0.1122
-9 5 31 8.9133 0.0529
-9 5 32 0.2874 -0.8960
-9 6 -8 1.9691 -0.0029
-9 6 -7 -3.2903 -0.1455
-9 6 -6 -1.0113 0.0493
-9 6 -5 0.2412 -0.2624
-9 6 -4 0.4746 0.0353
-9 6 -3 4.1665 -0.0620
-9 6 -2 1.9690 0.0107
-9 6 -1 2.9440 -0.0895
-9 6 0 -0.8973 0.1697
-9 6 1 2.1798 -0.3103
-9 6 2 -3.9772 0.2613
-9 6 3 1.5163 -0.0405
-9 6 4 -4.2760 -0.1871
-9 6 5 -2.9268 -0.1191
-9 6 6 -3.9735 -0.3583
-9 6 7 -4.6753 -0.2613
-9 6 8 -3.7471 -0.0781
-9 6 9 -2.1935 -0.1775
-9 6 10 -4.1906 0.1278
-9 6 11 -0.2057 -0.1281
-9 6 12 -2.2294 0.0220
-9 6 13 0.3901 0.0428
-9 6 14 -2.5582 -0.0450
-9 6 15 2.1114 -0.0091
-9 6 16 -3.8170 0.1856
-9 6 17 0.8858 -0.0554
-9 6 18 1.4795 -0.0406
-9 6 19 -4.7223 -0.0307
-9 6 20 2.6559 -0.0304
-9 6 21 -4.8628 0.1985
-9 6 22 -3.1558 0.2013
-9 6 23 -2.7088 0.2490
-9 6 24 -2.8865 -0.1192
-9 6 25 -4.0749 0.0139
-9 6 26 2.5467 0.2532
-9 6 27 -1.6240 0.1119
-9 6 28 1.0348 0.5124
-9 6 29 1.1071 -0.5250
-9 6 30 -3.1697 -0.1857
-9 6 31 -2.0512 -0.6643
-9 6 32 -2.0707 -0.2665
-9 7 -8 0.8393 -0.0768
-9 7 -7 2.1559 0.0941
-9 7 -6 1.8685 -0.1740
-9 7 -5 4.7409 0.0193
-9 7 -4 1.5100 -0.0029
-9 7 -3 0.0077 0.0400
-9 7 -2 -2.6108 0.0639
-9 7 -1 -0.4493 -0.0046
-9 7 0 -4.3404 0.3062
-9 7 1 4.2344 0.1633
-9 7 2 0.0209 0.3214
-9 7 3 5.3449 0.2857
-9 7 4 3.7439 0.1957
-9 7 5 4.2872 0.2216
-9 7 6 5.0542 0.1699
-9 7 7 5.4059 0.1052
-9 7 8 3.9390 0.0523
-9 7 9 5.1615 -0.2357
-9 7 10 3.0008 0.1327
-9 7 11 1.5302 -0.1769
-9 7 12 2.3118 -0.0770
-9 7 13 1.4403 0.0554
-9 7 14 -0.4955 -0.1369
-9 7 15 4.8517 0.0038
-9 7 16 0.3635 -0.1122
-9 7 17 0.4793 0.0862
-9 7 18 5.1839 -0.2444
-9 7 19 -3.7984 0.3545
-9 7 20 6.7907 -0.0315
-9 7 21 0.4611 0.1539
-9 7 22 4.8206 -0.2573
-9 7 23 1.9387 0.0084
-9 7 24 5.0004 -0.0797
-9 7 25 -0.9461 0.3270
-9 7 26 0.8519 0.0845
-9 7 27 -2.5215 -0.3031
-9 7 28 -7.2603 -0.5853
-9 7 29 -3.8302 -0.4606
-9 7 30 -4.9206 -0.1086
-9 7 31 -3.0118 0.5755
-9 8 -8 0.0324 -0.0884
-9 8 -7 -0.6954 0.1163
-9 8 -6 -3.7726 0.0829
-9 8 -5 -4.5814 0.0918
-9 8 -4 -3.8491 0.0575
-9 8 -3 -2.6332 0.1672
-9 8 -2 -4.5159 -0.1234
-9 8 -1 4.7453 0.1961
-9 8 0 -2.4756 -0.0601
-9 8 1 2.7583 -0.0053
-9 8 2 -1.1960 -0.0198
-9 8 3 -3.9500 -0.2607
-9 8 4 -1.7983 0.0288
-9 8 5 -4.3691 -0.0778
-9 8 6 -2.6295 -0.0467
-9 8 7 -1.0735 0.1097
-9 8 8 -3.7338 0.2342
-9 8 9 -1.6945 0.0311
-9 8 10 -0.8027 0.1788
-9 8 11 -3.1827 0.0149
-9 8 12 0.8180 -0.1787
-9 8 13 -0.5263 -0.0008
-9 8 14 -1.3505 0.0224
-9 8 15 -0.6064 -0.1559
-9 8 16 -0.2255 -0.0356
-9 8 17 -3.1410 -0.0392
-9 8 18 3.9360 -0.1074
-9 8 19 -3.5456 -0.0362
-9 8 20 2.7503 -0.0430
-9 8 21 -4.2603 -0.2822
-9 8 22 -0.1372 0.1391
-9 8 23 -4.3025 -0.0850
-9 8 24 -0.3031 0.0270
-9 8 25 -2.1175 -0.3091
-9 8 26 -2.1014 -0.5200
-9 8 27 2.6884 -0.0497
-9 8 28 1.0442 -0.0329
-9 8 29 5.3415 1.0061
-9 9 -8 -0.7174 -0.0155
-9 9 -7 -1.1751 -0.2846
-9 9 -6 2.1479 0.1328
-9 9 -5 -2.8277 -0.1392
-9 9 -4 1.8064 -0.0837
-9 9 -3 3.2454 0.1047
-9 9 -2 -3.2496 -0.2084
-9 9 -1 4.0734 0.1317
-9 9 0 -2.9199 -0.1009
-9 9 1 -0.9727 -0.1723
-9 9 2 0.1322 0.0963
-9 9 3 -1.9085 -0.2077
-9 9 4 3.4009 -0.0534
-9 9 5 0.0874 0.0321
-9 9 6 0.2447 -0.0963
-9 9 7 0.6491 -0.1028
-9 9 8 -2.2216 0.0226
-9 9 9 -1.4983 -0.1041
-9 9 10 -0.1075 -0.1376
-9 9 11 -1.7572 0.2765
-9 9 12 -1.0483 0.1184
-9 9 13 -0.7329 0.1413
-9 9 14 -0.4891 0.1918
-9 9 15 -0.8029 -0.1302
-9 9 16 1.3372 0.1175
-9 9 17 -3.2707 0.0980
-9 9 18 0.0218 0.1935
-9 9 19 -6.4554 0.0587
-9 9 20 -0.5502 0.2428
-9 9 21 -2.2092 -0.2264
-9 9 22 -0.0495 0.2692
-9 9 23 2.9787 -0.2820
-9 9 24 -1.5980 0.0912
-9 9 25 4.9415 0.1049
-9 9 26 -0.5386 0.5222
-9 9 27 4.5399 0.3045
-9 9 28 1.4878 0.4299
-9 10 -8 0.8430 0.2716
-9 10 -7 2.5609 0.0126
-9 10 -6 7.0509 0.1299
-9 10 -5 2.5382 -0.0627
-9 10 -4 3.7481 -0.1303
-9 10 -3 4.7414 0.0102
-9 10 -2 1.3995 -0.1140
-9 10 -1 2.8361 0.0098
-9 10 0 0.4932 0.0290
-9 10 1 2.0598 -0.1252
-9 10 2 1.4302 -0.0585
-9 10 3 0.7472 0.1008
-9 10 4 2.6699 -0.2720
-9 10 5 0.0096 0.0884
-9 10 6 0.7547 0.0762
-9 10 7 0.8612 -0.1198
-9 10 8 3.7669 0.1066
-9 10 9 0.5449 0.1668
-9 10 10 3.4037 -0.0116
-9 10 11 2.1435 0.1058
-9 10 12 1.9682 -0.0041
-9 10 13 2.6636 -0.0619
-9 10 14 3.8255 -0.0720
-9 10 15 0.2204 0.2747
-9 10 16 3.3796 -0.0397
-9 10 17 -1.5361 0.3864
-9 10 18 6.0649 -0.3373
-9 10 19 1.9115 0.0697
-9 10 20 4.4239 -0.0858
-9 10 21 5.4098 -0.0786
-9 10 22 -4.8019 0.3217
-9 10 23 5.3161 0.5003
-9 10 24 -7.2787 0.0597
-9 10 25 4.9098 0.4255
-9 10 26 -4.9266 -0.0843
-9 11 -8 -3.3268 -0.0966
-9 11 -7 -0.9740 -0.0987
-9 11 -6 -5.2849 -0.1332
-9 11 -5 -3.0141 0.0861
-9 11 -4 -4.1571 0.1259
-9 11 -3 -2.8745 0.1940
-9 11 -2 -1.7954 0.1686
-9 11 -1 -0.8791 -0.0512
-9 11 0 -4.7159 0.0647
-9 11 1 1.2375 -0.0269
-9 11 2 -2.2255 -0.3057
-9 11 3 -2.6298 0.3129
-9 11 4 -1.0642 -0.1358
-9 11 5 -3.4444 0.1128
-9 11 6 1.5847 0.2177
-9 11 7 -4.4045 0.0280
-9 11 8 3.8881 -0.1318
-9 11 9 -3.9029 -0.0823
-9 11 10 -0.6650 -0.0432
-9 11 11 -1.2059 -0.4407
-9 11 12 -1.4966 -0.0481
-9 11 13 -6.2480 -0.1931
-9 11 14 -1.8169 -0.2594
-9 11 15 -9.6495 0.1339
-9 11 16 -0.6510 -0.4405
-9 11 17 -6.4429 0.3496
-9 11 18 -0.5170 -0.4694
-9 11 19 -2.6789 0.0614
-9 11 20 -6.7064 0.1594
-9 11 21 2.2130 -0.3046
-9 11 22 -6.0293 -0.5365
-9 11 23 6.1933 0.0625
-9 11 24 -2.5977 -1.6296
-9 12 -8 -5.1909 0.0583
-9 12 -7 1.4645 0.1274
-9 12 -6 -1.8182 -0.0644
-9 12 -5 3.0114 -0.0044
-9 12 -4 2.1468 0.0010
-9 12 -3 0.1919 -0.1091
-9 12 -2 -3.7226 0.1573
-9 12 -1 4.3961 -0.1942
-9 12 0 -4.9019 0.0723
-9 12 1 4.3343 0.1338
-9 12 2 0.4409 -0.0588
-9 12 3 0.1087 0.3339
-9 12 4 3.1098 0.3291
-9 12 5 -2.3583 -0.0555
-9 12 6 5.7243 -0.1325
-9 12 7 -6.8845 -0.0418
-9 12 8 1.5617 -0.4063
-9 12 9 -1.1695 -0.1522
-9 12 10 -1.8473 0.1385
-9 12 11 2.0134 -0.3171
-9 12 12 3.4909 0.1596
-9 12 13 0.1882 -0.0591
-9 12 14 9.5042 0.3057
-9 12 15 4.5555 0.0051
-9 12 16 9.6222 -0.1618
-9 12 17 5.7935 -0.1192
-9 12 18 2.8983 -0.1457
-9 12 19 5.5817 -0.5782
-9 12 20 -0.2663 0.5630
-9 12 21 5.2264 -0.0121
-9 12 22 0.0951 -0.2280
-9 13 -8 -0.3992 -0.1114
-9 13 -7 2.8947 0.2883
-9 13 -6 0.4583 0.3224
-9 13 -5 -2.6110 0.3798
-9 13 -4 -2.7407 0.2110
-9 13 -3 0.2829 -0.2372
-9 13 -2 -5.5224 -0.3713
-9 13 -1 7.9035 -0.4970
-9 13 0 -4.3798 -0.3540
-9 13 1 2.5709 0.2884
-9 13 2 -3.2663 0.3437
-9 13 3 -0.7017 -0.0107
-9 13 4 0.5340 0.3195
-9 13 5 -4.6680 -0.5777
-9 13 6 4.5118 -0.2988
-9 13 7 -1.6248 0.2605
-9 13 8 1.2097 -0.1038
-9 13 9 6.1515 0.5334
-9 13 10 -2.0952 -0.0127
-9 13 11 1.2030 0.5773
-9 13 12 -1.6327 0.2741
-9 13 13 -2.7113 0.2428
-9 13 14 -4.2795 0.4022
-9 13 15 -3.5509 -0.3051
-9 13 16 -7.6410 0.0512
-9 13 17 -3.9178 -0.0380
-9 13 18 -5.6275 0.9785
-9 14 -7 1.2311 -0.2313
-9 14 -6 0.1774 -0.5938
-9 14 -5 0.8357 -0.6905
-9 14 -4 1.9603 -0.7059
-9 14 -3 7.6703 -0.0687
-9 14 -2 -0.9380 0.2441
-9 14 -1 5.5369 1.3069
-9 14 0 -3.5055 0.4864
-9 14 1 4.2656 0.6383
-9 14 2 -1.1551 -0.4132
-9 14 3 4.5481 -1.4332
-9 14 4 3.3208 -0.2298
-9 14 5 0.2091 -0.5810
-9 14 6 2.7520 0.4682
-9 14 7 1.8850 1.0157
-9 14 8 -4.0352 -0.1138
-9 14 9 0.9412 1.1471
-9 14 10 -4.8101 -0.7233
-9 14 11 -0.0635 0.8546
-9 14 12 -2.7433 -0.5740
-9 14 13 3.4737 -0.2695
-9 14 14 -2.3179 -0.3847
-8 0 -6 -0.5753 6.6953
-8 0 -4 4.0077 4.0260
-8 0 -2 -3.8828 1.4847
-8 0 0 -10.9347 1.6550
-8 0 2 -8.7613 0.8366
-8 0 4 -11.3248 0.5280
-8 0 6 -14.7290 0.6373
-8 0 8 -6.4950 0.0111
-8 0 10 2.4226 0.0226
-8 0 12 -0.5204 0.0665
-8 0 14 -0.9565 -0.1460
-8 0 16 2.1972 -0.2302
-8 0 18 -2.3565 -0.3149
-8 0 20 -4.6945 -0.1857
-8 0 22 0.2582 -0.1356
-8 0 24 1.4146 -0.2629
-8 0 26 -2.6037 -0.2310
-8 0 28 -2.2782 -0.2290
-8 0 30 -1.7995 -0.1994
-8 0 32 -5.6229 -0.5491
-8 0 34 -8.0345 -1.3714
-8 1 -7 -1.0370 -3.4774
-8 1 -6 2.7602 0.0300
-8 1 -5 -2.9889 -3.3086
-8 1 -4 2.4376 -1.4761
-8 1 -3 -1.8987 -1.4531
-8 1 -2 0.3269 -0.4364
-8 1 -1 2.3029 -1.2066
-8 1 0 6.7375 -0.1099
-8 1 1 5.9147 -0.8821
-8 1 2 4.2741 -0.4535
-8 1 3 7.8924 -0.1772
-8 1 4 -5.0698 -0.0089
-8 1 5 8.0830 -0.2286
-8 1 6 -4.2043 -0.3554
-8 1 7 5.1746 -0.2274
-8 1 8 -0.3134 -0.2776
-8 1 9 -0.6465 0.0701
-8 1 10 -4.1596 0.1106
-8 1 11 -2.6072 0.0434
-8 1 12 -5.3830 -0.0549
-8 1 13 -1.6387 -0.0695
-8 1 14 0.2061 -0.0407
-8 1 15 -1.4125 0.0402
-8 1 16 -0.7115 -0.1604
-8 1 17 0.5632 0.0763
-8 1 18 -3.2542 -0.1286
-8 1 19 1.6615 0.0320
-8 1 20 0.9033 -0.0004
-8 1 21 1.8299 0.0875
-8 1 22 1.5693 -0.1882
-8 1 23 1.0737 0.2700
-8 1 24 -2.3997 -0.1398
-8 1 25 0.4706 0.1468
-8 1 26 0.3032 0.2321
-8 1 27 1.2318 -0.0108
-8 1 28 6.2952 0.2880
-8 1 29 -0.4358 -0.2681
-8 1 30 6.7894 -0.0095
-8 1 31 0.3209 -0.4254
-8 1 32 3.4127 -0.2421
-8 1 33 4.5248 0.7534
-8 1 34 -0.2499 -0.1806
-8 2 -7 0.3370 -0.6459
-8 2 -6 3.3989 -0.2480
-8 2 -5 -2.7521 0.3924
-8 2 -4 1.4392 -0.1040
-8 2 -3 -2.7301 0.0973
-8 2 -2 7.0485 0.1246
-8 2 -1 -5.2634 -0.2283
-8 2 0 7.1294 -0.1027
-8 2 1 -4.4840 0.4080
-8 2 2 -2.0759 -0.0021
-8 2 3 3.3052 0.0151
-8 2 4 -0.6353 -0.1024
-8 2 5 7.0417 -0.2420
-8 2 6 4.7446 -0.1591
-8 2 7 4.5443 0.1655
-8 2 8 3.3611 0.0746
-8 2 9 4.4718 -0.0113
-8 2 10 2.6221 -0.1342
-8 2 11 5.6513 -0.1368
-8 2 12 5.5891 -0.0400
-8 2 13 2.6974 0.0310
-8 2 14 4.6841 0.0270
-8 2 15 2.2568 0.0962
-8 2 16 -0.3084 -0.1176
-8 2 17 2.9015 0.1174
-8 2 18 1.1694 -0.0269
-8 2 19 0.9850 0.0390
-8 2 20 2.7237 -0.0818
-8 2 21 0.3936 0.1631
-8 2 22 -2.1138 -0.2619
-8 2 23 0.4702 0.2896
-8 2 24 -2.0565 -0.0778
-8 2 25 0.8610 0.0717
-8 2 26 1.9153 0.1165
-8 2 27 -3.6399 -0.1981
-8 2 28 3.7139 -0.0488
-8 2 29 -8.9649 -0.4702
-8 2 30 4.5060 0.2432
-8 2 31 -6.0037 -0.0882
-8 2 32 1.5915 0.0732
-8 2 33 -0.7161 0.2223
-8 2 34 -0.3827 -0.8709
-8 3 -7 -0.7103 0.6754
-8 3 -6 -2.6698 0.2406
-8 3 -5 1.0001 0.6483
-8 3 -4 1.7720 0.6146
-8 3 -3 -4.7140 0.5857
-8 3 -2 4.7529 0.6134
-8 3 -1 -12.4774 0.6903
-8 3 0 -1.1611 0.2315
-8 3 1 -7.2586 0.1290
-8 3 2 -5.0641 0.2368
-8 3 3 -3.5585 -0.2130
-8 3 4 -4.0633 0.3672
-8 3 5 -7.2890 0.1340
-8 3 6 -5.5112 0.3223
-8 3 7 -4.4318 -0.0624
-8 3 8 -5.5846 0.0710
-8 3 9 -0.5223 -0.1079
-8 3 10 -3.2948 0.0488
-8 3 11 -3.4097 0.1271
-8 3 12 -0.9841 0.0574
-8 3 13 -4.8774 -0.0858
-8 3 14 -2.5841 -0.1133
-8 3 15 -1.8916 -0.1151
-8 3 16 -2.9657 -0.0433
-8 3 17 -1.7752 0.0296
-8 3 18 0.6795 0.0961
-8 3 19 -2.7572 -0.0393
-8 3 20 -1.4424 0.1022
-8 3 21 -1.7993 0.0413
-8 3 22 -2.1947 0.0298
-8 3 23 -0.4195 0.0702
-8 3 24 1.9751 0.0417
-8 3 25 -1.2528 -0.0769
-8 3 26 3.5094 -0.2263
-8 3 27 -4.6883 0.0464
-8 3 28 5.1828 -0.1330
-8 3 29 -5.4528 0.1258
-8 3 30 3.8347 0.0885
-8 3 31 -3.4564 0.0430
-8 3 32 -0.4993 -0.5411
-8 3 33 -1.9002 -0.0006
-8 3 34 -1.6951 -0.1283
-8 4 -7 6.5283 -0.1688
-8 4 -6 -2.5594 0.3087
-8 4 -5 2.7584 -0.0553
-8 4 -4 0.8344 0.0959
-8 4 -3 -2.8942 -0.0892
-8 4 -2 5.8915 -0.1740
-8 4 -1 1.4629 -0.3097
-8 4 0 6.6719 0.2011
-8 4 1 7.4944 -0.2471
-8 4 2 5.3759 0.3499
-8 4 3 2.1136 -0.0178
-8 4 4 4.1291 0.0670
-8 4 5 0.8294 -0.2069
-8 4 6 0.5494 0.1078
-8 4 7 3.0319 -0.1986
-8 4 8 -3.5645 0.1600
-8 4 9 -0.0870 0.1167
-8 4 10 -2.1264 -0.0081
-8 4 11 -2.0783 -0.0074
-8 4 12 1.0805 -0.0226
-8 4 13 0.0852 -0.1105
-8 4 14 0.3128 0.2467
-8 4 15 1.5890 0.0808
-8 4 16 1.2829 0.1528
-8 4 17 -0.8049 0.0206
-8 4 18 0.4816 0.0588
-8 4 19 -1.0156 -0.1194
-8 4 20 -2.0069 0.1707
-8 4 21 0.5061 0.0097
-8 4 22 0.8942 0.0905
-8 4 23 -2.0362 -0.0906
-8 4 24 2.1084 0.0813
-8 4 25 -5.4665 -0.0940
-8 4 26 0.4856 -0.0031
-8 4 27 -5.3653 0.0533
-8 4 28 0.5268 0.0973
-8 4 29 -2.7129 -0.0616
-8 4 30 1.9297 0.2273
-8 4 31 1.1430 0.3232
-8 4 32 2.6050 0.6033
-8 4 33 3.7242 0.3550
-8 5 -7 3.6012 -0.1798
-8 5 -6 -3.3801 -0.1029
-8 5 -5 -0.5283 -0.1488
-8 5 -4 -0.0545 -0.3472
-8 5 -3 -2.2413 -0.3287
-8 5 -2 0.5274 -0.0080
-8 5 -1 0.2042 -0.4387
-8 5 0 -2.9102 0.0026
-8 5 1 -0.8729 -0.2281
-8 5 2 -0.5147 -0.4030
-8 5 3 -0.3151 0.0124
-8 5 4 3.6918 0.0193
-8 5 5 4.8511 -0.0160
-8 5 6 2.7046 0.2622
-8 5 7 5.9436 0.0012
-8 5 8 3.7498 -0.0666
-8 5 9 4.5777 0.0388
-8 5 10 6.1787 -0.1677
-8 5 11 2.6576 0.0191
-8 5 12 3.1588 0.1005
-8 5 13 2.0333 -0.0142
-8 5 14 -0.0903 0.0857
-8 5 15 0.4271 0.0732
-8 5 16 1.0395 -0.1951
-8 5 17 0.2944 0.1975
-8 5 18 1.2478 -0.0062
-8 5 19 4.9246 0.1124
-8 5 20 1.4327 -0.1604
-8 5 21 4.2705 0.0271
-8 5 22 4.3066 -0.2014
-8 5 23 0.0471 -0.0799
-8 5 24 4.6895 0.0983
-8 5 25 1.5149 -0.1052
-8 5 26 2.0284 0.0239
-8 5 27 4.5202 0.0468
-8 5 28 2.3622 0.2866
-8 5 29 2.6145 0.1035
-8 5 30 2.7707 0.2113
-8 5 31 -0.4110 -0.5981
-8 5 32 -1.6835 0.0837
-8 5 33 -0.8125 -1.6543
-8 6 -7 -0.3515 0.1332
-8 6 -6 -1.7639 -0.1407
-8 6 -5 -1.9511 0.0318
-8 6 -4 1.3169 -0.0801
-8 6 -3 -0.0181 -0.1179
-8 6 -2 -0.1655 0.0337
-8 6 -1 -0.4443 -0.1053
-8 6 0 -1.6346 -0.2988
-8 6 1 -3.7984 0.2147
-8 6 2 -1.3042 -0.1941
-8 6 3 -4.6076 0.0031
-8 6 4 -5.7532 0.0139
-8 6 5 -5.3053 -0.3084
-8 6 6 -7.8109 -0.1231
-8 6 7 -6.2407 -0.0465
-8 6 8 -3.9836 -0.0886
-8 6 9 -6.4962 0.1530
-8 6 10 -1.8370 -0.0353
-8 6 11 -4.3439 0.0857
-8 6 12 -2.4009 0.0781
-8 6 13 -1.7200 -0.0486
-8 6 14 -0.8244 -0.1428
-8 6 15 -2.1223 0.1436
-8 6 16 0.6956 -0.2815
-8 6 17 -0.4488 0.0640
-8 6 18 -4.5286 -0.2259
-8 6 19 0.3517 -0.0619
-8 6 20 -6.5588 -0.1953
-8 6 21 -3.3393 0.1756
-8 6 22 -1.7299 0.0951
-8 6 23 -4.2334 -0.1319
-8 6 24 -1.9141 -0.0172
-8 6 25 1.1250 0.0519
-8 6 26 -2.8212 -0.0763
-8 6 27 3.1287 0.4956
-8 6 28 0.2354 -0.3651
-8 6 29 -0.6727 -0.0467
-8 6 30 -0.8438 -0.5511
-8 6 31 -0.7343 -0.3493
-8 6 32 -1.8476 0.6417
-8 7 -7 0.6089 -0.1433
-8 7 -6 5.6530 0.0597
-8 7 -5 2.6410 -0.0383
-8 7 -4 2.6705 0.1447
-8 7 -3 1.1367 0.0924
-8 7 -2 -0.8289 0.0998
-8 7 -1 -3.4661 0.2889
-8 7 0 2.7177 0.0461
-8 7 1 -2.1671 0.3060
-8 7 2 3.8635 0.1961
-8 7 3 2.8811 -0.0010
-8 7 4 2.3543 0.1480
-8 7 5 5.2630 0.0631
-8 7 6 3.9390 -0.0147
-8 7 7 3.5745 0.0023
-8 7 8 4.0785 -0.2384
-8 7 9 0.7648 0.0053
-8 7 10 0.7830 -0.1349
-8 7 11 0.0809 -0.0539
-8 7 12 -0.5374 0.0431
-8 7 13 -1.0487 -0.1030
-8 7 14 2.6894 -0.0712
-8 7 15 -1.4357 0.0611
-8 7 16 0.6153 -0.0333
-8 7 17 2.3733 -0.1730
-8 7 18 -4.0346 0.0789
-8 7 19 6.5660 -0.0545
-8 7 20 -0.7882 0.0792
-8 7 21 4.2344 -0.1698
-8 7 22 0.9331 0.0945
-8 7 23 1.7289 -0.2259
-8 7 24 -1.3013 0.2796
-8 7 25 1.1254 0.1712
-8 7 26 -1.5046 -0.1857
-8 7 27 -5.2300 -0.2953
-8 7 28 -2.7871 -0.6432
-8 7 29 -6.2654 -0.0809
-8 7 30 -4.2626 0.2233
-8 7 31 -1.0798 0.3991
-8 8 -7 -3.6024 -0.0990
-8 8 -6 -0.3103 0.1857
-8 8 -5 -2.2108 -0.0261
-8 8 -4 -4.2407 0.1939
-8 8 -3 -0.8591 -0.0073
-8 8 -2 3.5896 0.1665
-8 8 -1 -0.2228 0.0809
-8 8 0 6.8336 0.1619
-8 8 1 1.9021 -0.0128
-8 8 2 0.1148 0.0424
-8 8 3 1.7508 -0.0114
-8 8 4 -3.5203 -0.0914
-8 8 5 0.1345 0.0169
-8 8 6 -1.4250 -0.0550
-8 8 7 -0.8386 0.2139
-8 8 8 0.7073 0.0352
-8 8 9 1.5926 0.2890
-8 8 10 1.3000 0.0165
-8 8 11 3.4182 -0.1391
-8 8 12 3.1560 -0.0439
-8 8 13 0.2335 -0.0146
-8 8 14 2.4432 -0.0494
-8 8 15 -1.2793 -0.0141
-8 8 16 -1.4873 0.0509
-8 8 17 3.7555 -0.0745
-8 8 18 -3.3090 0.1497
-8 8 19 5.3414 0.1244
-8 8 20 -5.1551 0.0285
-8 8 21 2.1911 0.0652
-8 8 22 -4.7052 0.0701
-8 8 23 1.7604 0.0102
-8 8 24 -1.4869 -0.0526
-8 8 25 -2.4122 -0.3919
-8 8 26 2.3538 0.1320
-8 8 27 -3.3512 -0.0532
-8 8 28 6.4037 1.0859
-8 8 29 3.7499 0.2002
-8 8 30 6.9753 0.7914
-8 9 -7 -2.3784 0.0623
-8 9 -6 -3.4535 0.0158
-8 9 -5 1.6169 -0.0485
-8 9 -4 -2.0407 -0.0093
-8 9 -3 -2.7517 -0.1517
-8 9 -2 1.0436 0.0249
-8 9 -1 -4.6976 -0.1434
-8 9 0 -3.8588 0.0388
-8 9 1 -1.4400 -0.0276
-8 9 2 -6.5156 -0.0596
-8 9 3 2.1589 0.0851
-8 9 4 -3.3759 0.0305
-8 9 5 1.8578 0.1206
-8 9 6 0.0771 0.0044
-8 9 7 -1.4666 0.1502
-8 9 8 -0.7441 -0.1554
-8 9 9 -2.1915 -0.1384
-8 9 10 -2.1192 0.0349
-8 9 11 -3.5573 0.0859
-8 9 12 -0.9002 0.1529
-8 9 13 -3.0969 0.2891
-8 9 14 0.5386 0.0079
-8 9 15 1.4298 0.1055
-8 9 16 0.1341 0.0856
-8 9 17 2.5163 0.2514
-8 9 18 -3.9734 0.0489
-8 9 19 1.3816 0.1944
-8 9 20 -3.3992 -0.2457
-8 9 21 2.3046 0.2732
-8 9 22 0.8679 -0.4523
-8 9 23 -0.4121 0.3675
-8 9 24 2.8675 -0.1742
-8 9 25 -2.2552 0.5206
-8 9 26 5.6699 0.1529
-8 9 27 -0.2951 0.2500
-8 9 28 2.6442 -0.2968
-8 10 -7 3.1456 0.0057
-8 10 -6 0.2012 -0.1296
-8 10 -5 4.6081 -0.0358
-8 10 -4 3.4474 -0.1597
-8 10 -3 1.3941 0.0041
-8 10 -2 3.5793 0.0037
-8 10 -1 2.8080 -0.1171
-8 10 0 1.0453 -0.1729
-8 10 1 3.8648 -0.0951
-8 10 2 0.0645 -0.2264
-8 10 3 5.4200 -0.0891
-8 10 4 -0.2183 -0.0651
-8 10 5 2.0571 0.0718
-8 10 6 -0.1238 -0.0909
-8 10 7 0.4238 0.0348
-8 10 8 -0.5774 0.1469
-8 10 9 0.5844 -0.0761
-8 10 10 1.6844 0.1033
-8 10 11 -0.9328 0.0120
-8 10 12 3.2583 -0.2204
-8 10 13 1.4945 -0.1905
-8 10 14 0.1110 -0.1029
-8 10 15 1.8554 -0.0540
-8 10 16 -3.5936 0.0198
-8 10 17 1.8977 -0.1180
-8 10 18 -1.5312 0.0565
-8 10 19 2.5120 -0.1147
-8 10 20 3.5999 -0.0846
-8 10 21 -3.6375 0.5092
-8 10 22 5.7114 -0.0445
-8 10 23 -6.1499 0.5290
-8 10 24 7.5770 -0.1296
-8 10 25 -2.7055 0.2653
-8 10 26 4.3326 -1.0792
-8 10 27 -2.4949 0.3421
-8 11 -7 -1.2494 -0.2025
-8 11 -6 0.5350 -0.0490
-8 11 -5 -3.6719 0.1409
-8 11 -4 -0.4597 0.0873
-8 11 -3 -1.5228 0.0705
-8 11 -2 -1.9704 0.0565
-8 11 -1 -3.1194 -0.0440
-8 11 0 -0.1377 -0.2200
-8 11 1 -1.7385 0.0047
-8 11 2 -0.9072 -0.1204
-8 11 3 -0.0553 -0.0969
-8 11 4 -3.0961 -0.0825
-8 11 5 -0.1302 -0.0038
-8 11 6 -3.9265 -0.0055
-8 11 7 4.0031 -0.1743
-8 11 8 -3.3355 0.1192
-8 11 9 1.3211 0.0917
-8 11 10 0.6988 -0.0865
-8 11 11 -1.9378 0.2773
-8 11 12 -2.5653 0.0390
-8 11 13 -1.1697 -0.0120
-8 11 14 -9.0164 0.0740
-8 11 15 0.0090 -0.0624
-8 11 16 -8.1570 0.1408
-8 11 17 1.5162 -0.5337
-8 11 18 -4.5916 0.1366
-8 11 19 -3.7139 -0.4641
-8 11 20 0.0935 -0.3802
-8 11 21 -7.6200 -0.4938
-8 11 22 5.5065 -0.1286
-8 11 23 -6.0952 -1.3149
-8 11 24 3.8837 0.0923
-8 11 25 -6.8643 -0.6098
-8 12 -7 -8.7507 0.1713
-8 12 -6 4.0784 0.1439
-8 12 -5 -1.8833 0.0168
-8 12 -4 2.6405 -0.0192
-8 12 -3 -1.1867 -0.1650
-8 12 -2 2.7375 -0.0361
-8 12 -1 -3.5064 0.2356
-8 12 0 4.3224 -0.0084
-8 12 1 -1.0755 0.2414
-8 12 2 -0.6251 0.3651
-8 12 3 -0.6388 0.1506
-8 12 4 -1.6764 0.3001
-8 12 5 4.0710 -0.1200
-8 12 6 -4.4429 -0.0310
-8 12 7 5.6012 -0.3903
-8 12 8 -2.2790 -0.3617
-8 12 9 0.2031 -0.0141
-8 12 10 2.4500 -0.6117
-8 12 11 1.8540 -0.2269
-8 12 12 0.2864 -0.2552
-8 12 13 8.2609 0.1000
-8 12 14 2.4465 0.1353
-8 12 15 11.4774 0.1764
-8 12 16 4.1040 0.4227
-8 12 17 8.7157 -0.4185
-8 12 18 2.8130 0.3235
-8 12 19 4.4710 0.3411
-8 12 20 3.9685 0.5526
-8 12 21 2.0612 0.0781
-8 12 22 1.6539 1.6899
-8 13 -7 -1.5214 0.0937
-8 13 -6 4.2824 0.1305
-8 13 -5 -4.0272 0.3236
-8 13 -4 0.2439 0.2399
-8 13 -3 -6.1889 0.0936
-8 13 -2 5.6748 -0.3608
-8 13 -1 -4.1932 -0.0310
-8 13 0 2.3600 -0.1185
-8 13 1 -2.2975 -0.0123
-8 13 2 -0.1517 0.5478
-8 13 3 -0.0248 0.0522
-8 13 4 -1.2498 0.0485
-8 13 5 3.7157 -0.0196
-8 13 6 -4.0907 0.0921
-8 13 7 1.5160 0.2986
-8 13 8 2.0134 0.2889
-8 13 9 -2.2724 0.1323
-8 13 10 2.1080 0.4122
-8 13 11 -1.1953 -0.0353
-8 13 12 -1.4687 0.4371
-8 13 13 -2.6036 0.1041
-8 13 14 -2.9670 -0.3474
-8 13 15 -5.7893 -0.8613
-8 13 16 -5.9905 -0.1093
-8 13 17 -3.8645 -0.5035
-8 13 18 -4.7629 0.1088
-8 13 19 -0.4990 0.1413
-8 14 -7 -2.3544 -0.1177
-8 14 -6 1.1241 -0.5746
-8 14 -5 -1.6907 -0.5949
-8 14 -4 6.1976 -0.6626
-8 14 -3 -1.9451 -0.0905
-8 14 -2 6.0786 0.1307
-8 14 -1 -2.3027 0.5952
-8 14 0 2.4439 0.9716
-8 14 1 0.0330 -0.2883
-8 14 2 4.6465 -0.3449
-8 14 3 2.5586 -0.6617
-8 14 4 0.5504 -1.1404
-8 14 5 3.5128 0.3232
-8 14 6 -0.4040 0.0548
-8 14 7 -1.4556 0.2722
-8 14 8 1.2112 0.8545
-8 14 9 -4.7026 -0.3783
-8 14 10 0.4478 1.4158
-8 14 11 -4.3781 -0.2855
-8 14 12 3.4300 0.6445
-8 14 13 -4.0922 -0.2164
-8 14 14 4.3981 0.5422
-8 14 15 0.5322 0.1648
-8 15 -3 -3.4619 0.5866
-8 15 -2 -0.9616 0.3140
-8 15 -1 -2.4363 -0.9955
-8 15 0 0.7633 -0.2430
-8 15 1 -2.7910 -1.3756
-8 15 2 -0.9179 -0.4062
-8 15 3 -2.2208 1.1938
-8 15 4 -4.2219 0.1546
-8 15 5 -1.1701 1.2306
-8 15 6 -1.8493 -0.1502
-8 15 7 -0.9594 -0.9682
-8 15 8 0.9298 -0.1641
-8 15 9 -0.1237 -1.7494
-7 0 -5 5.0885 5.4316
-7 0 -3 1.0086 1.1517
-7 0 -1 -12.3666 1.0885
-7 0 1 -8.9107 1.5959
-7 0 3 -5.6602 0.7697
-7 0 5 -13.8189 1.0157
-7 0 7 -7.1596 0.7040
-7 0 9 9.8579 0.2566
-7 0 11 9.3062 0.4190
-7 0 13 4.4318 0.2650
-7 0 15 6.4047 0.0903
-7 0 17 0.9076 0.1030
-7 0 19 -4.0129 0.1181
-7 0 21 -0.1205 0.0606
-7 0 23 2.8477 -0.1031
-7 0 25 0.9545 -0.2461
-7 0 27 -1.5928 -0.3468
-7 0 29 -3.4662 -0.2737
-7 0 31 -6.6531 -0.1677
-7 0 33 -11.1152 -0.5936
-7 0 35 -9.9317 -0.7829
-7 1 -6 -2.3720 -3.9081
-7 1 -5 1.8889 -1.6237
-7 1 -4 -3.9378 -1.9186
-7 1 -3 -3.6160 -1.1849
-7 1 -2 1.4392 -0.7035
-7 1 -1 3.0871 0.3596
-7 1 0 5.8864 -1.0158
-7 1 1 7.4761 -0.3418
-7 1 2 6.2508 -0.6635
-7 1 3 -7.1058 -0.1044
-7 1 4 7.1593 -0.4772
-7 1 5 -13.4445 0.3065
-7 1 6 5.7501 -0.6078
-7 1 7 -5.9950 -0.0859
-7 1 8 -3.0181 -0.3548
-7 1 9 -8.1925 0.0883
-7 1 10 -8.5870 -0.3064
-7 1 11 -12.2084 0.0928
-7 1 12 -6.7313 -0.4640
-7 1 13 -4.3466 0.0469
-7 1 14 -5.1568 -0.2062
-7 1 15 -1.3599 -0.0726
-7 1 16 -1.4852 -0.0762
-7 1 17 -4.8418 -0.1957
-7 1 18 1.6653 -0.2321
-7 1 19 -1.7181 -0.0051
-7 1 20 1.0367 -0.0682
-7 1 21 1.2561 -0.0538
-7 1 22 0.3406 0.2099
-7 1 23 -1.1161 -0.1741
-7 1 24 -0.6390 0.0962
-7 1 25 -1.5904 0.0029
-7 1 26 -0.6397 0.0567
-7 1 27 2.3701 0.0819
-7 1 28 0.0302 0.1063
-7 1 29 5.5913 -0.2356
-7 1 30 2.3747 -0.2451
-7 1 31 2.9271 -0.5572
-7 1 32 7.0657 0.2352
-7 1 33 -2.4504 -0.4372
-7 1 34 8.3043 1.2501
-7 1 35 -1.2520 -0.1114
-7 2 -6 -1.4758 0.3083
-7 2 -5 2.0010 -0.0610
-7 2 -4 -0.4666 0.9182
-7 2 -3 4.9631 0.4459
-7 2 -2 -1.9054 -0.1825
-7 2 -1 9.5666 0.0418
-7 2 0 -6.2975 0.0654
-7 2 1 -0.6731 -0.2208
-7 2 2 1.0851 0.4121
-7 2 3 -5.1522 0.0502
-7 2 4 11.5787 -0.2443
-7 2 5 3.6982 -0.1445
-7 2 6 10.0030 -0.0874
-7 2 7 4.8653 -0.0019
-7 2 8 7.6360 0.0320
-7 2 9 1.5805 0.1345
-7 2 10 10.9034 -0.2795
-7 2 11 4.6818 0.2188
-7 2 12 7.2766 -0.2028
-7 2 13 5.6953 0.2246
-7 2 14 2.3657 -0.0420
-7 2 15 -0.7877 -0.0885
-7 2 16 2.5633 0.0115
-7 2 17 -2.3941 -0.0197
-7 2 18 0.5875 0.0353
-7 2 19 1.5135 0.0035
-7 2 20 -0.4900 0.0942
-7 2 21 -0.3850 -0.2412
-7 2 22 -0.2803 0.1272
-7 2 23 -3.1151 -0.0973
-7 2 24 -0.3515 0.0873
-7 2 25 -0.4263 0.2288
-7 2 26 -2.4092 0.0447
-7 2 27 3.7265 0.0784
-7 2 28 -7.7903 -0.2700
-7 2 29 4.2338 0.1931
-7 2 30 -8.2363 -0.1883
-7 2 31 -0.5652 0.4415
-7 2 32 -2.5987 0.2617
-7 2 33 -1.8843 -0.3160
-7 2 34 1.0544 -0.1183
-7 2 35 1.1046 -0.9679
-7 3 -6 -0.5271 0.7091
-7 3 -5 0.7091 0.2394
-7 3 -4 -2.7187 0.3311
-7 3 -3 5.6415 0.4782
-7 3 -2 -12.4670 0.3641
-7 3 -1 3.5673 0.1865
-7 3 0 -9.6096 0.4849
-7 3 1 -1.9225 0.0463
-7 3 2 0.7220 -0.0832
-7 3 3 -0.7455 0.1633
-7 3 4 -3.1855 0.0740
-7 3 5 -1.9006 0.1743
-7 3 6 -5.8586 0.3469
-7 3 7 -4.6100 0.0604
-7 3 8 1.2528 0.1000
-7 3 9 -2.8108 0.0994
-7 3 10 1.5954 0.1115
-7 3 11 0.7742 0.2454
-7 3 12 -2.3001 0.0057
-7 3 13 1.0404 0.0589
-7 3 14 0.8860 -0.0870
-7 3 15 -0.0206 0.0316
-7 3 16 3.4478 0.0539
-7 3 17 3.6493 0.1005
-7 3 18 1.2644 0.0297
-7 3 19 3.4830 -0.0012
-7 3 20 -0.3049 0.0193
-7 3 21 -0.4180 -0.0354
-7 3 22 0.6601 0.0698
-7 3 23 1.0777 0.0066
-7 3 24 2.4120 -0.0741
-7 3 25 3.6982 -0.2310
-7 3 26 -0.6824 -0.1011
-7 3 27 4.4138 -0.2402
-7 3 28 -4.9114 0.0586
-7 3 29 2.6294 0.2891
-7 3 30 -4.1520 -0.0541
-7 3 31 0.8424 -0.0191
-7 3 32 -2.7307 -0.4014
-7 3 33 0.9670 -0.1449
-7 3 34 -4.6197 -0.4116
-7 4 -6 2.5780 0.0911
-7 4 -5 -0.7126 0.1847
-7 4 -4 -4.1196 0.0714
-7 4 -3 4.5067 -0.1612
-7 4 -2 -5.3604 -0.0645
-7 4 -1 5.6020 -0.1464
-7 4 0 2.0804 -0.2774
-7 4 1 2.6030 0.2503
-7 4 2 -1.7780 -0.2326
-7 4 3 1.0641 0.1436
-7 4 4 -7.0577 -0.1357
-7 4 5 -0.8750 -0.0644
-7 4 6 -1.4022 -0.1968
-7 4 7 -4.4815 -0.0971
-7 4 8 -1.5939 -0.0347
-7 4 9 -5.1129 -0.1461
-7 4 10 -7.3773 -0.0592
-7 4 11 -1.9381 -0.1928
-7 4 12 -6.9621 -0.2474
-7 4 13 -1.8282 0.0910
-7 4 14 -2.9003 -0.1580
-7 4 15 -2.5922 0.2397
-7 4 16 -3.5578 -0.1167
-7 4 17 -2.8859 0.0630
-7 4 18 -4.9270 -0.1906
-7 4 19 -4.3555 0.1196
-7 4 20 -2.2166 -0.0155
-7 4 21 -1.5259 0.0811
-7 4 22 -0.7836 0.0414
-7 4 23 1.2475 0.0698
-7 4 24 -2.7132 -0.0420
-7 4 25 -0.4348 0.0688
-7 4 26 -2.4634 0.1793
-7 4 27 -1.8874 -0.0262
-7 4 28 3.1118 0.1239
-7 4 29 0.2161 -0.1206
-7 4 30 7.9178 0.1511
-7 4 31 3.2101 0.1057
-7 4 32 6.9725 0.3716
-7 4 33 2.4279 1.0651
-7 4 34 3.7130 0.0200
-7 5 -6 2.1444 -0.1671
-7 5 -5 1.0310 -0.2990
-7 5 -4 0.5242 -0.1691
-7 5 -3 3.7456 -0.2391
-7 5 -2 3.1502 -0.2072
-7 5 -1 0.4761 0.1178
-7 5 0 3.4776 -0.1951
-7 5 1 0.8802 -0.0564
-7 5 2 0.5178 -0.0318
-7 5 3 6.2892 0.0306
-7 5 4 5.2204 -0.0384
-7 5 5 5.2680 0.2655
-7 5 6 7.9507 -0.0873
-7 5 7 3.2446 0.0359
-7 5 8 4.9709 0.0159
-7 5 9 6.5252 -0.1338
-7 5 10 3.0373 0.0595
-7 5 11 7.0216 0.0427
-7 5 12 2.7595 0.0064
-7 5 13 2.8805 0.2941
-7 5 14 1.1869 -0.0553
-7 5 15 1.4147 0.1233
-7 5 16 0.1624 -0.0013
-7 5 17 2.5015 0.2121
-7 5 18 4.2842 0.0361
-7 5 19 2.2893 0.1535
-7 5 20 4.6153 0.1123
-7 5 21 2.6243 -0.1445
-7 5 22 -1.2725 0.0192
-7 5 23 3.0729 0.1453
-7 5 24 -2.7004 -0.1814
-7 5 25 0.4329 0.1091
-7 5 26 2.2755 -0.0939
-7 5 27 -2.3480 0.0524
-7 5 28 4.6455 0.0363
-7 5 29 -4.1133 0.0060
-7 5 30 2.0144 -0.1830
-7 5 31 -8.4761 -0.2493
-7 5 32 0.9432 -0.9870
-7 5 33 -8.8641 -0.0606
-7 6 -6 -2.5586 -0.0631
-7 6 -5 -1.1374 -0.0990
-7 6 -4 -1.6471 -0.1814
-7 6 -3 -3.0162 0.0302
-7 6 -2 1.4308 -0.1967
-7 6 -1 -5.4364 -0.0792
-7 6 0 -0.3883 0.0906
-7 6 1 -2.4951 -0.1120
-7 6 2 -1.7113 0.1685
-7 6 3 -3.6167 0.1619
-7 6 4 -1.7236 -0.1747
-7 6 5 -6.8946 0.1086
-7 6 6 -3.3193 -0.0357
-7 6 7 -3.2392 0.1128
-7 6 8 -3.2290 0.1475
-7 6 9 0.1714 0.0534
-7 6 10 -1.1114 0.1104
-7 6 11 -0.8540 0.0665
-7 6 12 0.9974 0.0028
-7 6 13 -0.5662 -0.0542
-7 6 14 0.9528 0.0563
-7 6 15 2.9693 -0.2211
-7 6 16 1.1157 0.0345
-7 6 17 0.3335 -0.0712
-7 6 18 0.5122 -0.1437
-7 6 19 -4.1082 -0.2316
-7 6 20 -1.9365 0.1138
-7 6 21 0.5300 -0.1309
-7 6 22 -2.7313 -0.0642
-7 6 23 2.9855 -0.0430
-7 6 24 0.2255 -0.1306
-7 6 25 -0.0407 -0.1265
-7 6 26 2.6341 0.3015
-7 6 27 -0.1000 -0.0841
-7 6 28 0.1859 0.0097
-7 6 29 -1.3015 -0.2202
-7 6 30 0.9350 -0.1985
-7 6 31 -3.1732 0.6172
-7 6 32 3.4761 -0.0114
-7 7 -6 0.1093 -0.0589
-7 7 -5 2.6945 0.1391
-7 7 -4 2.0668 0.0334
-7 7 -3 -3.4646 0.1141
-7 7 -2 -0.6504 0.0796
-7 7 -1 -2.9146 -0.0586
-7 7 0 -2.3088 0.1144
-7 7 1 -0.9400 -0.0317
-7 7 2 1.1274 -0.2091
-7 7 3 -2.9591 0.0050
-7 7 4 3.0692 -0.1347
-7 7 5 -1.2462 -0.0263
-7 7 6 0.9854 -0.0513
-7 7 7 0.3428 -0.1135
-7 7 8 -2.0463 -0.1688
-7 7 9 -2.9708 -0.0350
-7 7 10 -3.1612 -0.0707
-7 7 11 -5.8175 0.0891
-7 7 12 -2.9811 -0.0550
-7 7 13 -3.1739 -0.1794
-7 7 14 -2.7829 0.1461
-7 7 15 -2.2831 -0.2018
-7 7 16 -1.4477 -0.0607
-7 7 17 -5.3928 -0.0907
-7 7 18 2.8141 -0.1000
-7 7 19 -1.6794 -0.1118
-7 7 20 3.2634 -0.0348
-7 7 21 1.1128 0.0059
-7 7 22 -0.2799 -0.2041
-7 7 23 -1.6529 0.1223
-7 7 24 0.4394 0.2554
-7 7 25 -1.0357 -0.1775
-7 7 26 -1.9656 0.0814
-7 7 27 -0.5579 -0.6186
-7 7 28 -4.7309 0.0709
-7 7 29 -2.9736 0.0023
-7 7 30 -2.1028 0.4179
-7 7 31 -1.7899 0.4291
-7 8 -6 -1.3156 -0.0787
-7 8 -5 -1.5707 0.1443
-7 8 -4 2.6233 0.1125
-7 8 -3 1.1086 0.1175
-7 8 -2 2.8076 0.2150
-7 8 -1 7.0169 0.1354
-7 8 0 4.4992 0.0693
-7 8 1 2.6085 0.1814
-7 8 2 5.8709 -0.0585
-7 8 3 -2.4604 -0.0049
-7 8 4 3.9204 -0.0093
-7 8 5 -1.3055 -0.1780
-7 8 6 1.8068 -0.0020
-7 8 7 1.4526 0.0020
-7 8 8 2.5672 0.1288
-7 8 9 3.2779 0.1714
-7 8 10 4.2023 -0.1472
-7 8 11 5.1906 0.0258
-7 8 12 3.0504 -0.0798
-7 8 13 4.0403 -0.0329
-7 8 14 0.7199 0.0716
-7 8 15 -1.4905 0.0535
-7 8 16 3.5073 -0.0345
-7 8 17 -4.0841 0.1058
-7 8 18 5.8141 0.2435
-7 8 19 -5.7538 0.1583
-7 8 20 2.0949 0.0702
-7 8 21 -5.9821 0.3244
-7 8 22 2.0674 -0.1315
-7 8 23 -1.6786 0.2305
-7 8 24 0.2385 -0.3117
-7 8 25 1.2287 0.1124
-7 8 26 -3.3919 -0.0115
-7 8 27 3.6005 0.6254
-7 8 28 1.8539 0.4823
-7 8 29 5.8885 0.4386
-7 8 30 5.2311 -0.4404
-7 9 -6 -0.7932 -0.0933
-7 9 -5 -2.9219 0.0405
-7 9 -4 -1.0549 -0.0629
-7 9 -3 -0.3166 -0.1126
-7 9 -2 -4.6189 0.0006
-7 9 -1 -3.5470 0.0951
-7 9 0 -2.1455 -0.0341
-7 9 1 -8.3886 0.1686
-7 9 2 1.1316 0.0560
-7 9 3 -6.3270 0.0861
-7 9 4 2.8140 0.1920
-7 9 5 -0.8146 0.0700
-7 9 6 1.6554 0.2729
-7 9 7 1.1691 -0.0458
-7 9 8 -0.3888 -0.0545
-7 9 9 0.7430 -0.0936
-7 9 10 -2.7443 -0.0748
-7 9 11 1.5598 0.0393
-7 9 12 -3.6841 0.1581
-7 9 13 1.9663 0.1273
-7 9 14 0.8636 -0.0957
-7 9 15 2.3554 0.1351
-7 9 16 5.2707 0.1221
-7 9 17 -0.4418 -0.0345
-7 9 18 4.9192 0.1609
-7 9 19 -3.1038 -0.1946
-7 9 20 5.0701 -0.0698
-7 9 21 -1.3846 -0.1844
-7 9 22 1.2561 -0.0002
-7 9 23 -0.9522 0.1115
-7 9 24 -4.2994 0.1142
-7 9 25 2.1238 0.4810
-7 9 26 -2.4678 -0.0156
-7 9 27 4.0835 0.0169
-7 9 28 -2.5508 -1.0316
-7 9 29 -0.0087 -0.0715
-7 10 -6 1.1592 -0.0717
-7 10 -5 1.5960 -0.1406
-7 10 -4 -1.1347 0.1443
-7 10 -3 3.9173 -0.0693
-7 10 -2 2.2410 -0.0391
-7 10 -1 0.6048 -0.0597
-7 10 0 5.0218 -0.2336
-7 10 1 -1.8290 -0.2222
-7 10 2 6.2128 -0.0758
-7 10 3 -1.4558 -0.0937
-7 10 4 3.3676 0.1334
-7 10 5 -1.6153 -0.0337
-7 10 6 -1.5747 0.0650
-7 10 7 -2.7405 0.0530
-7 10 8 -2.3439 -0.0796
-7 10 9 -0.5095 -0.0185
-7 10 10 -3.4951 0.1137
-7 10 11 2.4141 -0.2332
-7 10 12 -2.4203 -0.1536
-7 10 13 1.0622 -0.0497
-7 10 14 -1.3046 -0.1759
-7 10 15 -2.2405 -0.0623
-7 10 16 -2.4752 0.1012
-7 10 17 -2.9994 -0.0910
-7 10 18 -0.5464 0.0003
-7 10 19 0.1564 -0.0640
-7 10 20 -1.2753 0.3734
-7 10 21 3.1764 -0.2803
-7 10 22 -2.4229 0.5037
-7 10 23 6.9945 -0.4339
-7 10 24 1.5946 0.1320
-7 10 25 6.8617 -1.0521
-7 10 26 -0.4251 -0.0535
-7 10 27 1.3862 -0.7493
-7 11 -6 -1.9946 0.0696
-7 11 -5 2.8743 -0.1055
-7 11 -4 -2.5265 0.1568
-7 11 -3 -0.6784 0.0192
-7 11 -2 -1.9098 -0.1947
-7 11 -1 -2.7345 -0.2105
-7 11 0 0.0197 0.0567
-7 11 1 -1.3798 -0.3364
-7 11 2 3.6605 0.1672
-7 11 3 -2.5619 -0.2684
-7 11 4 0.9655 -0.0303
-7 11 5 -3.4021 -0.0986
-7 11 6 2.1164 -0.3206
-7 11 7 -2.9438 0.1471
-7 11 8 1.6931 -0.0347
-7 11 9 0.5280 0.0538
-7 11 10 -2.3447 0.4351
-7 11 11 0.3265 0.1850
-7 11 12 -1.6270 0.1319
-7 11 13 -4.4879 0.1190
-7 11 14 -0.5704 0.2322
-7 11 15 -5.0135 -0.0987
-7 11 16 0.5708 0.0370
-7 11 17 -3.1359 0.1138
-7 11 18 -1.2497 -0.3279
-7 11 19 -0.4155 -0.2477
-7 11 20 -5.2921 -0.0771
-7 11 21 4.3744 -0.3284
-7 11 22 -4.6899 -0.2651
-7 11 23 3.0947 -0.1121
-7 11 24 -4.9560 0.2061
-7 11 25 -1.9181 -0.2692
-7 12 -6 -6.4677 0.1045
-7 12 -5 3.5728 -0.0072
-7 12 -4 -1.3653 -0.3629
-7 12 -3 1.7292 0.0873
-7 12 -2 -1.1182 -0.0574
-7 12 -1 3.3153 -0.0543
-7 12 0 1.2360 0.4746
-7 12 1 -2.2723 -0.0757
-7 12 2 0.0374 0.2652
-7 12 3 -4.5752 0.0770
-7 12 4 1.5062 -0.0527
-7 12 5 -3.0803 0.0678
-7 12 6 5.8634 -0.2625
-7 12 7 -1.9811 -0.0522
-7 12 8 1.8470 0.1120
-7 12 9 2.1168 -0.3195
-7 12 10 -0.0950 -0.2167
-7 12 11 0.8067 -0.2592
-7 12 12 4.2823 -0.2234
-7 12 13 0.3498 -0.0579
-7 12 14 7.8898 0.4238
-7 12 15 1.2724 0.1565
-7 12 16 8.9010 -0.2948
-7 12 17 -0.7554 0.2814
-7 12 18 6.3764 -0.1358
-7 12 19 0.8270 0.4782
-7 12 20 1.3386 0.2172
-7 12 21 1.1541 1.2775
-7 12 22 -2.8273 -0.4765
-7 12 23 -1.7788 1.2784
-7 13 -6 -3.0496 0.1091
-7 13 -5 4.0674 0.2897
-7 13 -4 -4.9040 0.0275
-7 13 -3 4.9085 0.2296
-7 13 -2 -4.1273 0.1580
-7 13 -1 1.5894 -0.1754
-7 13 0 -0.9123 0.0620
-7 13 1 -2.7633 0.3959
-7 13 2 1.6902 -0.0553
-7 13 3 1.0715 0.3984
-7 13 4 4.5692 0.0344
-7 13 5 -1.1414 0.0148
-7 13 6 3.7836 0.3708
-7 13 7 0.3168 -0.1175
-7 13 8 0.0948 0.1803
-7 13 9 2.7899 -0.1727
-7 13 10 0.1540 -0.3257
-7 13 11 0.6690 0.3144
-7 13 12 -0.7076 -0.0088
-7 13 13 -1.2304 -0.1421
-7 13 14 -2.9557 -0.8106
-7 13 15 -6.1111 -0.3109
-7 13 16 0.2201 -1.2203
-7 13 17 -7.4444 0.2846
-7 13 18 3.1257 -0.3257
-7 13 19 -3.1019 0.1432
-7 13 20 2.5570 -1.1714
-7 14 -6 -4.0791 0.0205
-7 14 -5 4.4593 -0.5180
-7 14 -4 -5.2495 -0.2173
-7 14 -3 5.7319 -0.5086
-7 14 -2 -4.1507 0.3159
-7 14 -1 -0.1407 0.4289
-7 14 0 0.2484 -0.0596
-7 14 1 1.1759 0.6682
-7 14 2 0.1658 -0.7055
-7 14 3 -0.0401 -0.4156
-7 14 4 -0.2648 0.0019
-7 14 5 -3.2857 -0.3077
-7 14 6 -0.7956 0.4334
-7 14 7 -0.9463 0.1047
-7 14 8 -2.2850 0.0831
-7 14 9 0.5876 0.8359
-7 14 10 -2.5632 0.1325
-7 14 11 3.6261 0.8360
-7 14 12 -3.2884 -0.0859
-7 14 13 5.1340 0.4310
-7 14 14 1.4476 -0.0805
-7 14 15 2.1454 1.6588
-7 14 16 5.4832 0.4787
-7 14 17 -0.6189 1.3197
-7 15 -6 -2.2522 0.2955
-7 15 -5 1.8788 0.0190
-7 15 -4 -3.0672 0.9304
-7 15 -3 1.4394 0.2123
-7 15 -2 0.8773 0.2584
-7 15 -1 1.5336 0.0571
-7 15 0 1.1798 -1.5158
-7 15 1 2.3825 -0.4393
-7 15 2 -1.1162 -0.5578
-7 15 3 -0.9348 -0.2054
-7 15 4 0.2216 0.6849
-7 15 5 -2.6842 -0.0122
-7 15 6 -0.6893 -0.2603
-7 15 7 -2.3625 -0.1169
-7 15 8 -2.6936 -0.7950
-7 15 9 -0.4781 0.0453
-7 15 10 -6.3442 -1.0737
-7 15 11 1.5613 -0.3531
-6 0 -4 13.9433 -0.8773
-6 0 -2 -2.1331 -2.5538
-6 0 0 -1.1274 -0.1196
-6 0 2 11.4948 -0.0507
-6 0 4 -0.7848 -0.2959
-6 0 6 -6.6679 0.1415
-6 0 8 13.8206 -0.0367
-6 0 10 18.5165 0.1631
-6 0 12 8.6181 0.3794
-6 0 14 9.7884 0.3010
-6 0 16 6.0927 0.4048
-6 0 18 -2.1135 0.4428
-6 0 20 -0.5549 0.2233
-6 0 22 2.7792 0.0740
-6 0 24 3.2083 0.0674
-6 0 26 2.3839 0.0165
-6 0 28 0.2445 0.0154
-6 0 30 -2.6366 0.2626
-6 0 32 -8.9446 0.2512
-6 0 34 -12.7115 -0.1688
-6 1 -5 -8.7109 -1.0135
-6 1 -4 -5.3295 -1.7897
-6 1 -3 -5.0609 1.3372
-6 1 -2 -0.8864 0.8628
-6 1 -1 0.7527 0.9150
-6 1 0 14.5905 0.9724
-6 1 1 -0.9422 -0.0424
-6 1 2 3.3329 0.0214
-6 1 3 0.1096 -0.0190
-6 1 4 -12.8584 0.6588
-6 1 5 4.9403 -0.1245
-6 1 6 -3.6858 0.3851
-6 1 7 -1.7093 -0.1624
-6 1 8 -0.8160 -0.0662
-6 1 9 -11.1350 -0.1321
-6 1 10 -10.4895 -0.0109
-6 1 11 -9.2322 -0.3580
-6 1 12 -5.0075 0.1056
-6 1 13 -6.3661 -0.2737
-6 1 14 2.1006 0.1307
-6 1 15 -3.5431 -0.1101
-6 1 16 -1.9563 0.0127
-6 1 17 1.5767 -0.3364
-6 1 18 -1.3542 0.1012
-6 1 19 1.9978 -0.2694
-6 1 20 1.7532 0.0920
-6 1 21 0.4944 0.0649
-6 1 22 -0.2324 -0.0112
-6 1 23 -0.7002 -0.0069
-6 1 24 -2.3416 -0.0773
-6 1 25 -1.9524 -0.0749
-6 1 26 -1.1605 -0.1860
-6 1 27 -1.7473 0.1625
-6 1 28 3.0194 -0.2400
-6 1 29 0.8953 0.0682
-6 1 30 3.3955 -0.2840
-6 1 31 5.8659 0.0215
-6 1 32 -2.3247 -0.1734
-6 1 33 8.2319 0.3807
-6 1 34 -1.7052 0.1926
-6 1 35 4.8260 0.4196
-6 2 -5 1.0155 1.1927
-6 2 -4 -0.4897 0.2029
-6 2 -3 0.8545 0.2716
-6 2 -2 6.1411 0.0898
-6 2 -1 -10.9503 -0.6897
-6 2 0 -1.2817 -0.4942
-6 2 1 -12.1696 0.1857
-6 2 2 -13.9017 0.0875
-6 2 3 3.2108 0.0231
-6 2 4 -5.8600 0.2750
-6 2 5 6.0877 -0.3457
-6 2 6 0.9765 0.0604
-6 2 7 0.2088 0.0140
-6 2 8 -3.9565 0.1928
-6 2 9 6.0285 -0.0362
-6 2 10 -2.0273 0.2885
-6 2 11 7.0507 -0.1925
-6 2 12 2.4183 0.2445
-6 2 13 -1.0914 -0.1337
-6 2 14 -2.9036 -0.1126
-6 2 15 -1.9929 -0.1011
-6 2 16 -7.2356 -0.0715
-6 2 17 -1.7119 -0.0855
-6 2 18 -3.5411 0.1198
-6 2 19 -2.9128 0.0226
-6 2 20 -1.7902 -0.0154
-6 2 21 -1.9218 -0.0050
-6 2 22 -3.0495 0.0381
-6 2 23 -1.2647 -0.0676
-6 2 24 -1.8816 0.2087
-6 2 25 -1.2949 0.1717
-6 2 26 2.0884 0.0639
-6 2 27 -4.4590 0.1063
-6 2 28 3.6731 -0.0869
-6 2 29 -6.9962 -0.0317
-6 2 30 -2.0552 0.0746
-6 2 31 -3.7616 0.2636
-6 2 32 -3.6922 -0.0928
-6 2 33 0.4528 0.1714
-6 2 34 2.4512 -0.4462
-6 2 35 0.4826 0.0700
-6 3 -5 4.3639 0.0765
-6 3 -4 5.4411 0.1694
-6 3 -3 -2.0749 -0.3069
-6 3 -2 9.8162 -0.1062
-6 3 -1 -3.4382 0.2251
-6 3 0 6.0709 -0.4531
-6 3 1 11.5389 0.0611
-6 3 2 6.4203 -0.3966
-6 3 3 11.4059 -0.3139
-6 3 4 6.5669 -0.2405
-6 3 5 -0.4999 0.1506
-6 3 6 0.3977 -0.1321
-6 3 7 4.2927 0.2104
-6 3 8 -2.0773 -0.0512
-6 3 9 9.9524 0.0216
-6 3 10 0.7049 0.1696
-6 3 11 4.1443 0.0030
-6 3 12 2.9905 0.0912
-6 3 13 4.3248 0.0729
-6 3 14 2.9108 -0.0144
-6 3 15 8.8042 0.1672
-6 3 16 5.1793 0.0768
-6 3 17 6.9309 0.0925
-6 3 18 5.9456 -0.0319
-6 3 19 3.2966 -0.0162
-6 3 20 1.6697 -0.0367
-6 3 21 1.5699 -0.0709
-6 3 22 -0.1422 0.1015
-6 3 23 2.4567 -0.0723
-6 3 24 1.2783 -0.0021
-6 3 25 1.2017 -0.0865
-6 3 26 2.5505 -0.1018
-6 3 27 -3.6967 -0.0035
-6 3 28 1.0313 0.3013
-6 3 29 -4.0412 0.0474
-6 3 30 0.5168 0.2576
-6 3 31 -1.2953 -0.2849
-6 3 32 3.5671 -0.1377
-6 3 33 -3.5202 -0.3952
-6 3 34 1.5487 0.0903
-6 4 -5 -4.7218 0.1257
-6 4 -4 -0.7556 0.0609
-6 4 -3 -10.9475 0.1954
-6 4 -2 0.4756 -0.2239
-6 4 -1 -3.9742 0.1641
-6 4 0 -3.4579 0.0137
-6 4 1 -1.9718 0.0129
-6 4 2 -4.1212 0.1391
-6 4 3 -10.9579 0.1450
-6 4 4 -1.7897 -0.1212
-6 4 5 -5.3757 0.1657
-6 4 6 -2.2628 -0.3053
-6 4 7 2.5849 0.0536
-6 4 8 -4.2452 -0.2258
-6 4 9 -2.7700 -0.0596
-6 4 10 -3.0770 -0.1696
-6 4 11 -6.5108 -0.1902
-6 4 12 -2.4901 -0.1327
-6 4 13 -3.0704 -0.1186
-6 4 14 -4.1473 0.0407
-6 4 15 -2.5968 -0.0531
-6 4 16 -4.6942 -0.0369
-6 4 17 -4.4067 -0.0898
-6 4 18 -4.7999 -0.0365
-6 4 19 -1.8848 -0.0332
-6 4 20 -1.9834 0.0058
-6 4 21 2.1180 0.0499
-6 4 22 1.5072 -0.0358
-6 4 23 3.5524 -0.0335
-6 4 24 0.6472 0.0114
-6 4 25 3.1110 0.0593
-6 4 26 -2.0305 -0.0200
-6 4 27 5.8819 0.1214
-6 4 28 -1.2688 -0.1535
-6 4 29 9.8049 -0.0555
-6 4 30 2.7046 -0.1427
-6 4 31 6.8505 0.0649
-6 4 32 2.7695 0.5164
-6 4 33 1.0499 0.0138
-6 4 34 1.7183 0.8382
-6 5 -5 0.2412 0.0401
-6 5 -4 5.3356 -0.3379
-6 5 -3 1.5072 0.0445
-6 5 -2 2.3212 -0.0313
-6 5 -1 4.1763 -0.0418
-6 5 0 -1.4787 0.1737
-6 5 1 -1.5702 -0.0431
-6 5 2 2.9398 0.1167
-6 5 3 -1.9309 0.0622
-6 5 4 3.6568 0.1460
-6 5 5 2.5891 0.0227
-6 5 6 -1.4181 -0.0130
-6 5 7 -0.7231 0.0019
-6 5 8 -0.5529 -0.0346
-6 5 9 -3.7879 -0.0083
-6 5 10 3.2306 0.0353
-6 5 11 -1.8990 -0.0071
-6 5 12 2.0740 0.2326
-6 5 13 -1.1186 -0.0901
-6 5 14 -0.4670 0.2058
-6 5 15 -2.1222 -0.1316
-6 5 16 0.0597 0.1442
-6 5 17 0.8037 -0.0689
-6 5 18 0.3046 0.1943
-6 5 19 1.7581 0.0886
-6 5 20 -0.8047 -0.0895
-6 5 21 -3.2334 0.1458
-6 5 22 -1.3722 0.0560
-6 5 23 -5.4402 -0.0948
-6 5 24 -3.3364 0.1432
-6 5 25 -0.3779 -0.1278
-6 5 26 -5.6771 -0.0969
-6 5 27 5.7747 -0.0355
-6 5 28 -6.9577 -0.1883
-6 5 29 5.2242 0.0090
-6 5 30 -10.6260 -0.4044
-6 5 31 2.3787 -0.2238
-6 5 32 -10.7740 -0.2722
-6 5 33 1.2466 -0.5996
-6 6 -5 -1.2173 -0.1731
-6 6 -4 -0.2372 -0.0803
-6 6 -3 3.6284 -0.0709
-6 6 -2 -4.1174 0.0392
-6 6 -1 4.5570 -0.0167
-6 6 0 -1.4792 0.0251
-6 6 1 2.2902 0.1134
-6 6 2 2.2435 0.1877
-6 6 3 3.3667 -0.1013
-6 6 4 -0.4401 0.0978
-6 6 5 2.4052 -0.0702
-6 6 6 1.1237 0.1156
-6 6 7 1.3257 0.0956
-6 6 8 5.5308 0.1371
-6 6 9 2.9891 0.0542
-6 6 10 5.0874 0.0478
-6 6 11 3.3677 -0.0027
-6 6 12 2.9817 0.1116
-6 6 13 1.7348 -0.0644
-6 6 14 5.1608 0.0418
-6 6 15 1.8867 -0.0543
-6 6 16 5.0816 0.1843
-6 6 17 1.5990 -0.1826
-6 6 18 -0.0577 0.0110
-6 6 19 -0.6998 0.0468
-6 6 20 2.1136 -0.1824
-6 6 21 -1.3318 0.0749
-6 6 22 5.9637 -0.0408
-6 6 23 -0.3846 -0.1805
-6 6 24 3.0649 -0.0787
-6 6 25 0.7417 0.0016
-6 6 26 0.3104 0.0993
-6 6 27 -0.4295 -0.1691
-6 6 28 -2.9291 0.0677
-6 6 29 1.6268 -0.1571
-6 6 30 -5.8297 0.3344
-6 6 31 5.9890 0.1984
-6 6 32 -2.5729 0.7856
-6 7 -5 -0.3391 -0.0348
-6 7 -4 -4.5530 0.0228
-6 7 -3 1.3837 -0.0197
-6 7 -2 -7.3512 -0.0764
-6 7 -1 0.0214 0.0092
-6 7 0 -4.4045 -0.0959
-6 7 1 1.2590 -0.1934
-6 7 2 -5.3975 -0.0719
-6 7 3 1.8304 -0.1923
-6 7 4 -5.1170 -0.0303
-6 7 5 -1.1482 0.0463
-6 7 6 -2.0369 0.0142
-6 7 7 -3.0401 -0.1192
-6 7 8 -3.4138 -0.0155
-6 7 9 -3.2624 -0.0172
-6 7 10 -6.5051 0.0861
-6 7 11 -3.4446 0.0454
-6 7 12 -4.7027 -0.0924
-6 7 13 -2.6932 0.1180
-6 7 14 -1.6025 -0.1659
-6 7 15 -2.4718 -0.0204
-6 7 16 -3.6257 0.0126
-6 7 17 -0.3330 -0.1630
-6 7 18 -1.3092 -0.0809
-6 7 19 2.4678 0.0938
-6 7 20 2.1214 -0.1361
-6 7 21 0.0313 0.0026
-6 7 22 -1.2916 -0.1300
-6 7 23 -0.7616 0.3114
-6 7 24 -0.9563 -0.1747
-6 7 25 -1.0889 0.3162
-6 7 26 1.7687 -0.2232
-6 7 27 -2.4034 0.1272
-6 7 28 0.1820 0.2053
-6 7 29 -0.2737 0.4019
-6 7 30 -0.2546 0.6496
-6 7 31 -1.6952 -0.3881
-6 7 32 2.3565 0.1371
-6 8 -5 2.5781 0.1377
-6 8 -4 -1.0923 0.0252
-6 8 -3 3.5798 0.1912
-6 8 -2 2.7655 0.0051
-6 8 -1 4.4364 0.0955
-6 8 0 0.9103 0.0675
-6 8 1 6.4294 -0.0710
-6 8 2 -3.9784 0.0502
-6 8 3 4.3979 0.0081
-6 8 4 -2.9719 -0.0889
-6 8 5 1.0340 -0.0985
-6 8 6 -0.3122 -0.0090
-6 8 7 0.3884 -0.0596
-6 8 8 0.2793 0.2068
-6 8 9 0.9277 -0.0897
-6 8 10 1.3133 0.0629
-6 8 11 2.1598 -0.0585
-6 8 12 1.4360 -0.1398
-6 8 13 2.1752 0.1811
-6 8 14 -3.0733 -0.0495
-6 8 15 2.5593 0.0091
-6 8 16 -5.2797 0.0439
-6 8 17 4.2683 0.1668
-6 8 18 -4.9077 0.0795
-6 8 19 1.6190 0.0898
-6 8 20 -5.8655 0.2134
-6 8 21 2.2464 -0.1265
-6 8 22 -2.2459 0.1492
-6 8 23 4.3130 -0.0755
-6 8 24 0.6648 -0.1644
-6 8 25 0.5851 0.1592
-6 8 26 -0.2054 -0.0937
-6 8 27 0.7908 0.7406
-6 8 28 0.7507 -0.1607
-6 8 29 0.9850 -0.0501
-6 8 30 3.9208 -0.4788
-6 9 -5 -0.0106 -0.0245
-6 9 -4 0.3101 -0.0776
-6 9 -3 -3.1303 0.1427
-6 9 -2 -0.7265 0.0027
-6 9 -1 -1.0256 0.0893
-6 9 0 -5.8335 0.1540
-6 9 1 2.3054 -0.0130
-6 9 2 -5.6887 0.0779
-6 9 3 3.9683 0.0048
-6 9 4 0.2389 0.0348
-6 9 5 4.4132 0.0846
-6 9 6 3.8788 0.0618
-6 9 7 2.3407 -0.0820
-6 9 8 4.1622 0.0019
-6 9 9 -0.0961 -0.2298
-6 9 10 4.2022 -0.0548
-6 9 11 -0.7881 0.0053
-6 9 12 1.6636 -0.0100
-6 9 13 1.8158 -0.1910
-6 9 14 -0.1321 0.0355
-6 9 15 6.2374 -0.0894
-6 9 16 -0.4328 -0.1213
-6 9 17 6.4149 0.1023
-6 9 18 -2.7131 -0.1204
-6 9 19 5.1674 -0.2712
-6 9 20 -2.8519 0.2545
-6 9 21 1.8440 -0.3899
-6 9 22 -3.4846 0.6175
-6 9 23 -4.4362 -0.2894
-6 9 24 -2.9838 0.7366
-6 9 25 -1.9835 -0.0482
-6 9 26 1.2073 0.0173
-6 9 27 1.4796 -0.5879
-6 9 28 2.8948 -0.5392
-6 9 29 -0.2142 -0.8444
-6 10 -5 -3.9674 0.0514
-6 10 -4 4.0725 -0.0885
-6 10 -3 -1.0168 0.0793
-6 10 -2 1.4995 -0.0183
-6 10 -1 3.2277 -0.2032
-6 10 0 -3.1826 -0.0517
-6 10 1 3.9821 -0.1528
-6 10 2 -3.1837 0.0254
-6 10 3 3.2097 0.1068
-6 10 4 -2.3602 0.0382
-6 10 5 -1.2805 0.1329
-6 10 6 -2.9395 0.0220
-6 10 7 -3.0973 -0.0692
-6 10 8 -0.5060 -0.0331
-6 10 9 -3.3262 0.0806
-6 10 10 2.3625 -0.1562
-6 10 11 -3.3330 -0.0579
-6 10 12 1.3966 0.1629
-6 10 13 -1.9827 -0.2662
-6 10 14 -0.3420 0.1527
-6 10 15 -2.5156 0.1185
-6 10 16 -2.2432 -0.1868
-6 10 17 -1.3785 0.1047
-6 10 18 -2.8841 -0.1262
-6 10 19 0.2354 0.0330
-6 10 20 -0.9390 -0.1370
-6 10 21 -0.7222 -0.1366
-6 10 22 3.4482 -0.0699
-6 10 23 2.7322 -0.5619
-6 10 24 5.2820 -0.2795
-6 10 25 2.1094 -0.7104
-6 10 26 1.3710 -0.0794
-6 10 27 -4.9160 -0.5232
-6 10 28 -0.8240 1.2211
-6 11 -5 -3.6545 0.2207
-6 11 -4 3.3295 -0.0240
-6 11 -3 -2.2304 -0.1659
-6 11 -2 -2.5936 -0.0657
-6 11 -1 -0.5365 -0.1688
-6 11 0 -2.4645 -0.1323
-6 11 1 4.9466 0.1431
-6 11 2 -2.6267 -0.1251
-6 11 3 3.4208 0.0770
-6 11 4 -3.9549 -0.1171
-6 11 5 0.7638 -0.2286
-6 11 6 -3.3066 0.0314
-6 11 7 0.6827 -0.2046
-6 11 8 -0.8242 -0.0596
-6 11 9 -2.8042 0.3096
-6 11 10 0.5398 0.1195
-6 11 11 -2.9858 0.1064
-6 11 12 -0.2802 0.2953
-6 11 13 -1.7794 0.0949
-6 11 14 0.3653 -0.0190
-6 11 15 -1.4434 0.3871
-6 11 16 0.0444 0.0743
-6 11 17 0.3412 0.2055
-6 11 18 -0.4101 -0.1642
-6 11 19 0.3427 0.4007
-6 11 20 3.2115 -0.4201
-6 11 21 0.8237 0.4459
-6 11 22 2.6237 -0.1738
-6 11 23 1.1523 0.5712
-6 11 24 -3.7337 -0.2002
-6 11 25 -1.2544 0.9156
-6 11 26 -1.9542 0.2735
-6 12 -5 -3.7404 -0.1607
-6 12 -4 0.8977 0.0743
-6 12 -3 -1.0159 -0.2728
-6 12 -2 3.1532 0.0638
-6 12 -1 3.1035 0.2911
-6 12 0 -0.8456 -0.1762
-6 12 1 3.8315 0.2856
-6 12 2 -7.0653 -0.1961
-6 12 3 1.3689 0.0099
-6 12 4 -4.3911 -0.0014
-6 12 5 3.2969 -0.1732
-6 12 6 -2.0478 0.2422
-6 12 7 1.2874 0.2218
-6 12 8 0.6990 0.1898
-6 12 9 -1.3427 0.2101
-6 12 10 1.3058 -0.0228
-6 12 11 1.0632 -0.2290
-6 12 12 0.8608 -0.1338
-6 12 13 2.5595 0.3464
-6 12 14 0.8034 -0.1005
-6 12 15 4.1275 0.0043
-6 12 16 -2.3971 -0.0806
-6 12 17 5.4345 -0.2620
-6 12 18 -2.1666 -0.0392
-6 12 19 0.8342 0.3435
-6 12 20 -0.4664 0.4308
-6 12 21 -3.5525 0.1510
-6 12 22 -4.0232 0.1956
-6 12 23 -0.8500 0.2993
-6 13 -5 -0.7483 -0.2538
-6 13 -4 4.6523 0.2960
-6 13 -3 -2.4954 0.0201
-6 13 -2 2.6812 0.0521
-6 13 -1 -0.0012 0.2389
-6 13 0 -4.9683 0.0254
-6 13 1 4.4348 0.1070
-6 13 2 -0.4024 0.1602
-6 13 3 6.3960 0.1402
-6 13 4 2.6388 -0.0598
-6 13 5 4.9978 0.2767
-6 13 6 1.1806 -0.0941
-6 13 7 1.5242 0.1519
-6 13 8 2.2427 -0.4367
-6 13 9 0.1517 -0.3911
-6 13 10 1.0836 -0.1620
-6 13 11 -1.1219 -0.0242
-6 13 12 -0.6723 -0.0529
-6 13 13 -2.6557 -0.2137
-6 13 14 -5.2063 -0.4510
-6 13 15 2.4019 -0.9375
-6 13 16 -8.2276 0.0254
-6 13 17 5.8758 -0.3185
-6 13 18 -3.5104 0.3588
-6 13 19 2.0226 -0.6908
-6 13 20 1.6250 0.1711
-6 13 21 1.4784 -1.1787
-6 14 -5 -5.1950 -0.0128
-6 14 -4 3.5251 -0.3150
-6 14 -3 -7.4174 -0.0488
-6 14 -2 -2.7459 -0.1479
-6 14 -1 -1.2767 -0.0475
-6 14 0 -4.7391 0.5555
-6 14 1 -0.5854 -0.3351
-6 14 2 -2.2218 0.1173
-6 14 3 -3.8516 0.0296
-6 14 4 -3.6059 -0.1967
-6 14 5 -0.9493 0.3113
-6 14 6 -1.3880 -0.2831
-6 14 7 1.9140 0.0672
-6 14 8 1.9106 -0.1584
-6 14 9 1.7028 0.2746
-6 14 10 4.6169 0.3286
-6 14 11 -0.7402 0.0464
-6 14 12 5.2721 -0.0981
-6 14 13 2.2928 -0.3254
-6 14 14 1.4363 0.5809
-6 14 15 7.7436 0.2604
-6 14 16 -2.5058 1.0680
-6 14 17 3.5868 -0.0533
-6 15 -5 -4.4733 0.7550
-6 15 -4 3.1848 0.1792
-6 15 -3 2.1137 0.8369
-6 15 -2 2.7073 0.2917
-6 15 -1 5.9399 -0.5550
-6 15 0 3.9181 -0.0354
-6 15 1 0.5013 -1.1904
-6 15 2 3.5690 -0.2793
-6 15 3 0.0727 -0.4616
-6 15 4 -0.3663 0.0260
-6 15 5 0.0974 -0.5777
-6 15 6 -4.1926 -0.1015
-6 15 7 -3.2902 -0.1686
-6 15 8 -4.2406 0.0236
-6 15 9 -7.0251 -0.0243
-6 15 10 -1.5414 -0.1262
-6 15 11 -6.6406 -0.1342
-6 15 12 -0.8849 0.1003
-6 15 13 -1.5928 0.5866
-5 0 -3 12.3217 -6.9417
-5 0 -1 4.9042 -4.1255
-5 0 1 24.8033 -1.4471
-5 0 3 14.3226 -1.7124
-5 0 5 -12.8837 -1.1925
-5 0 7 0.0279 -0.5979
-5 0 9 13.3651 -0.3803
-5 0 11 1.2065 -0.0944
-5 0 13 0.9923 -0.0413
-5 0 15 4.5151 0.0687
-5 0 17 -3.1120 0.2334
-5 0 19 -4.1203 0.0888
-5 0 21 -0.0599 -0.0202
-5 0 23 1.6099 0.1887
-5 0 25 2.8643 0.3809
-5 0 27 2.8497 0.2953
-5 0 29 1.7719 0.2537
-5 0 31 -4.1640 0.3396
-5 0 33 -11.7472 0.0137
-5 0 35 -6.7323 -0.3819
-5 1 -4 -12.2855 3.3032
-5 1 -3 1.5481 0.4930
-5 1 -2 -4.7209 3.8255
-5 1 -1 26.9548 2.2127
-5 1 0 -6.7689 1.6174
-5 1 1 29.0729 0.4377
-5 1 2 -7.9889 0.6869
-5 1 3 3.5437 0.0265
-5 1 4 4.6249 0.7466
-5 1 5 6.8011 0.3115
-5 1 6 7.6321 0.4920
-5 1 7 16.9533 -0.1677
-5 1 8 -3.1857 0.2965
-5 1 9 1.9081 -0.2295
-5 1 10 -3.5203 0.1504
-5 1 11 -1.6733 0.0781
-5 1 12 0.3682 0.0657
-5 1 13 8.2112 0.2623
-5 1 14 -0.4409 0.1100
-5 1 15 5.0990 0.1954
-5 1 16 2.4211 -0.0843
-5 1 17 1.7086 0.1951
-5 1 18 4.4420 -0.1835
-5 1 19 3.8137 0.0709
-5 1 20 2.7421 0.0083
-5 1 21 1.2443 0.0232
-5 1 22 0.8342 -0.0544
-5 1 23 -2.3782 0.1031
-5 1 24 -1.1442 -0.1880
-5 1 25 -3.0261 -0.1297
-5 1 26 -2.5727 -0.0631
-5 1 27 0.3745 -0.1098
-5 1 28 -2.1967 -0.0087
-5 1 29 3.0419 0.2605
-5 1 30 1.4612 -0.0338
-5 1 31 -1.7922 0.3330
-5 1 32 4.6217 -0.2548
-5 1 33 -2.5794 0.3125
-5 1 34 2.9735 -0.5487
-5 1 35 2.4263 0.3354
-5 2 -4 -2.5984 0.7252
-5 2 -3 -0.7326 0.2259
-5 2 -2 -19.5235 -0.9928
-5 2 -1 -0.7378 -0.2683
-5 2 0 -35.1569 -0.5855
-5 2 1 -17.6596 0.0515
-5 2 2 -20.2238 0.3623
-5 2 3 -14.9561 0.5872
-5 2 4 -7.4590 -0.0466
-5 2 5 -1.1807 0.1779
-5 2 6 -14.7686 -0.0143
-5 2 7 -5.3611 -0.0157
-5 2 8 -8.5836 0.2913
-5 2 9 -7.6541 0.0466
-5 2 10 2.4619 0.1288
-5 2 11 -0.3654 0.0612
-5 2 12 -4.1011 -0.1022
-5 2 13 -2.0949 -0.1651
-5 2 14 -7.9837 -0.1177
-5 2 15 -7.5106 -0.1193
-5 2 16 -4.8415 -0.1243
-5 2 17 -5.1190 0.1493
-5 2 18 -4.8991 -0.0268
-5 2 19 -2.3133 0.0987
-5 2 20 -3.9858 0.0141
-5 2 21 -1.8666 0.1472
-5 2 22 -1.5123 -0.1961
-5 2 23 -0.6280 0.1072
-5 2 24 0.8957 0.0289
-5 2 25 1.6945 -0.1080
-5 2 26 0.2030 0.2855
-5 2 27 3.9570 -0.1486
-5 2 28 -3.2044 0.1764
-5 2 29 -0.4194 -0.1008
-5 2 30 -3.4885 0.2068
-5 2 31 -3.1907 -0.0303
-5 2 32 -1.3768 0.0568
-5 2 33 4.6187 0.2053
-5 2 34 -1.1575 0.0732
-5 2 35 6.1576 0.4963
-5 3 -4 11.0804 -0.7581
-5 3 -3 12.4128 -0.2159
-5 3 -2 3.8245 -0.6359
-5 3 -1 13.3687 -0.6394
-5 3 0 16.4845 -0.2206
-5 3 1 12.1139 -0.6630
-5 3 2 22.8767 -0.6242
-5 3 3 13.3324 -0.4053
-5 3 4 2.5507 -0.3878
-5 3 5 5.7598 -0.1256
-5 3 6 -2.6952 0.1017
-5 3 7 -2.6430 -0.1332
-5 3 8 8.2057 0.0482
-5 3 9 -3.3899 -0.1182
-5 3 10 4.3033 -0.0627
-5 3 11 -0.8329 -0.0703
-5 3 12 0.0429 0.0842
-5 3 13 1.0035 -0.1392
-5 3 14 5.9258 0.1981
-5 3 15 3.1274 -0.0202
-5 3 16 6.4921 0.0173
-5 3 17 4.0326 -0.0385
-5 3 18 2.3633 -0.0631
-5 3 19 1.4677 -0.0263
-5 3 20 -0.6801 -0.1483
-5 3 21 -0.5840 0.1658
-5 3 22 -1.8566 -0.1114
-5 3 23 -1.4896 0.1600
-5 3 24 -1.7124 0.0671
-5 3 25 -1.0948 0.0433
-5 3 26 -3.5839 0.0538
-5 3 27 -1.1629 0.1536
-5 3 28 -2.9626 0.1486
-5 3 29 -0.8022 0.0969
-5 3 30 1.5236 0.0620
-5 3 31 5.0619 -0.1445
-5 3 32 0.2814 0.0193
-5 3 33 5.8086 -0.0580
-5 3 34 -4.9993 0.3650
-5 4 -4 -6.6532 0.1968
-5 4 -3 -3.6876 -0.2166
-5 4 -2 -2.7105 0.3982
-5 4 -1 -7.1459 -0.2140
-5 4 0 6.6284 0.3192
-5 4 1 -7.2908 0.0312
-5 4 2 -2.7527 0.2470
-5 4 3 0.1565 -0.0666
-5 4 4 -3.5851 0.2552
-5 4 5 5.4619 -0.2907
-5 4 6 11.4769 0.1244
-5 4 7 3.9857 -0.2218
-5 4 8 12.0147 0.0279
-5 4 9 2.3129 0.0241
-5 4 10 4.1399 0.0092
-5 4 11 2.1305 -0.0828
-5 4 12 3.9559 0.1615
-5 4 13 -0.3580 -0.1357
-5 4 14 3.4374 0.2056
-5 4 15 -2.5134 -0.0687
-5 4 16 0.3174 0.1351
-5 4 17 -2.4690 -0.0516
-5 4 18 1.6506 0.0645
-5 4 19 0.1257 -0.0010
-5 4 20 4.7107 0.0011
-5 4 21 3.2884 -0.0353
-5 4 22 6.7716 -0.0184
-5 4 23 3.2372 -0.0230
-5 4 24 6.7780 -0.0350
-5 4 25 0.5472 0.0240
-5 4 26 5.7148 0.0052
-5 4 27 -1.2060 -0.0655
-5 4 28 6.9088 -0.1713
-5 4 29 0.6728 -0.2426
-5 4 30 4.4092 -0.2291
-5 4 31 0.5505 -0.0744
-5 4 32 -2.3065 -0.0406
-5 4 33 -0.8854 -0.1000
-5 4 34 -2.9865 -0.1702
-5 5 -4 -3.7952 0.2016
-5 5 -3 -1.0523 -0.1526
-5 5 -2 1.9074 0.1993
-5 5 -1 -8.5962 0.2449
-5 5 0 -1.8451 0.1062
-5 5 1 -7.1551 0.1989
-5 5 2 -9.2228 0.1937
-5 5 3 -2.8404 0.0747
-5 5 4 -5.9213 0.2166
-5 5 5 -7.8253 -0.0843
-5 5 6 -7.0197 0.0594
-5 5 7 -11.0990 -0.0046
-5 5 8 -11.3648 -0.1591
-5 5 9 -6.7713 0.0515
-5 5 10 -7.5715 -0.1272
-5 5 11 -3.6627 -0.0335
-5 5 12 -2.4848 0.0014
-5 5 13 -3.9857 -0.0453
-5 5 14 -2.2029 -0.0451
-5 5 15 -2.9997 -0.1444
-5 5 16 -0.6824 -0.0587
-5 5 17 -2.0279 -0.0533
-5 5 18 0.2933 0.0077
-5 5 19 -3.2873 -0.0703
-5 5 20 -3.0697 0.1123
-5 5 21 -4.2331 -0.0000
-5 5 22 -4.1294 -0.0077
-5 5 23 -5.5952 0.1028
-5 5 24 -0.7513 -0.0614
-5 5 25 -6.3872 -0.1180
-5 5 26 4.2857 -0.0165
-5 5 27 -4.9122 -0.1876
-5 5 28 5.3472 0.0050
-5 5 29 -6.6457 -0.2060
-5 5 30 2.3826 0.1378
-5 5 31 -7.3085 -0.1887
-5 5 32 0.4062 -0.0468
-5 5 33 -0.8953 -0.0318
-5 6 -4 3.3529 0.0755
-5 6 -3 0.7157 0.0356
-5 6 -2 6.9483 -0.0320
-5 6 -1 -0.9196 0.0730
-5 6 0 4.3576 -0.0684
-5 6 1 4.8938 0.1121
-5 6 2 5.0428 -0.0941
-5 6 3 5.3367 -0.0273
-5 6 4 5.6614 -0.0823
-5 6 5 4.6156 -0.0643
-5 6 6 2.6491 0.0204
-5 6 7 8.2755 0.1801
-5 6 8 2.6497 -0.0682
-5 6 9 8.3029 0.0950
-5 6 10 2.7248 -0.0534
-5 6 11 3.6219 0.1144
-5 6 12 -0.4755 -0.1277
-5 6 13 1.9873 0.1089
-5 6 14 -1.1174 -0.1169
-5 6 15 3.0963 0.1441
-5 6 16 0.1718 -0.1168
-5 6 17 0.2009 0.1089
-5 6 18 -1.0660 -0.0382
-5 6 19 1.0131 -0.0766
-5 6 20 -1.0198 0.0449
-5 6 21 4.7424 0.0559
-5 6 22 0.2095 -0.1786
-5 6 23 2.6431 0.0270
-5 6 24 0.4009 -0.1827
-5 6 25 0.0466 0.1093
-5 6 26 -1.0783 -0.3423
-5 6 27 -3.8061 0.1835
-5 6 28 0.2830 -0.2103
-5 6 29 -7.9411 0.1130
-5 6 30 4.3553 0.3487
-5 6 31 -4.1659 0.3852
-5 6 32 1.4959 0.3487
-5 6 33 0.4647 0.3821
-5 7 -4 0.9442 0.0477
-5 7 -3 -5.4921 -0.1026
-5 7 -2 1.9684 0.0349
-5 7 -1 -3.1276 -0.0499
-5 7 0 2.7703 -0.0246
-5 7 1 -1.7964 -0.0584
-5 7 2 3.2369 -0.1106
-5 7 3 -2.8783 -0.1219
-5 7 4 -0.4614 0.1542
-5 7 5 0.3290 0.0093
-5 7 6 -2.3481 0.0592
-5 7 7 2.2946 -0.0018
-5 7 8 -0.7643 0.0533
-5 7 9 0.7691 0.0593
-5 7 10 -0.9914 0.1145
-5 7 11 1.1523 0.1500
-5 7 12 -0.5315 0.0195
-5 7 13 4.0522 0.1130
-5 7 14 0.3683 -0.0042
-5 7 15 1.9827 0.2036
-5 7 16 0.2559 -0.1146
-5 7 17 0.4460 0.0979
-5 7 18 1.9608 0.1500
-5 7 19 2.3996 -0.0760
-5 7 20 0.7275 0.1538
-5 7 21 -1.3475 -0.2075
-5 7 22 -1.4603 0.1682
-5 7 23 -2.0204 -0.1295
-5 7 24 -1.7258 0.1176
-5 7 25 2.5208 0.2569
-5 7 26 -0.1687 -0.1593
-5 7 27 2.7202 0.5833
-5 7 28 5.0267 0.1468
-5 7 29 2.1136 0.6657
-5 7 30 3.1102 -0.3268
-5 7 31 4.4726 0.1570
-5 7 32 -0.5378 -0.8911
-5 8 -4 1.0879 0.0442
-5 8 -3 -1.0627 -0.0702
-5 8 -2 0.9870 0.0409
-5 8 -1 -2.0834 -0.0621
-5 8 0 2.5196 -0.0267
-5 8 1 -6.4985 -0.0120
-5 8 2 0.5478 0.1005
-5 8 3 -6.0265 0.0353
-5 8 4 -3.4241 0.0759
-5 8 5 -2.6152 0.0358
-5 8 6 -3.9529 -0.0213
-5 8 7 -2.6348 0.0549
-5 8 8 -4.1704 0.0509
-5 8 9 -3.0740 -0.0190
-5 8 10 -3.1625 -0.0141
-5 8 11 -1.6316 -0.1532
-5 8 12 -0.2359 0.1293
-5 8 13 -3.0825 -0.0813
-5 8 14 0.3850 0.0019
-5 8 15 -4.5348 0.0462
-5 8 16 1.7455 0.0150
-5 8 17 -2.4770 -0.0070
-5 8 18 1.8011 0.0947
-5 8 19 -3.4187 -0.1482
-5 8 20 3.0727 0.0330
-5 8 21 -2.4894 -0.2456
-5 8 22 6.5023 0.2579
-5 8 23 0.5668 -0.3233
-5 8 24 3.4401 0.3028
-5 8 25 -2.0973 -0.2598
-5 8 26 0.2549 0.6027
-5 8 27 -5.1295 -0.2193
-5 8 28 -3.7995 0.0736
-5 8 29 -1.5389 -0.2315
-5 8 30 -7.7815 -0.7137
-5 8 31 2.5874 0.2253
-5 9 -4 -1.5175 0.1304
-5 9 -3 2.0030 0.0459
-5 9 -2 0.5860 0.1471
-5 9 -1 -1.0330 0.0011
-5 9 0 4.4405 -0.0198
-5 9 1 -2.1453 -0.0140
-5 9 2 4.6361 -0.1567
-5 9 3 2.5149 0.0126
-5 9 4 4.4662 -0.1992
-5 9 5 5.6367 0.0462
-5 9 6 2.6919 -0.1659
-5 9 7 4.7918 0.0231
-5 9 8 0.3997 -0.1846
-5 9 9 4.0629 -0.0972
-5 9 10 1.5037 0.0321
-5 9 11 0.3412 -0.2124
-5 9 12 3.2862 -0.0428
-5 9 13 -3.9499 -0.1596
-5 9 14 4.6366 -0.1450
-5 9 15 -2.7154 -0.1243
-5 9 16 4.1751 0.0058
-5 9 17 -1.9405 -0.0501
-5 9 18 2.5723 -0.2239
-5 9 19 -2.4867 0.3262
-5 9 20 1.6112 -0.2531
-5 9 21 -2.9209 0.5737
-5 9 22 -2.1130 -0.1612
-5 9 23 -4.4031 0.3722
-5 9 24 0.5734 0.1888
-5 9 25 -2.6183 -0.4336
-5 9 26 6.0413 0.1596
-5 9 27 2.9310 -1.0727
-5 9 28 3.4443 -0.3305
-5 9 29 6.8336 -0.5231
-5 10 -4 -2.9983 0.0697
-5 10 -3 1.8313 -0.0808
-5 10 -2 1.3941 -0.0300
-5 10 -1 -3.1254 -0.0558
-5 10 0 1.5205 -0.1043
-5 10 1 -3.8050 0.1021
-5 10 2 1.8528 -0.0252
-5 10 3 -1.4957 0.1047
-5 10 4 0.1068 0.0233
-5 10 5 -1.0826 0.0150
-5 10 6 -1.9143 -0.0901
-5 10 7 1.2052 0.0415
-5 10 8 -1.2209 -0.0269
-5 10 9 2.9677 -0.1005
-5 10 10 -0.2329 0.0094
-5 10 11 -0.0703 0.0787
-5 10 12 1.0139 -0.1612
-5 10 13 -1.4719 0.1946
-5 10 14 0.9791 0.0847
-5 10 15 -1.3798 -0.1337
-5 10 16 -0.0749 0.0820
-5 10 17 -3.4746 -0.0557
-5 10 18 -0.1247 -0.1824
-5 10 19 -3.4290 0.1701
-5 10 20 -2.1371 -0.5529
-5 10 21 0.4137 0.4245
-5 10 22 -0.2249 -0.9129
-5 10 23 1.9656 0.4093
-5 10 24 3.7799 -0.6810
-5 10 25 -1.2390 0.1906
-5 10 26 -1.3536 -0.3409
-5 10 27 -1.6761 0.8119
-5 10 28 -4.2990 0.2678
-5 11 -4 -1.9301 -0.0893
-5 11 -3 -0.7231 -0.0456
-5 11 -2 -1.7530 -0.2497
-5 11 -1 -3.4611 0.0681
-5 11 0 2.6576 -0.0579
-5 11 1 -3.0667 0.1358
-5 11 2 4.8800 0.0394
-5 11 3 -4.6311 -0.0372
-5 11 4 1.8730 0.0096
-5 11 5 -3.7465 -0.0174
-5 11 6 0.6052 -0.1442
-5 11 7 -1.3356 -0.0822
-5 11 8 -2.3420 0.0349
-5 11 9 -0.9469 0.0210
-5 11 10 -3.5760 -0.0229
-5 11 11 -0.6836 0.3581
-5 11 12 -2.0478 -0.1488
-5 11 13 1.9795 0.1093
-5 11 14 -1.6492 0.1999
-5 11 15 1.2776 -0.0061
-5 11 16 1.2985 0.3036
-5 11 17 -1.8903 -0.2052
-5 11 18 4.7803 0.4413
-5 11 19 0.8656 -0.3796
-5 11 20 4.3409 0.3258
-5 11 21 2.4928 0.1395
-5 11 22 3.9721 0.0977
-5 11 23 -4.4913 0.2941
-5 11 24 1.8389 0.0187
-5 11 25 -5.2632 0.6808
-5 11 26 -0.9972 -0.4435
-5 12 -4 -3.7277 -0.1218
-5 12 -3 2.3750 0.1669
-5 12 -2 0.4022 -0.0291
-5 12 -1 2.2881 0.1122
-5 12 0 4.7465 0.0145
-5 12 1 -6.1297 -0.0147
-5 12 2 3.1176 -0.0333
-5 12 3 -6.7602 -0.0332
-5 12 4 2.1425 -0.0684
-5 12 5 -3.0348 0.1517
-5 12 6 0.9190 0.0874
-5 12 7 -0.4323 0.3320
-5 12 8 -0.4568 0.3902
-5 12 9 1.7798 0.2564
-5 12 10 1.3366 0.0218
-5 12 11 3.5094 0.0666
-5 12 12 0.6950 0.1570
-5 12 13 3.3549 0.0980
-5 12 14 -0.2058 0.1126
-5 12 15 -1.7739 0.0042
-5 12 16 4.2645 -0.0569
-5 12 17 -4.3022 -0.3886
-5 12 18 3.7669 0.4936
-5 12 19 -1.8041 -0.2744
-5 12 20 -0.9944 0.4001
-5 12 21 -4.0610 -0.5094
-5 12 22 2.6655 0.3444
-5 12 23 -6.3836 -1.0844
-5 12 24 6.8802 0.2418
-5 13 -4 0.6354 -0.1321
-5 13 -3 6.7947 0.1213
-5 13 -2 -0.2687 0.2235
-5 13 -1 -1.0548 0.0345
-5 13 0 4.2751 0.1726
-5 13 1 -2.1843 0.0065
-5 13 2 5.8257 0.2004
-5 13 3 2.6535 -0.1245
-5 13 4 2.3324 0.2121
-5 13 5 0.8604 0.1562
-5 13 6 -0.9372 0.1591
-5 13 7 -0.7223 -0.0577
-5 13 8 -1.6571 -0.1632
-5 13 9 -1.0487 -0.4753
-5 13 10 -2.4889 0.0352
-5 13 11 -0.9450 -0.2403
-5 13 12 -4.1729 0.1809
-5 13 13 -3.1529 -0.2724
-5 13 14 1.2520 -0.3755
-5 13 15 -6.3842 -0.1179
-5 13 16 6.9090 0.0523
-5 13 17 -3.9701 0.3396
-5 13 18 1.2783 0.0120
-5 13 19 1.8426 0.3982
-5 13 20 -1.2998 -0.2385
-5 13 21 1.0710 -0.1560
-5 14 -4 -7.2802 -0.1100
-5 14 -3 -3.3409 -0.1744
-5 14 -2 -3.6341 -0.1270
-5 14 -1 -7.2968 -0.0715
-5 14 0 0.2867 -0.1091
-5 14 1 -3.2017 -0.1766
-5 14 2 -4.5774 0.2253
-5 14 3 -0.2446 -0.2442
-5 14 4 -2.2613 0.2315
-5 14 5 1.8927 -0.0549
-5 14 6 4.1151 -0.2588
-5 14 7 4.1312 -0.4696
-5 14 8 4.4770 0.0279
-5 14 9 5.0215 -0.2946
-5 14 10 0.1933 0.1857
-5 14 11 3.7918 -0.5138
-5 14 12 0.6723 -0.3736
-5 14 13 0.1016 -0.7116
-5 14 14 6.8727 0.0280
-5 14 15 -3.9191 -0.2877
-5 14 16 4.7225 -0.0420
-5 14 17 -2.4587 -0.1675
-5 14 18 -2.5299 -0.9570
-5 15 -4 -0.1209 0.3706
-5 15 -3 0.7999 0.3971
-5 15 -2 7.7062 0.0758
-5 15 -1 0.6706 0.2968
-5 15 0 2.6203 -0.4812
-5 15 1 4.5804 -0.2261
-5 15 2 -0.3194 -0.5296
-5 15 3 4.6691 -0.1958
-5 15 4 1.8610 -1.1317
-5 15 5 -0.5668 -0.2569
-5 15 6 -0.9322 -0.7273
-5 15 7 -3.0845 -0.2022
-5 15 8 -5.2230 0.2268
-5 15 9 -1.6470 0.0941
-5 15 10 -5.0640 0.1408
-5 15 11 -0.3517 0.2429
-5 15 12 -0.2978 1.0760
-5 15 13 -2.1048 0.4485
-5 16 -1 -0.9055 0.0357
-5 16 0 -3.1194 -0.1181
-5 16 1 1.5019 1.0126
-5 16 2 -4.2100 0.1351
-5 16 3 -2.5261 1.9162
-5 16 4 -5.1529 0.0647
-4 0 -2 -2.5386 -6.9248
-4 0 0 19.0092 -1.9509
-4 0 2 21.8410 -0.8707
-4 0 4 -22.4873 -1.1716
-4 0 6 -29.8316 -0.5627
-4 0 8 -8.4215 -0.3480
-4 0 10 -16.2543 -0.4482
-4 0 12 -19.6459 -0.5358
-4 0 14 -6.5677 -0.5052
-4 0 16 -6.3781 -0.3058
-4 0 18 -8.4444 -0.2264
-4 0 20 -3.6093 -0.2113
-4 0 22 -1.0207 -0.0382
-4 0 24 -0.4506 0.2277
-4 0 26 0.4034 0.2252
-4 0 28 2.3488 -0.0804
-4 0 30 -0.1486 -0.0813
-4 0 32 -8.3394 -0.0776
-4 0 34 -6.4513 -0.2917
-4 1 -3 -3.5858 5.0087
-4 1 -2 32.1907 1.7934
-4 1 -1 -4.6975 2.7584
-4 1 0 51.5760 0.8505
-4 1 1 -12.0711 0.5475
-4 1 2 22.3761 -0.8202
-4 1 3 2.4287 0.6031
-4 1 4 10.2541 -0.4338
-4 1 5 19.2936 0.6591
-4 1 6 26.3412 -0.1524
-4 1 7 12.8247 0.2977
-4 1 8 12.4518 -0.1845
-4 1 9 8.3575 0.3061
-4 1 10 -3.9700 -0.0100
-4 1 11 12.2914 0.4090
-4 1 12 5.4302 0.1364
-4 1 13 8.0875 0.3828
-4 1 14 7.1945 0.0382
-4 1 15 4.3720 0.2815
-4 1 16 1.1046 0.0332
-4 1 17 5.4871 0.1720
-4 1 18 2.5499 -0.0667
-4 1 19 4.6017 0.1559
-4 1 20 1.6480 -0.1481
-4 1 21 2.0173 0.0428
-4 1 22 -2.6187 0.1920
-4 1 23 -0.1311 -0.0938
-4 1 24 -4.2942 0.1619
-4 1 25 -1.4276 -0.1257
-4 1 26 -2.1104 -0.0464
-4 1 27 -2.9756 -0.2177
-4 1 28 1.0670 0.3033
-4 1 29 -2.1631 -0.0729
-4 1 30 -2.4653 0.3829
-4 1 31 0.7245 -0.1598
-4 1 32 -4.0974 -0.0384
-4 1 33 0.2366 -0.6560
-4 1 34 2.2900 -0.1827
-4 1 35 -1.3634 -0.4167
-4 2 -3 -21.8917 -0.3761
-4 2 -2 5.5231 0.2663
-4 2 -1 -49.2220 -1.0530
-4 2 0 -7.6979 0.0350
-4 2 1 -41.9185 0.3375
-4 2 2 -13.0256 0.3664
-4 2 3 -16.7206 0.6070
-4 2 4 5.0608 0.0879
-4 2 5 -19.8222 0.0635
-4 2 6 4.7173 -0.2120
-4 2 7 -18.2725 0.1652
-4 2 8 -5.2278 -0.1625
-4 2 9 2.0174 0.2982
-4 2 10 0.9780 -0.0802
-4 2 11 2.8899 0.0156
-4 2 12 3.9706 -0.1457
-4 2 13 -5.6594 -0.0544
-4 2 14 -1.6679 -0.1301
-4 2 15 -3.2996 0.0437
-4 2 16 -1.0593 0.0785
-4 2 17 -1.7342 0.0312
-4 2 18 1.0236 -0.0122
-4 2 19 -2.6065 0.0971
-4 2 20 0.4930 0.0367
-4 2 21 -0.6806 -0.1384
-4 2 22 1.9280 0.0393
-4 2 23 3.0820 -0.1834
-4 2 24 3.2626 -0.2079
-4 2 25 3.7126 0.1477
-4 2 26 4.6320 -0.0094
-4 2 27 -0.5562 0.1860
-4 2 28 2.3669 0.2074
-4 2 29 -3.4274 0.1006
-4 2 30 -1.1203 0.0829
-4 2 31 -3.4256 -0.2592
-4 2 32 5.9373 0.3067
-4 2 33 -3.2494 -0.2889
-4 2 34 9.6354 0.6028
-4 2 35 -2.2127 0.0639
-4 3 -3 2.2265 -1.0411
-4 3 -2 14.1725 -0.1498
-4 3 -1 5.3828 -0.6354
-4 3 0 12.4151 -0.2951
-4 3 1 18.9340 -0.4831
-4 3 2 14.1880 -0.1758
-4 3 3 -2.1518 -0.3978
-4 3 4 8.7424 0.1098
-4 3 5 -22.1249 0.0312
-4 3 6 -3.5952 0.0870
-4 3 7 -9.3455 0.1433
-4 3 8 -8.8627 -0.2177
-4 3 9 -5.1183 -0.0716
-4 3 10 -7.8724 -0.1884
-4 3 11 -12.2029 -0.1277
-4 3 12 -5.2283 -0.1040
-4 3 13 -6.1089 0.0353
-4 3 14 -1.5500 -0.0231
-4 3 15 -0.6464 -0.1405
-4 3 16 0.3892 -0.0337
-4 3 17 -3.3499 -0.1618
-4 3 18 -0.6070 -0.0657
-4 3 19 -5.2365 -0.0628
-4 3 20 -0.5239 0.0832
-4 3 21 -5.7905 -0.1036
-4 3 22 -1.5193 0.1105
-4 3 23 -4.9826 0.1389
-4 3 24 -3.2032 0.0481
-4 3 25 -3.8785 0.1278
-4 3 26 -1.9695 0.0781
-4 3 27 -1.8416 0.0908
-4 3 28 0.0002 -0.0198
-4 3 29 3.0301 0.1545
-4 3 30 6.4989 -0.0199
-4 3 31 3.1050 0.1732
-4 3 32 10.1908 0.3146
-4 3 33 -3.8795 0.5528
-4 3 34 3.4750 0.1678
-4 4 -3 3.0808 0.0467
-4 4 -2 -5.5724 -0.4078
-4 4 -1 16.0394 0.1024
-4 4 0 -7.1835 -0.0208
-4 4 1 10.4856 0.0543
-4 4 2 2.2258 0.0508
-4 4 3 -1.0580 -0.0309
-4 4 4 14.2034 -0.1224
-4 4 5 13.5409 -0.0869
-4 4 6 16.0813 -0.1665
-4 4 7 22.6460 0.0688
-4 4 8 12.1498 0.1371
-4 4 9 12.9449 0.1630
-4 4 10 10.0362 0.1915
-4 4 11 8.4714 0.2564
-4 4 12 6.5367 -0.0333
-4 4 13 7.3998 0.2542
-4 4 14 1.8916 0.0301
-4 4 15 2.5900 0.1474
-4 4 16 0.4175 0.1135
-4 4 17 2.2768 0.1422
-4 4 18 2.2988 0.0517
-4 4 19 3.8901 0.0221
-4 4 20 4.4215 -0.0273
-4 4 21 3.7917 0.0205
-4 4 22 4.0432 -0.0419
-4 4 23 4.7733 0.0221
-4 4 24 2.0767 0.0032
-4 4 25 3.8028 -0.0337
-4 4 26 -0.4506 -0.0291
-4 4 27 2.8364 -0.1320
-4 4 28 -1.3566 -0.2778
-4 4 29 1.6637 -0.2850
-4 4 30 -2.6096 -0.3235
-4 4 31 -4.2168 -0.0348
-4 4 32 -4.4503 -0.5159
-4 4 33 -6.6899 0.0663
-4 4 34 -0.7459 -0.9546
-4 5 -3 1.9132 0.2943
-4 5 -2 -13.7525 0.2154
-4 5 -1 4.8021 0.2224
-4 5 0 -16.3207 0.2188
-4 5 1 -6.5175 0.1486
-4 5 2 -8.5534 0.0063
-4 5 3 -8.0894 0.1536
-4 5 4 -9.1363 -0.0834
-4 5 5 -6.2344 0.0867
-4 5 6 -15.1569 -0.0376
-4 5 7 -11.4363 -0.1623
-4 5 8 -12.2635 0.0256
-4 5 9 -8.9006 -0.2286
-4 5 10 -6.0247 -0.2136
-4 5 11 -0.3911 0.1019
-4 5 12 -3.6395 -0.2657
-4 5 13 1.9211 0.1703
-4 5 14 -1.6607 -0.2423
-4 5 15 1.9721 0.0290
-4 5 16 -0.2617 -0.2021
-4 5 17 2.4217 -0.0375
-4 5 18 -2.0184 -0.0742
-4 5 19 -0.4197 0.0262
-4 5 20 -3.1491 0.0335
-4 5 21 -0.9262 0.0375
-4 5 22 -3.8844 0.0389
-4 5 23 1.0296 0.0386
-4 5 24 -4.3279 -0.1432
-4 5 25 1.8604 0.0693
-4 5 26 -0.9979 -0.1704
-4 5 27 2.3772 -0.0649
-4 5 28 -0.6483 -0.0336
-4 5 29 1.8237 0.0959
-4 5 30 -2.3351 -0.0172
-4 5 31 1.0202 0.1405
-4 5 32 3.2924 -0.2110
-4 5 33 0.4251 -0.0895
-4 6 -3 5.3672 0.0558
-4 6 -2 -4.2870 0.1413
-4 6 -1 4.0962 -0.1182
-4 6 0 -0.6299 0.0532
-4 6 1 3.1320 -0.0474
-4 6 2 3.3482 -0.0341
-4 6 3 5.0446 -0.0087
-4 6 4 1.4422 -0.1517
-4 6 5 1.4344 0.0175
-4 6 6 3.2390 0.1214
-4 6 7 -1.1082 -0.1342
-4 6 8 4.2324 0.1140
-4 6 9 -0.2978 -0.0489
-4 6 10 -1.2414 -0.0758
-4 6 11 -2.9630 0.0040
-4 6 12 -5.9642 -0.1348
-4 6 13 -5.3332 -0.0717
-4 6 14 -4.5324 -0.1564
-4 6 15 -3.5090 -0.0026
-4 6 16 -3.6328 -0.0223
-4 6 17 -2.3278 -0.0334
-4 6 18 -1.8171 0.0516
-4 6 19 -0.7419 -0.0963
-4 6 20 1.8121 0.2027
-4 6 21 2.0811 -0.1684
-4 6 22 -0.2364 0.1157
-4 6 23 2.2032 -0.0405
-4 6 24 -1.5473 -0.0003
-4 6 25 -1.4160 -0.1534
-4 6 26 -2.9273 0.1184
-4 6 27 -3.0363 -0.1075
-4 6 28 -7.5318 0.0739
-4 6 29 -0.2876 0.3796
-4 6 30 -4.1329 0.1369
-4 6 31 -3.6681 0.3357
-4 6 32 2.1174 0.3886
-4 6 33 -6.8738 0.1678
-4 7 -3 2.6069 0.0876
-4 7 -2 1.0331 -0.0297
-4 7 -1 4.0133 0.0816
-4 7 0 3.8856 0.0062
-4 7 1 5.7610 -0.0098
-4 7 2 2.4778 -0.1476
-4 7 3 2.9213 0.1379
-4 7 4 3.8962 -0.0490
-4 7 5 -0.6031 0.1342
-4 7 6 7.6514 0.0794
-4 7 7 1.1575 0.0427
-4 7 8 7.6856 0.0623
-4 7 9 2.2111 0.1312
-4 7 10 6.4003 0.2270
-4 7 11 2.5227 -0.0354
-4 7 12 7.5315 0.2677
-4 7 13 4.3207 0.0160
-4 7 14 5.9370 0.1966
-4 7 15 3.2748 0.0436
-4 7 16 1.6134 0.0966
-4 7 17 1.6716 0.0967
-4 7 18 1.0490 0.0854
-4 7 19 0.1409 0.0243
-4 7 20 -2.5447 0.0024
-4 7 21 -1.1500 -0.1348
-4 7 22 -4.4875 -0.0853
-4 7 23 -0.9127 -0.2407
-4 7 24 1.0230 0.3050
-4 7 25 1.7241 -0.4492
-4 7 26 3.3218 0.5622
-4 7 27 9.8407 -0.0301
-4 7 28 3.3210 0.3306
-4 7 29 8.4120 -0.0596
-4 7 30 6.1569 -0.1164
-4 7 31 -0.6788 -0.4120
-4 7 32 6.3199 -0.3942
-4 8 -3 -3.6554 -0.0248
-4 8 -2 -2.4348 -0.0611
-4 8 -1 -2.7302 0.0111
-4 8 0 -6.0390 -0.0943
-4 8 1 -3.4910 0.1116
-4 8 2 -6.5958 -0.0049
-4 8 3 -6.8885 0.2237
-4 8 4 -2.1520 0.0706
-4 8 5 -6.5964 0.0845
-4 8 6 -0.4567 -0.0479
-4 8 7 -5.9277 0.1072
-4 8 8 -1.4159 -0.1024
-4 8 9 -6.6539 -0.0527
-4 8 10 -0.6309 -0.0027
-4 8 11 -3.4296 -0.1080
-4 8 12 -0.6020 0.0772
-4 8 13 -1.1015 -0.0676
-4 8 14 -2.1273 0.0560
-4 8 15 0.2677 -0.0152
-4 8 16 -0.3449 -0.0495
-4 8 17 2.2382 0.1012
-4 8 18 -0.3191 -0.2788
-4 8 19 3.6633 0.0555
-4 8 20 -2.0959 -0.4049
-4 8 21 5.8073 0.2742
-4 8 22 -0.0479 -0.1226
-4 8 23 2.8905 0.1671
-4 8 24 -1.7984 0.2239
-4 8 25 0.0174 0.0998
-4 8 26 -7.9478 0.2219
-4 8 27 -4.0198 -0.1529
-4 8 28 -7.1892 0.1113
-4 8 29 -10.7492 -0.6511
-4 8 30 0.2111 0.1422
-4 8 31 -5.6985 0.0005
-4 9 -3 -0.1682 0.0231
-4 9 -2 2.4764 -0.0258
-4 9 -1 3.8434 -0.0248
-4 9 0 0.8150 -0.1053
-4 9 1 2.8224 -0.1005
-4 9 2 3.0980 0.0309
-4 9 3 0.8308 -0.2042
-4 9 4 5.0008 0.0124
-4 9 5 -0.3155 -0.1448
-4 9 6 2.9398 -0.1151
-4 9 7 -2.3971 -0.0132
-4 9 8 1.9696 -0.1281
-4 9 9 -0.7130 0.1283
-4 9 10 -0.1294 -0.1497
-4 9 11 2.2123 0.0862
-4 9 12 -4.4479 -0.1317
-4 9 13 1.7253 -0.0801
-4 9 14 -3.4782 -0.0402
-4 9 15 0.5890 -0.0086
-4 9 16 -0.4860 -0.0197
-4 9 17 -0.2120 -0.0782
-4 9 18 -0.8823 0.0483
-4 9 19 1.1375 0.1292
-4 9 20 -0.9148 0.0683
-4 9 21 0.5127 0.2529
-4 9 22 -1.4758 -0.1626
-4 9 23 1.8693 0.2631
-4 9 24 -3.0030 -0.6033
-4 9 25 6.7735 0.3254
-4 9 26 0.5318 -0.7555
-4 9 27 3.7246 -0.1952
-4 9 28 9.2661 -0.2295
-4 9 29 0.7383 0.0157
-4 10 -3 1.3499 0.0660
-4 10 -2 -1.0283 -0.1716
-4 10 -1 0.9532 0.0216
-4 10 0 -2.0637 0.0119
-4 10 1 0.1891 -0.0748
-4 10 2 0.8180 0.1334
-4 10 3 0.4780 -0.1674
-4 10 4 1.4061 -0.0357
-4 10 5 -0.5440 -0.1371
-4 10 6 2.1864 -0.0071
-4 10 7 0.1265 0.0030
-4 10 8 3.0447 -0.1249
-4 10 9 2.8837 0.1016
-4 10 10 -1.2182 -0.1864
-4 10 11 4.6379 0.0133
-4 10 12 -3.5907 -0.0007
-4 10 13 3.8306 0.1211
-4 10 14 -1.1299 -0.0251
-4 10 15 0.5254 0.0268
-4 10 16 -1.5861 0.1515
-4 10 17 -1.8878 -0.1672
-4 10 18 -2.7464 0.3097
-4 10 19 -3.7540 -0.2619
-4 10 20 0.1379 0.3249
-4 10 21 -3.4619 -0.3885
-4 10 22 0.8270 0.2567
-4 10 23 3.2263 0.1169
-4 10 24 -3.3447 -0.1210
-4 10 25 3.6456 0.3864
-4 10 26 -2.4172 -0.0288
-4 10 27 -2.2041 0.5608
-4 10 28 -0.0287 -0.0232
-4 11 -3 0.0724 -0.0574
-4 11 -2 -3.5575 -0.0103
-4 11 -1 0.3290 -0.0012
-4 11 0 -2.5011 0.1646
-4 11 1 3.7789 -0.0660
-4 11 2 -3.0721 0.0023
-4 11 3 3.1865 0.0270
-4 11 4 -2.9991 0.0229
-4 11 5 1.2732 0.0500
-4 11 6 -0.9429 0.0984
-4 11 7 -1.3855 -0.0430
-4 11 8 -2.0135 0.0104
-4 11 9 -2.6150 -0.0957
-4 11 10 -4.3024 0.1719
-4 11 11 -0.8796 -0.1527
-4 11 12 -1.5965 -0.0399
-4 11 13 0.1108 -0.0386
-4 11 14 0.2045 -0.1629
-4 11 15 1.7697 -0.0930
-4 11 16 -2.7744 -0.1642
-4 11 17 5.3365 0.0265
-4 11 18 -1.3442 -0.2213
-4 11 19 3.1762 -0.0319
-4 11 20 2.2817 0.4013
-4 11 21 0.3929 -0.2630
-4 11 22 -3.4362 0.5024
-4 11 23 2.0787 -0.3276
-4 11 24 -7.9720 0.3166
-4 11 25 0.9955 -0.5293
-4 11 26 -2.6406 0.3406
-4 12 -3 -3.8326 -0.1284
-4 12 -2 1.0280 0.1956
-4 12 -1 1.4694 -0.1711
-4 12 0 -3.5044 0.2323
-4 12 1 3.9708 -0.1016
-4 12 2 -6.7117 0.0907
-4 12 3 3.5060 0.0949
-4 12 4 -3.3732 -0.0060
-4 12 5 2.1373 -0.0657
-4 12 6 -0.0716 0.0954
-4 12 7 1.2906 0.0422
-4 12 8 1.8465 0.3134
-4 12 9 2.8436 0.0622
-4 12 10 3.8854 0.2705
-4 12 11 1.9775 0.1172
-4 12 12 4.4897 0.2758
-4 12 13 -1.2629 0.0614
-4 12 14 -1.0392 0.2892
-4 12 15 3.1014 -0.0056
-4 12 16 -5.9273 -0.2832
-4 12 17 7.4516 0.4423
-4 12 18 -2.8028 -0.4186
-4 12 19 2.6495 0.0625
-4 12 20 -0.6375 -0.3934
-4 12 21 4.1119 -0.3364
-4 12 22 -4.4101 -0.6738
-4 12 23 8.7780 -0.3571
-4 12 24 -3.2166 0.0206
-4 13 -3 -0.3528 0.0824
-4 13 -2 5.7310 0.1966
-4 13 -1 1.5733 0.0285
-4 13 0 -1.2727 0.2137
-4 13 1 2.9675 0.0902
-4 13 2 -0.5554 -0.0349
-4 13 3 -1.3422 0.1844
-4 13 4 -1.5674 0.1233
-4 13 5 -4.1419 0.1701
-4 13 6 -3.5810 0.3485
-4 13 7 -2.5280 0.0857
-4 13 8 -3.0425 -0.2138
-4 13 9 -1.2617 0.1215
-4 13 10 -0.3702 -0.3222
-4 13 11 -3.3972 0.2085
-4 13 12 0.0499 0.0873
-4 13 13 -1.0182 -0.1232
-4 13 14 -2.8672 0.2134
-4 13 15 6.1845 0.3699
-4 13 16 -4.3796 0.2041
-4 13 17 2.2992 0.4665
-4 13 18 -0.5858 0.3434
-4 13 19 -3.0043 0.0893
-4 13 20 -0.0206 -0.0037
-4 13 21 1.9657 0.8522
-4 14 -3 -5.0951 0.0078
-4 14 -2 -2.8801 -0.1690
-4 14 -1 -0.0649 -0.1626
-4 14 0 -1.1631 -0.4342
-4 14 1 -4.1638 0.0870
-4 14 2 3.0832 -0.4615
-4 14 3 -5.0182 0.2253
-4 14 4 5.0822 0.1942
-4 14 5 2.2136 -0.2955
-4 14 6 4.8525 -0.0311
-4 14 7 4.6912 -0.2426
-4 14 8 3.7855 -0.4705
-4 14 9 0.4627 0.1746
-4 14 10 1.7618 -0.5582
-4 14 11 -1.6662 -0.3305
-4 14 12 -0.1641 -0.9535
-4 14 13 3.5167 -0.2248
-4 14 14 -2.4076 -1.1557
-4 14 15 4.2165 0.0718
-4 14 16 -1.9504 -0.7024
-4 14 17 -2.1856 -0.5965
-4 14 18 2.2819 0.1540
-4 15 -3 4.6483 -0.2239
-4 15 -2 -3.3502 0.2504
-4 15 -1 3.2540 0.0223
-4 15 0 2.6647 -0.1554
-4 15 1 -0.8657 0.1669
-4 15 2 9.4395 -0.3892
-4 15 3 2.3082 -0.8267
-4 15 4 6.4712 -0.3415
-4 15 5 1.0496 -1.4510
-4 15 6 1.0437 -0.3425
-4 15 7 -4.4532 -0.4441
-4 15 8 -0.6786 0.1270
-4 15 9 -5.6815 -0.1492
-4 15 10 -0.8180 0.4028
-4 15 11 -1.3421 0.6101
-4 15 12 -0.9932 0.1532
-4 15 13 0.0989 1.8627
-4 15 14 -2.8715 -0.3604
-4 16 -3 4.7049 -0.4657
-4 16 -2 -4.2541 0.1830
-4 16 -1 -1.0041 -0.1921
-4 16 0 -0.0297 0.2838
-4 16 1 -4.6631 0.1836
-4 16 2 -2.9437 1.0993
-4 16 3 -7.9860 0.0558
-4 16 4 -5.4768 1.8842
-4 16 5 -7.9815 0.8230
-4 16 6 -0.3925 1.6879
-4 16 7 -3.5580 0.5359
-3 0 -1 1.9255 -0.8224
-3 0 1 29.3225 1.9743
-3 0 3 -12.9527 0.9961
-3 0 5 -47.0143 0.4390
-3 0 7 -26.3930 0.4247
-3 0 9 -24.3425 0.0656
-3 0 11 -32.6217 -0.2868
-3 0 13 -15.5957 -0.4096
-3 0 15 -4.4928 -0.3510
-3 0 17 -5.9573 -0.2871
-3 0 19 -2.7131 -0.1845
-3 0 21 0.3240 -0.1736
-3 0 23 -1.2614 -0.2173
-3 0 25 -2.8830 -0.0873
-3 0 27 -0.0563 -0.2307
-3 0 29 1.4331 -0.2542
-3 0 31 -5.3211 0.0167
-3 0 33 -6.2973 0.0288
-3 0 35 0.4804 0.1638
-3 1 -2 1.9208 2.0971
-3 1 -1 46.6503 0.9975
-3 1 0 -14.7864 -0.6420
-3 1 1 24.7253 -0.7102
-3 1 2 -9.6141 -0.9594
-3 1 3 -5.7807 -1.0015
-3 1 4 17.3069 -0.2060
-3 1 5 11.0930 -0.1972
-3 1 6 22.0243 -0.2387
-3 1 7 9.2772 0.0959
-3 1 8 15.3437 -0.1875
-3 1 9 -15.8423 -0.0242
-3 1 10 18.3908 0.1912
-3 1 11 -11.2262 -0.1387
-3 1 12 14.2068 0.2654
-3 1 13 -0.7926 -0.2662
-3 1 14 4.5714 0.2471
-3 1 15 -4.6735 -0.2414
-3 1 16 2.1879 0.3253
-3 1 17 -3.3540 -0.1444
-3 1 18 2.3632 0.2833
-3 1 19 -0.1389 -0.2138
-3 1 20 0.4769 0.1576
-3 1 21 -2.8261 0.0297
-3 1 22 -1.3023 0.1077
-3 1 23 -5.1696 0.2237
-3 1 24 -0.5095 0.0963
-3 1 25 -3.7383 -0.0795
-3 1 26 -0.6917 -0.1088
-3 1 27 -0.5083 -0.1168
-3 1 28 -2.0552 0.0019
-3 1 29 -2.5836 -0.0028
-3 1 30 -0.8324 0.3171
-3 1 31 -4.6596 -0.3774
-3 1 32 -1.3376 0.0418
-3 1 33 2.0491 -0.4288
-3 1 34 -2.8288 0.3640
-3 1 35 3.6113 -0.0954
-3 2 -2 -35.2208 -0.7785
-3 2 -1 10.2157 0.0572
-3 2 0 -41.3677 -0.1083
-3 2 1 -3.2176 -0.0178
-3 2 2 -9.2251 0.8452
-3 2 3 12.8318 -0.0792
-3 2 4 -2.6233 0.2907
-3 2 5 19.3277 -0.1580
-3 2 6 -10.6247 -0.2706
-3 2 7 1.5402 -0.0606
-3 2 8 9.3008 -0.0230
-3 2 9 0.5819 -0.0515
-3 2 10 19.8454 0.0925
-3 2 11 8.0559 -0.0869
-3 2 12 7.8795 0.0301
-3 2 13 3.6292 -0.1253
-3 2 14 4.0202 0.2248
-3 2 15 1.9208 -0.0251
-3 2 16 5.4065 0.1555
-3 2 17 4.1958 -0.1309
-3 2 18 2.3467 0.0840
-3 2 19 2.3437 -0.1437
-3 2 20 0.6171 -0.0026
-3 2 21 2.4867 -0.0063
-3 2 22 2.9901 -0.1757
-3 2 23 3.8570 -0.1525
-3 2 24 3.9310 -0.0019
-3 2 25 3.6916 0.0393
-3 2 26 -0.9605 0.1025
-3 2 27 2.5318 0.3836
-3 2 28 -5.0654 0.0788
-3 2 29 0.0446 0.0800
-3 2 30 -5.2103 -0.2693
-3 2 31 5.8362 -0.1208
-3 2 32 -4.3338 -0.3816
-3 2 33 12.1800 0.0181
-3 2 34 -1.6814 0.1388
-3 2 35 5.2957 -0.3185
-3 3 -2 -12.5921 -0.4951
-3 3 -1 8.1430 0.1804
-3 3 0 6.6006 -0.0789
-3 3 1 10.0180 0.0232
-3 3 2 -2.8107 0.1929
-3 3 3 9.4866 0.1706
-3 3 4 -34.6531 0.2311
-3 3 5 -2.5309 0.3817
-3 3 6 -27.1301 0.1285
-3 3 7 -10.8907 0.0927
-3 3 8 -11.0582 -0.0037
-3 3 9 -11.1970 -0.0653
-3 3 10 -17.2520 -0.2162
-3 3 11 -9.5925 0.0940
-3 3 12 -14.7383 -0.1025
-3 3 13 -5.5857 0.1449
-3 3 14 -4.9914 -0.1138
-3 3 15 -1.6523 0.0315
-3 3 16 -5.2432 -0.1920
-3 3 17 -1.6303 -0.0843
-3 3 18 -6.3952 0.0395
-3 3 19 -0.5093 -0.0299
-3 3 20 -4.5786 -0.0114
-3 3 21 0.8301 -0.0086
-3 3 22 -3.2546 0.0714
-3 3 23 -1.3237 0.0034
-3 3 24 -2.1946 0.0789
-3 3 25 -0.2183 0.1057
-3 3 26 -0.9384 -0.0928
-3 3 27 3.5355 0.0613
-3 3 28 2.0280 -0.0504
-3 3 29 8.7258 0.0966
-3 3 30 2.7585 -0.1039
-3 3 31 12.6615 0.5196
-3 3 32 -3.0331 0.1872
-3 3 33 5.6256 0.3343
-3 3 34 -7.2523 0.1500
-3 4 -2 12.4360 -0.3854
-3 4 -1 -6.8820 0.0957
-3 4 0 14.2582 -0.1553
-3 4 1 -1.7007 0.2361
-3 4 2 -6.0236 -0.1539
-3 4 3 13.3985 -0.0069
-3 4 4 -0.5777 -0.3692
-3 4 5 20.7747 -0.1284
-3 4 6 16.4525 -0.1223
-3 4 7 16.8381 0.0526
-3 4 8 9.2770 0.1232
-3 4 9 12.8654 0.3209
-3 4 10 1.4018 0.0180
-3 4 11 9.3988 0.2031
-3 4 12 2.9285 -0.0763
-3 4 13 3.8183 0.1094
-3 4 14 -0.5255 -0.1497
-3 4 15 0.8724 0.1904
-3 4 16 -2.4772 0.0280
-3 4 17 1.7842 0.0833
-3 4 18 -0.3212 0.0826
-3 4 19 2.8006 -0.0909
-3 4 20 -1.2261 0.0610
-3 4 21 1.4773 -0.0766
-3 4 22 -0.3046 0.0924
-3 4 23 -0.1590 -0.0098
-3 4 24 1.4653 -0.0116
-3 4 25 -1.0428 0.0293
-3 4 26 0.1663 -0.0093
-3 4 27 -1.8848 -0.1275
-3 4 28 -0.8991 -0.1364
-3 4 29 -3.7564 -0.1463
-3 4 30 -4.8952 -0.0266
-3 4 31 -6.3964 -0.1083
-3 4 32 -9.1376 0.1993
-3 4 33 -2.9621 -0.4675
-3 4 34 -5.9487 -0.0485
-3 5 -2 15.0680 0.0315
-3 5 -1 -14.5763 0.2254
-3 5 0 5.1778 -0.1116
-3 5 1 -6.4403 -0.0765
-3 5 2 -2.5371 -0.1553
-3 5 3 -0.3037 -0.0617
-3 5 4 0.9514 -0.0271
-3 5 5 -6.5697 -0.0035
-3 5 6 -4.3595 0.0208
-3 5 7 -6.8636 0.0096
-3 5 8 -7.2619 -0.1590
-3 5 9 0.2781 -0.1459
-3 5 10 1.0687 0.0387
-3 5 11 3.0195 -0.1677
-3 5 12 5.5923 0.2306
-3 5 13 3.7748 -0.0147
-3 5 14 4.3773 0.0597
-3 5 15 4.7926 -0.0488
-3 5 16 4.0869 -0.0765
-3 5 17 2.0253 -0.0892
-3 5 18 1.7532 -0.0143
-3 5 19 -0.1254 0.0162
-3 5 20 0.5619 0.0698
-3 5 21 -0.3170 0.0044
-3 5 22 2.5496 0.0576
-3 5 23 -1.5209 -0.1714
-3 5 24 1.5274 0.0841
-3 5 25 1.2308 -0.1764
-3 5 26 0.1456 -0.1187
-3 5 27 2.8831 -0.0597
-3 5 28 1.7597 -0.0601
-3 5 29 0.0061 0.0742
-3 5 30 2.9858 0.1627
-3 5 31 4.3480 -0.1763
-3 5 32 1.9523 -0.1304
-3 5 33 8.8788 -0.2248
-3 6 -2 2.5310 -0.0121
-3 6 -1 -10.4122 0.0378
-3 6 0 0.3656 0.0340
-3 6 1 -3.5708 -0.0053
-3 6 2 2.8603 0.0567
-3 6 3 -4.8422 -0.0760
-3 6 4 1.1683 0.0743
-3 6 5 -4.9190 0.0228
-3 6 6 -3.0224 -0.0392
-3 6 7 -1.0899 0.0507
-3 6 8 -2.1222 0.0283
-3 6 9 -3.9082 -0.2129
-3 6 10 -2.6969 0.2294
-3 6 11 -9.6813 -0.3186
-3 6 12 -6.2136 0.0751
-3 6 13 -8.8136 -0.3008
-3 6 14 -5.9819 0.0548
-3 6 15 -5.5248 -0.0875
-3 6 16 -2.8949 0.0912
-3 6 17 -2.7753 0.1447
-3 6 18 0.2142 -0.0524
-3 6 19 1.0001 0.2613
-3 6 20 3.4708 -0.1279
-3 6 21 -1.2751 0.0884
-3 6 22 3.9633 0.1871
-3 6 23 -2.9626 -0.1259
-3 6 24 -1.3446 0.1911
-3 6 25 -1.0815 -0.0011
-3 6 26 -6.1608 0.0130
-3 6 27 -4.6515 0.0935
-3 6 28 -3.6752 0.2535
-3 6 29 -2.9962 0.0646
-3 6 30 -5.1495 -0.0228
-3 6 31 4.1085 0.1204
-3 6 32 -9.0542 -0.1409
-3 6 33 2.7273 0.5511
-3 7 -2 4.5148 0.1019
-3 7 -1 5.0867 0.0616
-3 7 0 6.3450 0.0652
-3 7 1 3.4970 -0.0146
-3 7 2 5.1980 0.0747
-3 7 3 1.5048 -0.0065
-3 7 4 0.5863 0.1051
-3 7 5 4.3520 0.1427
-3 7 6 0.3043 -0.0297
-3 7 7 5.0566 0.0280
-3 7 8 2.3015 0.1102
-3 7 9 2.9184 0.0135
-3 7 10 3.2244 0.0168
-3 7 11 3.2580 0.0734
-3 7 12 5.1601 -0.0033
-3 7 13 4.2689 -0.0140
-3 7 14 4.5027 0.1192
-3 7 15 1.1204 -0.0994
-3 7 16 1.0274 0.0090
-3 7 17 -0.9141 0.0720
-3 7 18 -1.6969 -0.2011
-3 7 19 -3.7340 0.2113
-3 7 20 -1.1602 -0.2662
-3 7 21 -6.7418 -0.0626
-3 7 22 1.0251 -0.1811
-3 7 23 -1.6404 -0.0583
-3 7 24 2.0432 -0.2817
-3 7 25 2.8128 0.0942
-3 7 26 9.0296 0.1318
-3 7 27 3.4360 -0.1114
-3 7 28 9.3168 0.2301
-3 7 29 6.4108 -0.2973
-3 7 30 -3.4338 0.0533
-3 7 31 7.2003 -0.3021
-3 7 32 -4.0511 0.4512
-3 8 -2 -4.2868 0.0126
-3 8 -1 -1.8316 -0.0385
-3 8 0 -2.8886 -0.0128
-3 8 1 -2.7901 -0.0687
-3 8 2 -4.1669 0.1128
-3 8 3 1.2918 0.0580
-3 8 4 -3.6626 0.0250
-3 8 5 4.4848 0.0027
-3 8 6 -1.7373 0.0038
-3 8 7 3.5736 -0.0835
-3 8 8 -3.0014 -0.0984
-3 8 9 2.4368 0.1023
-3 8 10 -1.9149 -0.2672
-3 8 11 1.4712 0.2259
-3 8 12 0.4035 -0.1149
-3 8 13 -0.6083 0.0456
-3 8 14 0.8958 0.0644
-3 8 15 -0.1436 -0.0965
-3 8 16 2.3576 0.1063
-3 8 17 1.5046 -0.1057
-3 8 18 3.2325 -0.1258
-3 8 19 -0.6716 -0.1503
-3 8 20 4.0636 -0.0574
-3 8 21 -0.9238 0.1143
-3 8 22 1.3977 -0.0776
-3 8 23 -0.7825 0.4801
-3 8 24 -0.0549 -0.1496
-3 8 25 -6.3559 0.2906
-3 8 26 -0.6376 -0.1227
-3 8 27 -8.8972 -0.0115
-3 8 28 -9.0945 -0.2680
-3 8 29 -1.3927 -0.2496
-3 8 30 -7.3764 0.5474
-3 8 31 2.2057 -0.7644
-3 9 -2 0.2150 -0.1027
-3 9 -1 1.0552 -0.1190
-3 9 0 -0.8277 -0.0037
-3 9 1 1.0694 0.0150
-3 9 2 -3.9593 -0.0019
-3 9 3 2.3063 0.0331
-3 9 4 -4.2672 -0.0323
-3 9 5 0.7989 -0.1753
-3 9 6 -4.8948 0.0640
-3 9 7 0.3623 -0.1243
-3 9 8 -4.2349 0.1090
-3 9 9 0.2093 0.0839
-3 9 10 -0.6572 0.0286
-3 9 11 -2.5550 0.1221
-3 9 12 0.0155 -0.0647
-3 9 13 -2.5914 0.0662
-3 9 14 -0.3470 0.0789
-3 9 15 0.4019 -0.0315
-3 9 16 -0.4065 0.0497
-3 9 17 0.2644 -0.1221
-3 9 18 0.7737 0.1951
-3 9 19 -0.0171 -0.1394
-3 9 20 1.5027 0.2948
-3 9 21 1.8790 -0.1617
-3 9 22 1.0742 -0.0431
-3 9 23 0.2676 -0.2131
-3 9 24 4.1957 -0.0911
-3 9 25 -1.1429 0.0763
-3 9 26 2.1913 -0.3957
-3 9 27 7.0189 0.5119
-3 9 28 -0.7412 -0.1429
-3 9 29 11.2683 0.0880
-3 10 -2 0.8593 0.0240
-3 10 -1 0.6935 -0.1407
-3 10 0 -1.2380 -0.0112
-3 10 1 2.7290 0.0717
-3 10 2 -0.8344 -0.1604
-3 10 3 3.2293 -0.0970
-3 10 4 -0.1916 -0.1412
-3 10 5 2.1647 -0.1599
-3 10 6 -0.2366 0.0972
-3 10 7 2.2609 -0.1632
-3 10 8 2.0206 0.2064
-3 10 9 -0.6229 -0.2493
-3 10 10 4.6726 0.0526
-3 10 11 -3.2636 -0.0585
-3 10 12 3.6536 0.0884
-3 10 13 -1.1800 0.0520
-3 10 14 -0.5497 0.0269
-3 10 15 -0.4047 0.1944
-3 10 16 -3.8855 -0.0781
-3 10 17 -1.6644 0.1828
-3 10 18 -3.6082 0.1733
-3 10 19 0.6327 -0.1136
-3 10 20 -3.7098 0.2450
-3 10 21 1.6854 -0.2212
-3 10 22 0.4541 0.6611
-3 10 23 -3.1972 -0.2272
-3 10 24 4.4951 0.6116
-3 10 25 -3.0437 -0.0097
-3 10 26 -0.3282 0.0539
-3 10 27 2.0751 -0.1068
-3 10 28 -4.9785 0.2825
-3 11 -2 0.0540 0.2294
-3 11 -1 -0.0393 0.0232
-3 11 0 0.5531 0.0091
-3 11 1 0.7354 -0.0414
-3 11 2 1.5624 -0.1274
-3 11 3 -0.3395 0.0059
-3 11 4 0.9461 0.0702
-3 11 5 -0.1267 0.2532
-3 11 6 -0.8372 0.1169
-3 11 7 -0.9588 0.0483
-3 11 8 -0.7860 0.0162
-3 11 9 -4.5405 -0.0453
-3 11 10 1.0777 -0.0244
-3 11 11 -4.2776 -0.2139
-3 11 12 1.8390 -0.0087
-3 11 13 -0.5018 -0.2462
-3 11 14 1.4681 -0.3299
-3 11 15 -0.3629 0.0391
-3 11 16 3.4240 -0.3121
-3 11 17 -0.5405 -0.0108
-3 11 18 0.9755 -0.0514
-3 11 19 1.9400 0.2573
-3 11 20 -4.7499 0.0577
-3 11 21 -1.4206 0.0880
-3 11 22 -0.5971 0.1552
-3 11 23 -7.6797 -0.5454
-3 11 24 3.6462 -0.1829
-3 11 25 -5.0561 -0.6735
-3 11 26 1.8452 0.2508
-3 12 -2 -2.2064 -0.0144
-3 12 -1 -2.0080 0.1092
-3 12 0 1.8623 0.0059
-3 12 1 -2.6895 0.1089
-3 12 2 3.2900 0.2072
-3 12 3 -1.6431 0.0917
-3 12 4 1.7444 -0.0108
-3 12 5 0.4214 -0.0086
-3 12 6 0.1545 -0.2968
-3 12 7 0.9134 0.1179
-3 12 8 1.1435 -0.1844
-3 12 9 0.4022 0.1837
-3 12 10 1.9575 0.1131
-3 12 11 1.4095 0.0254
-3 12 12 -0.3722 0.0744
-3 12 13 -0.6891 0.1731
-3 12 14 1.2600 -0.2011
-3 12 15 -5.0374 -0.0182
-3 12 16 7.2061 0.1373
-3 12 17 -3.0126 -0.0957
-3 12 18 3.7420 -0.2454
-3 12 19 3.5164 0.1077
-3 12 20 2.2321 -0.7145
-3 12 21 2.2652 -0.1624
-3 12 22 7.7056 -0.4423
-3 12 23 -1.8209 0.3012
-3 12 24 5.5090 -0.0190
-3 13 -2 0.9864 -0.0521
-3 13 -1 0.7193 0.2278
-3 13 0 1.3662 -0.0238
-3 13 1 -2.1392 0.0584
-3 13 2 -2.1456 0.1380
-3 13 3 -2.6539 -0.1195
-3 13 4 -4.2242 0.0949
-3 13 5 -2.5579 0.1990
-3 13 6 -1.4723 0.0872
-3 13 7 -2.0142 0.1988
-3 13 8 1.4451 0.1310
-3 13 9 0.3126 -0.0471
-3 13 10 -0.1093 0.1818
-3 13 11 1.6243 0.2455
-3 13 12 -2.4019 -0.0941
-3 13 13 -0.3462 0.4895
-3 13 14 2.8439 0.3551
-3 13 15 -4.1954 0.0672
-3 13 16 3.3081 0.4407
-3 13 17 -3.4510 -0.0499
-3 13 18 -3.1859 -0.3998
-3 13 19 -0.7220 0.0250
-3 13 20 -1.0897 -0.0513
-3 13 21 -4.4663 0.0704
-3 14 -2 -0.9037 -0.1166
-3 14 -1 1.2600 -0.0769
-3 14 0 -3.3529 -0.2049
-3 14 1 2.5392 -0.3296
-3 14 2 -6.1831 0.1036
-3 14 3 4.6759 0.0367
-3 14 4 -0.2054 -0.0032
-3 14 5 4.1890 0.2285
-3 14 6 4.9157 -0.1715
-3 14 7 2.7412 -0.2316
-3 14 8 3.5032 0.0383
-3 14 9 1.4400 -0.2765
-3 14 10 -0.4094 -0.3370
-3 14 11 1.4100 -0.1964
-3 14 12 0.5626 -0.3609
-3 14 13 1.6570 -0.6137
-3 14 14 2.2716 0.2811
-3 14 15 -0.3457 -0.7093
-3 14 16 -1.4119 0.1078
-3 14 17 2.1964 0.3686
-3 14 18 -2.7745 0.4227
-3 15 -2 0.3710 -0.3346
-3 15 -1 0.8658 -0.0707
-3 15 0 -2.7511 0.1986
-3 15 1 9.3251 -0.2265
-3 15 2 -0.2244 -0.0477
-3 15 3 9.1798 -0.1382
-3 15 4 -0.1084 -1.0366
-3 15 5 1.7650 -0.1906
-3 15 6 -5.4107 -0.8085
-3 15 7 -2.7527 0.0032
-3 15 8 -7.8225 -0.5879
-3 15 9 -3.6876 0.3506
-3 15 10 -3.9798 -0.4037
-3 15 11 -0.7320 0.0574
-3 15 12 -1.5391 0.7428
-3 15 13 0.1876 -0.7884
-3 15 14 -1.8560 0.9705
-3 16 -2 0.7802 -0.0827
-3 16 -1 -0.6817 0.1729
-3 16 0 -1.9905 0.2685
-3 16 1 0.6432 -0.0508
-3 16 2 -5.4132 -0.0415
-3 16 3 -2.6586 0.6426
-3 16 4 -7.3386 0.1893
-3 16 5 0.9577 1.2641
-3 16 6 -4.6244 0.4127
-3 16 7 4.7311 1.5001
-3 16 8 0.8530 -0.3230
-2 0 0 50.8958 3.9383
-2 0 2 33.5908 3.2621
-2 0 4 -22.5114 1.6325
-2 0 6 -18.1812 1.0792
-2 0 8 -8.2632 0.8303
-2 0 10 -22.3966 0.5865
-2 0 12 -12.5862 0.3692
-2 0 14 4.3662 0.2438
-2 0 16 3.9127 0.0729
-2 0 18 2.9131 0.0353
-2 0 20 5.2055 0.0678
-2 0 22 2.8187 -0.2862
-2 0 24 -1.9548 -0.2731
-2 0 26 -1.6889 -0.0574
-2 0 28 1.1074 -0.0520
-2 0 30 -3.7500 0.1851
-2 0 32 -6.6671 0.1225
-2 0 34 -0.9354 0.1159
-2 1 -1 -22.7366 -1.7314
-2 1 0 12.8321 0.1820
-2 1 1 -35.4936 -2.4757
-2 1 2 -28.1420 -0.7983
-2 1 3 -8.7103 -1.4140
-2 1 4 -17.8638 -0.3306
-2 1 5 11.1857 -0.7243
-2 1 6 0.2275 0.2697
-2 1 7 8.9486 -0.6048
-2 1 8 -22.1961 0.1933
-2 1 9 12.2010 -0.3466
-2 1 10 -26.1248 -0.1344
-2 1 11 12.0976 -0.2601
-2 1 12 -8.8087 -0.2590
-2 1 13 1.7337 -0.2674
-2 1 14 -6.5616 -0.1996
-2 1 15 -3.6583 -0.0025
-2 1 16 -6.5123 -0.0589
-2 1 17 -2.9363 0.1168
-2 1 18 -1.1496 -0.0446
-2 1 19 -2.9135 0.0503
-2 1 20 -1.5132 -0.0851
-2 1 21 -3.6927 0.1029
-2 1 22 -4.4481 -0.0338
-2 1 23 -1.2693 0.1948
-2 1 24 -3.5202 -0.1126
-2 1 25 1.6354 0.0926
-2 1 26 -0.0507 -0.2890
-2 1 27 0.4148 0.0842
-2 1 28 -0.7987 -0.1869
-2 1 29 -0.5459 0.4703
-2 1 30 -3.6628 -0.2438
-2 1 31 -2.0027 0.4392
-2 1 32 1.0877 -0.1748
-2 1 33 -4.6718 0.7591
-2 1 34 3.4012 0.3862
-2 1 35 -1.8146 1.5167
-2 2 -1 -20.1471 -0.4436
-2 2 0 1.9863 -0.0181
-2 2 1 6.2196 0.4807
-2 2 2 8.7413 0.0167
-2 2 3 23.6008 0.5194
-2 2 4 23.2451 0.0498
-2 2 5 5.8254 -0.3639
-2 2 6 3.4566 0.0968
-2 2 7 12.3798 -0.5435
-2 2 8 -8.9858 -0.0285
-2 2 9 29.0644 -0.0559
-2 2 10 1.1586 -0.0829
-2 2 11 19.0779 0.0647
-2 2 12 1.9884 -0.0543
-2 2 13 8.3327 0.1663
-2 2 14 -1.1608 0.0058
-2 2 15 7.9088 0.1455
-2 2 16 2.4937 -0.0394
-2 2 17 4.6807 -0.0307
-2 2 18 2.3199 -0.0897
-2 2 19 0.2915 0.0300
-2 2 20 0.4504 -0.0097
-2 2 21 0.3879 0.0372
-2 2 22 1.4058 -0.0750
-2 2 23 1.5136 0.0956
-2 2 24 0.6917 -0.0257
-2 2 25 -2.5623 0.1246
-2 2 26 -0.3143 0.1744
-2 2 27 -6.9742 0.1553
-2 2 28 -0.4124 -0.0542
-2 2 29 -6.6376 0.0066
-2 2 30 5.3090 -0.3626
-2 2 31 -4.8909 -0.0670
-2 2 32 13.5818 -0.2161
-2 2 33 -0.5380 0.5259
-2 2 34 9.3347 -0.5167
-2 3 -1 4.1014 0.1614
-2 3 0 3.4883 -0.1631
-2 3 1 15.7897 0.5782
-2 3 2 8.5361 -0.1155
-2 3 3 -17.3293 0.5363
-2 3 4 1.3523 0.3247
-2 3 5 -23.7470 0.0538
-2 3 6 -7.6641 0.4439
-2 3 7 -0.2541 0.0401
-2 3 8 -7.5695 0.1497
-2 3 9 -2.2392 0.0398
-2 3 10 -7.1629 0.1089
-2 3 11 -8.6343 -0.0048
-2 3 12 -6.5097 0.2008
-2 3 13 -0.5876 0.0975
-2 3 14 -2.4027 0.1121
-2 3 15 0.8441 -0.0495
-2 3 16 -0.6442 -0.0181
-2 3 17 -2.0678 0.0188
-2 3 18 -0.2340 -0.0067
-2 3 19 0.2047 0.0363
-2 3 20 2.4174 -0.0382
-2 3 21 2.2134 0.0176
-2 3 22 2.2524 -0.0202
-2 3 23 1.6347 0.0147
-2 3 24 2.4959 0.0878
-2 3 25 0.5525 -0.1822
-2 3 26 6.6752 0.0461
-2 3 27 0.4600 -0.1701
-2 3 28 10.7166 -0.0121
-2 3 29 0.5462 -0.3086
-2 3 30 13.2205 0.2492
-2 3 31 -2.3079 -0.2469
-2 3 32 6.7908 0.0412
-2 3 33 -5.8337 -0.2122
-2 3 34 -2.2620 -0.5750
-2 4 -1 6.6514 -0.1488
-2 4 0 -14.3198 0.4002
-2 4 1 -13.5261 0.1034
-2 4 2 -3.3340 -0.0488
-2 4 3 -21.5861 -0.3339
-2 4 4 8.9519 -0.1874
-2 4 5 -0.2165 -0.4167
-2 4 6 8.9611 -0.0727
-2 4 7 0.7281 -0.0199
-2 4 8 5.5290 0.1555
-2 4 9 -9.5385 -0.1310
-2 4 10 4.4032 0.2492
-2 4 11 -4.7541 -0.3198
-2 4 12 1.3358 0.0700
-2 4 13 -2.3632 -0.3572
-2 4 14 -0.9103 -0.0114
-2 4 15 -5.4617 -0.1570
-2 4 16 -0.4087 0.0097
-2 4 17 -3.3406 0.0512
-2 4 18 -0.5103 -0.1071
-2 4 19 -2.4068 0.0364
-2 4 20 -2.2704 -0.0895
-2 4 21 -2.7187 0.0444
-2 4 22 -3.7931 0.0300
-2 4 23 -0.3722 -0.0703
-2 4 24 -3.1125 0.0927
-2 4 25 -1.2528 0.0284
-2 4 26 -1.4943 0.0578
-2 4 27 -3.5477 0.0472
-2 4 28 -2.1530 0.0481
-2 4 29 -5.4297 -0.0408
-2 4 30 -5.5353 0.2504
-2 4 31 -8.7817 0.1250
-2 4 32 -4.8742 0.1395
-2 4 33 -7.4235 -0.1030
-2 4 34 1.3917 0.2502
-2 5 -1 14.8668 -0.3784
-2 5 0 1.4602 -0.0220
-2 5 1 2.7830 -0.3308
-2 5 2 12.0521 -0.0597
-2 5 3 6.1699 -0.1551
-2 5 4 7.2717 0.1037
-2 5 5 2.8241 0.1534
-2 5 6 1.2612 0.0549
-2 5 7 -7.1468 0.0234
-2 5 8 6.5186 0.0095
-2 5 9 -3.2269 -0.1355
-2 5 10 8.5997 0.0850
-2 5 11 3.5424 0.0308
-2 5 12 6.2483 0.2218
-2 5 13 2.4127 0.0249
-2 5 14 6.4068 0.1559
-2 5 15 1.2655 -0.0777
-2 5 16 3.9307 -0.0729
-2 5 17 1.0735 -0.0288
-2 5 18 0.8095 -0.0803
-2 5 19 0.1440 0.0997
-2 5 20 1.1896 0.0330
-2 5 21 2.1967 0.0244
-2 5 22 -0.2440 -0.0651
-2 5 23 2.9655 0.0152
-2 5 24 0.7219 -0.0613
-2 5 25 0.6838 -0.0778
-2 5 26 3.2851 -0.0648
-2 5 27 1.6210 -0.0717
-2 5 28 -0.1394 0.0273
-2 5 29 3.6212 0.2781
-2 5 30 1.4785 0.0493
-2 5 31 1.8517 -0.0154
-2 5 32 7.9109 -0.1053
-2 5 33 -0.2941 -0.4085
-2 6 -1 -2.1118 0.0556
-2 6 0 -4.9562 -0.0595
-2 6 1 0.7489 0.0156
-2 6 2 -3.2497 -0.0075
-2 6 3 2.9329 0.0580
-2 6 4 -5.6830 0.0077
-2 6 5 -0.5661 0.1406
-2 6 6 0.4932 0.0332
-2 6 7 -0.5482 0.1216
-2 6 8 2.7338 -0.1129
-2 6 9 0.6352 0.2635
-2 6 10 -3.0040 -0.1651
-2 6 11 -2.5895 0.1423
-2 6 12 -4.5300 -0.1157
-2 6 13 -5.1068 0.0208
-2 6 14 -1.8164 0.0303
-2 6 15 -2.4387 0.1654
-2 6 16 -0.3181 0.1770
-2 6 17 1.4756 0.1673
-2 6 18 2.5118 0.1727
-2 6 19 3.1938 -0.0585
-2 6 20 0.8725 -0.0547
-2 6 21 3.7206 0.1028
-2 6 22 -2.5777 -0.2042
-2 6 23 -0.2309 0.2130
-2 6 24 0.3142 -0.0013
-2 6 25 -6.3901 -0.0938
-2 6 26 -1.1122 0.1089
-2 6 27 -3.9080 0.0594
-2 6 28 -1.7024 0.0588
-2 6 29 -1.8788 -0.2675
-2 6 30 5.3094 -0.1103
-2 6 31 -6.1999 -0.5318
-2 6 32 4.6991 0.1150
-2 7 -1 2.9758 0.1272
-2 7 0 -0.3938 0.0840
-2 7 1 2.1464 0.0308
-2 7 2 -5.8033 0.0983
-2 7 3 -1.5185 0.0829
-2 7 4 -5.2209 0.1350
-2 7 5 -3.2424 -0.0694
-2 7 6 -3.4569 -0.0819
-2 7 7 -1.5024 0.0121
-2 7 8 -4.9863 -0.2431
-2 7 9 0.1184 0.0600
-2 7 10 -4.1437 -0.1689
-2 7 11 1.6443 -0.0732
-2 7 12 0.2006 -0.1497
-2 7 13 1.7346 0.0071
-2 7 14 0.8773 -0.1976
-2 7 15 -0.4247 -0.0374
-2 7 16 -1.3467 -0.0871
-2 7 17 -3.3701 -0.2178
-2 7 18 -3.3680 0.1558
-2 7 19 -2.6415 -0.1217
-2 7 20 -6.6115 -0.0216
-2 7 21 1.5439 0.2367
-2 7 22 -3.5478 -0.2383
-2 7 23 0.6865 0.0961
-2 7 24 2.3628 -0.1874
-2 7 25 2.9917 0.2086
-2 7 26 3.8841 -0.2223
-2 7 27 5.5408 0.1832
-2 7 28 6.2881 -0.1034
-2 7 29 -6.1304 -0.1589
-2 7 30 6.8064 0.0626
-2 7 31 -8.3648 0.6580
-2 8 -1 1.2845 -0.1176
-2 8 0 1.8908 0.0298
-2 8 1 2.4334 -0.0718
-2 8 2 4.0951 0.0744
-2 8 3 2.8021 -0.1059
-2 8 4 6.4057 0.0568
-2 8 5 4.4429 -0.1389
-2 8 6 4.7017 -0.0500
-2 8 7 3.8492 -0.0565
-2 8 8 2.2574 0.0438
-2 8 9 2.9419 -0.1771
-2 8 10 0.6029 0.1686
-2 8 11 3.0980 -0.0866
-2 8 12 -0.7526 0.0363
-2 8 13 1.6302 0.0921
-2 8 14 -0.8906 -0.0937
-2 8 15 1.2883 0.0787
-2 8 16 1.7496 0.0568
-2 8 17 1.5509 -0.2335
-2 8 18 1.5842 0.1072
-2 8 19 2.5902 -0.2455
-2 8 20 -0.7859 0.0499
-2 8 21 1.3287 -0.0648
-2 8 22 -0.2536 0.0961
-2 8 23 -0.4260 0.0737
-2 8 24 -2.3987 -0.1925
-2 8 25 1.0098 0.2931
-2 8 26 -5.6596 -0.3790
-2 8 27 -7.1001 0.0623
-2 8 28 -0.1930 -0.3048
-2 8 29 -10.5738 0.7349
-2 8 30 5.3026 -0.9264
-2 9 -1 -2.4957 -0.0421
-2 9 0 -0.9830 -0.0223
-2 9 1 -5.4321 0.0823
-2 9 2 -0.4051 0.0342
-2 9 3 -5.3173 0.0276
-2 9 4 -0.7441 -0.0839
-2 9 5 -3.4823 0.0233
-2 9 6 -0.3546 -0.0483
-2 9 7 -2.8726 0.0307
-2 9 8 0.1921 0.1717
-2 9 9 -0.4718 -0.0258
-2 9 10 -1.5337 0.2223
-2 9 11 1.3000 -0.0643
-2 9 12 -2.0753 0.1001
-2 9 13 2.1399 0.1317
-2 9 14 -0.0437 -0.0194
-2 9 15 2.1746 0.1132
-2 9 16 0.4457 -0.0279
-2 9 17 0.6884 -0.0267
-2 9 18 -0.3121 0.0785
-2 9 19 0.7100 -0.0249
-2 9 20 2.5415 0.1617
-2 9 21 -0.0856 -0.3097
-2 9 22 3.5533 0.0418
-2 9 23 1.6033 -0.1999
-2 9 24 -0.3788 0.2038
-2 9 25 1.2836 -0.1626
-2 9 26 3.3746 0.6033
-2 9 27 -1.9425 0.1405
-2 9 28 11.0529 -0.2001
-2 9 29 0.6984 1.0320
-2 10 -1 -1.9767 0.0127
-2 10 0 2.6003 -0.0504
-2 10 1 -2.1973 0.0111
-2 10 2 3.5021 -0.1339
-2 10 3 -0.6838 -0.0489
-2 10 4 2.0041 -0.2126
-2 10 5 -0.9640 0.0718
-2 10 6 0.7757 -0.1034
-2 10 7 -1.6239 0.1982
-2 10 8 -0.7796 -0.1084
-2 10 9 0.6672 0.0091
-2 10 10 -2.0713 0.0707
-2 10 11 1.6512 -0.0427
-2 10 12 -1.7107 0.0983
-2 10 13 -0.5314 0.0368
-2 10 14 -2.1022 -0.0187
-2 10 15 -3.6400 -0.0483
-2 10 16 -2.9699 -0.0600
-2 10 17 -1.9292 0.1656
-2 10 18 -0.3980 -0.1977
-2 10 19 -0.9850 0.1731
-2 10 20 2.0898 -0.1662
-2 10 21 -1.9445 0.3608
-2 10 22 -1.6985 0.1092
-2 10 23 1.3507 0.2703
-2 10 24 -3.3566 0.5802
-2 10 25 0.4102 -0.6257
-2 10 26 2.1504 0.2196
-2 10 27 -3.7740 -0.3454
-2 10 28 1.6231 -0.6342
-2 11 -1 -2.1782 0.1218
-2 11 0 3.1357 -0.0365
-2 11 1 -1.9505 -0.1065
-2 11 2 2.6946 -0.0836
-2 11 3 -0.3902 -0.0608
-2 11 4 1.4638 0.2010
-2 11 5 -0.3829 0.1589
-2 11 6 1.7261 0.0654
-2 11 7 0.6630 0.1654
-2 11 8 0.7871 -0.0785
-2 11 9 2.1958 0.0066
-2 11 10 -1.3893 -0.0572
-2 11 11 1.5318 0.0369
-2 11 12 -0.5385 -0.1092
-2 11 13 -0.3607 -0.1555
-2 11 14 1.6571 0.1795
-2 11 15 0.8544 -0.1965
-2 11 16 1.6228 0.1227
-2 11 17 1.3470 0.1283
-2 11 18 0.8620 0.0285
-2 11 19 -5.3289 0.3193
-2 11 20 -1.0044 -0.2500
-2 11 21 -3.4516 0.4892
-2 11 22 -5.3897 -0.7484
-2 11 23 3.9887 -0.2384
-2 11 24 -5.5263 -0.6068
-2 11 25 2.8443 -0.2101
-2 11 26 -2.2135 -0.5593
-2 12 -1 -1.6933 0.2221
-2 12 0 2.3364 -0.0517
-2 12 1 -0.2462 0.2031
-2 12 2 1.6367 0.2148
-2 12 3 -1.6098 0.0997
-2 12 4 -0.3609 0.2344
-2 12 5 -3.7634 -0.1851
-2 12 6 -0.5740 -0.0221
-2 12 7 -3.2623 -0.2693
-2 12 8 -2.1217 -0.0600
-2 12 9 -0.6758 -0.0365
-2 12 10 -1.5927 -0.2865
-2 12 11 0.7154 0.0934
-2 12 12 1.0694 -0.1698
-2 12 13 0.1274 -0.2939
-2 12 14 0.4535 0.0912
-2 12 15 3.3105 -0.0987
-2 12 16 -1.2335 0.2082
-2 12 17 1.6831 -0.1562
-2 12 18 3.9800 0.3980
-2 12 19 -0.7976 -0.3304
-2 12 20 7.5213 -0.1001
-2 12 21 5.6134 0.0995
-2 12 22 2.2263 -0.0149
-2 12 23 6.3526 0.4118
-2 12 24 -0.4600 0.2135
-2 13 -1 1.5453 0.0351
-2 13 0 0.3056 -0.1598
-2 13 1 -1.7384 0.0666
-2 13 2 -0.7715 -0.1926
-2 13 3 -3.1415 -0.0433
-2 13 4 0.8389 -0.1349
-2 13 5 -0.9454 -0.0720
-2 13 6 1.1752 0.1566
-2 13 7 1.5626 0.0389
-2 13 8 0.0006 0.1880
-2 13 9 1.9689 0.2235
-2 13 10 -0.2366 0.0936
-2 13 11 -2.1243 -0.0356
-2 13 12 0.1230 0.2188
-2 13 13 -1.8069 0.0778
-2 13 14 -1.7754 -0.1270
-2 13 15 1.9672 0.1607
-2 13 16 -3.0078 -0.3772
-2 13 17 -1.8673 -0.8321
-2 13 18 0.9121 -0.1347
-2 13 19 -3.5464 -0.6367
-2 13 20 -1.9077 0.0518
-2 13 21 -2.7208 -0.3712
-2 14 -1 -0.9703 -0.1003
-2 14 0 0.3293 0.1214
-2 14 1 -3.6506 -0.0133
-2 14 2 2.8861 -0.1581
-2 14 3 0.2906 0.1125
-2 14 4 4.7402 -0.1360
-2 14 5 5.4783 0.0368
-2 14 6 3.5987 -0.1044
-2 14 7 6.9719 0.0210
-2 14 8 1.8887 0.0730
-2 14 9 3.4650 -0.2558
-2 14 10 1.6482 0.5098
-2 14 11 -0.8316 -0.2666
-2 14 12 3.8875 0.4304
-2 14 13 -1.4052 0.5003
-2 14 14 0.8146 -0.2902
-2 14 15 -2.1571 0.5194
-2 14 16 0.0950 0.1992
-2 14 17 -2.2078 0.6031
-2 14 18 1.0277 0.5544
-2 15 -1 -4.6951 -0.4116
-2 15 0 3.7022 0.1392
-2 15 1 -2.9835 0.1505
-2 15 2 4.8669 0.1686
-2 15 3 -2.1426 0.0744
-2 15 4 -1.4923 0.0665
-2 15 5 -5.1934 -0.1280
-2 15 6 -6.3577 -0.0909
-2 15 7 -6.9119 -0.5393
-2 15 8 -6.6758 0.0880
-2 15 9 -4.1822 -1.0722
-2 15 10 -0.8005 0.2382
-2 15 11 -2.1786 -0.5599
-2 15 12 3.9368 -0.4580
-2 15 13 -2.5416 0.1012
-2 15 14 3.3338 -0.4841
-2 16 -1 -0.9994 0.0350
-2 16 0 4.2446 -0.2560
-2 16 1 -1.7038 -0.1469
-2 16 2 1.1177 -0.3494
-2 16 3 -3.7254 -0.2882
-2 16 4 0.9633 0.1895
-2 16 5 -3.1023 0.0367
-2 16 6 3.6811 0.8412
-2 16 7 -0.0310 -0.1469
-2 16 8 3.2205 1.3902
-1 0 1 96.9258 2.9712
-1 0 3 33.7334 1.6002
-1 0 5 8.9638 0.7067
-1 0 7 17.5471 0.3644
-1 0 9 -1.3779 0.5495
-1 0 11 -6.8168 0.6376
-1 0 13 8.5794 0.5155
-1 0 15 10.4077 0.3812
-1 0 17 6.3500 0.1757
-1 0 19 7.8640 0.3332
-1 0 21 6.8903 0.1464
-1 0 23 1.7688 -0.1403
-1 0 25 -0.5760 0.1302
-1 0 27 1.0748 0.1127
-1 0 29 -1.7838 0.1015
-1 0 31 -4.7080 -0.0680
-1 0 33 0.7318 -0.2742
-1 1 0 -63.3680 -2.1783
-1 1 1 -28.3054 -0.2383
-1 1 2 -47.0867 -1.5600
-1 1 3 -32.0130 -0.2114
-1 1 4 -14.0158 -0.5659
-1 1 5 2.7814 0.3444
-1 1 6 -4.7606 -0.1290
-1 1 7 -5.4942 0.5461
-1 1 8 1.4038 -0.1958
-1 1 9 -19.6755 0.2910
-1 1 10 7.3649 -0.4662
-1 1 11 -4.4877 0.0605
-1 1 12 0.7223 -0.6236
-1 1 13 2.2294 0.1065
-1 1 14 -5.8445 -0.3808
-1 1 15 -1.4915 0.0994
-1 1 16 -5.5976 -0.1893
-1 1 17 0.8492 0.0635
-1 1 18 -4.5056 -0.2418
-1 1 19 1.1335 0.0225
-1 1 20 -4.3809 -0.1803
-1 1 21 -2.4317 -0.1898
-1 1 22 -2.1928 -0.0850
-1 1 23 -2.1640 -0.1052
-1 1 24 1.6647 -0.0329
-1 1 25 1.1422 -0.0128
-1 1 26 1.7574 -0.0123
-1 1 27 0.9727 -0.0074
-1 1 28 -0.3801 0.1966
-1 1 29 -2.5694 0.0682
-1 1 30 -2.8993 0.1800
-1 1 31 -0.4576 -0.0090
-1 1 32 -6.8756 0.3522
-1 1 33 1.6790 0.3988
-1 1 34 -4.8904 1.4137
-1 2 0 6.7168 0.1294
-1 2 1 -6.4104 0.2148
-1 2 2 31.3944 0.5030
-1 2 3 12.9490 0.1593
-1 2 4 11.2205 -0.0296
-1 2 5 0.7963 -0.0148
-1 2 6 -2.0612 -0.7060
-1 2 7 -21.7822 -0.1544
-1 2 8 14.0079 -0.4068
-1 2 9 -13.0717 -0.0676
-1 2 10 12.9169 0.0155
-1 2 11 -3.1517 0.1640
-1 2 12 1.6933 0.0220
-1 2 13 -4.9437 0.2559
-1 2 14 1.1421 -0.0179
-1 2 15 -1.4504 0.1710
-1 2 16 0.7966 -0.1099
-1 2 17 1.6225 0.1134
-1 2 18 -2.2981 -0.0140
-1 2 19 -1.2974 0.0649
-1 2 20 -2.2011 0.1550
-1 2 21 -2.3660 -0.0618
-1 2 22 -0.4604 0.2275
-1 2 23 -2.5755 -0.0219
-1 2 24 -2.6435 0.1283
-1 2 25 -3.3290 0.0117
-1 2 26 -6.5210 0.0888
-1 2 27 -1.6689 -0.0855
-1 2 28 -6.8293 0.0864
-1 2 29 4.4636 -0.1450
-1 2 30 -5.8787 0.0544
-1 2 31 12.8076 0.1476
-1 2 32 -1.4754 0.7067
-1 2 33 10.8271 0.0134
-1 2 34 4.7850 0.5339
-1 3 0 44.5281 0.3257
-1 3 1 5.3255 -0.4219
-1 3 2 23.4584 0.5588
-1 3 3 5.6252 -0.0968
-1 3 4 -0.8852 0.0592
-1 3 5 -1.9969 0.2861
-1 3 6 18.1603 -0.0651
-1 3 7 -0.7828 0.1388
-1 3 8 21.8038 0.2550
-1 3 9 0.5284 -0.1986
-1 3 10 5.1981 0.1208
-1 3 11 -3.6836 -0.1202
-1 3 12 4.4909 0.1137
-1 3 13 -3.4238 0.0778
-1 3 14 6.3950 0.0963
-1 3 15 0.2647 0.0749
-1 3 16 1.7781 -0.0024
-1 3 17 0.9789 0.1083
-1 3 18 2.3831 0.0066
-1 3 19 1.9347 0.0238
-1 3 20 5.5714 0.0802
-1 3 21 3.3871 -0.0448
-1 3 22 4.9163 0.1136
-1 3 23 3.7029 0.0242
-1 3 24 2.7358 -0.0712
-1 3 25 6.6745 -0.0642
-1 3 26 0.7658 -0.0274
-1 3 27 10.4551 -0.1453
-1 3 28 -0.9811 -0.1522
-1 3 29 12.4847 0.0619
-1 3 30 -2.0598 -0.2750
-1 3 31 7.9275 -0.0295
-1 3 32 -2.4734 -0.3379
-1 3 33 -2.3231 -0.5522
-1 3 34 -3.0842 -0.7631
-1 4 0 -8.2607 0.3240
-1 4 1 -27.1753 -0.1177
-1 4 2 -27.8144 -0.0056
-1 4 3 -13.8315 -0.3162
-1 4 4 -9.3250 -0.4382
-1 4 5 -6.6680 -0.0778
-1 4 6 2.7867 -0.0294
-1 4 7 -6.0511 -0.0331
-1 4 8 -8.6337 0.1380
-1 4 9 -3.3243 0.0378
-1 4 10 -5.8331 -0.0562
-1 4 11 -1.8025 -0.0020
-1 4 12 2.7391 -0.1544
-1 4 13 -1.5753 -0.2654
-1 4 14 -0.1458 -0.1838
-1 4 15 -0.4343 -0.1846
-1 4 16 -1.7038 -0.0982
-1 4 17 -1.7365 -0.0131
-1 4 18 0.3906 -0.0943
-1 4 19 -3.9075 -0.0277
-1 4 20 -0.6669 -0.0624
-1 4 21 -4.6102 0.0359
-1 4 22 -1.2050 -0.1710
-1 4 23 -4.0322 0.0485
-1 4 24 -2.3371 -0.0590
-1 4 25 -1.3183 0.0207
-1 4 26 -5.4606 0.1375
-1 4 27 0.3800 -0.0144
-1 4 28 -5.7194 -0.0236
-1 4 29 -2.1582 0.1008
-1 4 30 -5.4559 0.0245
-1 4 31 -4.6206 0.1803
-1 4 32 -4.6188 -0.1523
-1 4 33 -1.0444 0.4857
-1 5 0 3.0941 -0.2039
-1 5 1 13.3650 -0.0384
-1 5 2 5.1279 -0.0863
-1 5 3 11.8392 0.1516
-1 5 4 6.8779 0.1255
-1 5 5 0.0762 0.1102
-1 5 6 -6.8909 0.1423
-1 5 7 1.0595 0.0366
-1 5 8 -10.0387 -0.1632
-1 5 9 4.4488 0.1811
-1 5 10 -2.1163 -0.1498
-1 5 11 1.0187 0.2210
-1 5 12 -1.1887 0.0235
-1 5 13 0.8334 0.1283
-1 5 14 -3.5100 0.0468
-1 5 15 0.8708 0.0105
-1 5 16 -1.5512 -0.0228
-1 5 17 -1.5892 -0.0738
-1 5 18 0.1617 0.0633
-1 5 19 -0.3029 0.0894
-1 5 20 0.9057 0.0194
-1 5 21 -0.3204 0.1232
-1 5 22 2.8061 -0.0424
-1 5 23 -0.6597 0.0982
-1 5 24 1.6431 0.0136
-1 5 25 2.6680 0.0164
-1 5 26 0.3616 0.0037
-1 5 27 0.3192 -0.1438
-1 5 28 1.5815 0.3487
-1 5 29 -1.8438 -0.0454
-1 5 30 -0.2275 0.1784
-1 5 31 3.2455 -0.0705
-1 5 32 -2.4714 -0.5270
-1 5 33 3.6536 0.0868
-1 6 0 -1.5661 -0.0383
-1 6 1 7.5898 -0.0277
-1 6 2 4.5113 -0.0502
-1 6 3 2.0336 0.0365
-1 6 4 3.5967 0.2141
-1 6 5 5.6766 0.1172
-1 6 6 2.6739 0.1879
-1 6 7 11.9459 0.0981
-1 6 8 4.5505 0.0675
-1 6 9 7.2568 0.0961
-1 6 10 2.8199 -0.0146
-1 6 11 2.5820 0.1038
-1 6 12 -1.6702 -0.0601
-1 6 13 3.2676 0.1165
-1 6 14 -1.7843 0.0969
-1 6 15 2.6810 0.1134
-1 6 16 2.1226 0.2599
-1 6 17 3.1542 0.0241
-1 6 18 2.0025 0.0269
-1 6 19 2.8744 -0.1708
-1 6 20 1.2375 -0.1652
-1 6 21 -1.0760 -0.2465
-1 6 22 1.0487 -0.0205
-1 6 23 0.4734 0.0783
-1 6 24 -3.8772 -0.2090
-1 6 25 1.2796 0.1484
-1 6 26 -3.3537 0.0315
-1 6 27 -0.7563 -0.0139
-1 6 28 0.5824 0.0282
-1 6 29 4.9630 -0.1844
-1 6 30 -3.0545 -0.4665
-1 6 31 6.2560 -0.2431
-1 6 32 -2.0416 0.1594
-1 7 0 -4.7891 -0.0421
-1 7 1 -7.7349 0.0953
-1 7 2 -6.4847 0.0560
-1 7 3 -9.7931 0.1139
-1 7 4 -6.9725 -0.0220
-1 7 5 -6.6155 -0.1481
-1 7 6 -5.1764 -0.1347
-1 7 7 -6.7905 -0.3192
-1 7 8 -3.2835 -0.0281
-1 7 9 -6.2436 -0.1384
-1 7 10 -2.3589 -0.1276
-1 7 11 -1.1182 -0.0366
-1 7 12 -2.3584 -0.1282
-1 7 13 2.5282 -0.0914
-1 7 14 -1.8214 -0.0388
-1 7 15 0.7210 -0.1608
-1 7 16 -2.9461 -0.0486
-1 7 17 -1.2379 -0.0344
-1 7 18 -3.9469 0.0250
-1 7 19 -3.6836 0.0273
-1 7 20 0.4064 0.4208
-1 7 21 -3.4772 -0.0069
-1 7 22 -0.0177 0.1919
-1 7 23 1.9636 0.0422
-1 7 24 -2.3549 -0.1133
-1 7 25 4.8471 -0.0126
-1 7 26 1.0991 -0.0885
-1 7 27 6.9088 0.1760
-1 7 28 -6.1926 -0.5420
-1 7 29 7.4915 0.3855
-1 7 30 -10.5657 0.3809
-1 7 31 1.4745 0.1259
-1 8 0 4.5587 -0.0998
-1 8 1 4.0479 0.1512
-1 8 2 5.2061 -0.0895
-1 8 3 4.6048 0.0341
-1 8 4 5.8365 -0.1933
-1 8 5 1.6675 -0.1082
-1 8 6 5.5916 -0.0091
-1 8 7 -1.2921 -0.0568
-1 8 8 4.1117 -0.0070
-1 8 9 -2.1588 0.0377
-1 8 10 2.4183 -0.0510
-1 8 11 -1.2583 0.0266
-1 8 12 -0.2749 0.0203
-1 8 13 -0.5987 -0.0118
-1 8 14 -1.3002 0.0240
-1 8 15 1.1476 0.0737
-1 8 16 -0.8124 -0.1387
-1 8 17 3.0241 0.1077
-1 8 18 1.2955 -0.0973
-1 8 19 0.4974 -0.1094
-1 8 20 2.6847 0.1256
-1 8 21 -0.2110 -0.2388
-1 8 22 -0.1518 0.1762
-1 8 23 0.8328 -0.3780
-1 8 24 -0.3328 0.3674
-1 8 25 -0.6008 -0.2834
-1 8 26 -6.4808 -0.1398
-1 8 27 3.0115 0.2391
-1 8 28 -13.8096 -0.0403
-1 8 29 8.7397 -0.1796
-1 8 30 -3.2555 0.8099
-1 9 0 -3.0233 0.0008
-1 9 1 -1.1737 -0.0113
-1 9 2 -2.9487 -0.0109
-1 9 3 -1.5319 -0.0199
-1 9 4 0.3311 -0.0199
-1 9 5 -0.8220 0.0338
-1 9 6 2.6117 0.0278
-1 9 7 0.1903 0.1067
-1 9 8 3.8198 0.0587
-1 9 9 -0.9412 0.0593
-1 9 10 4.3460 0.0275
-1 9 11 -1.3878 0.0267
-1 9 12 4.3228 0.0724
-1 9 13 -0.6498 0.0478
-1 9 14 3.9405 0.0619
-1 9 15 -0.0729 0.0981
-1 9 16 0.1166 -0.1457
-1 9 17 -0.9327 0.1674
-1 9 18 -1.2927 -0.1483
-1 9 19 0.4436 0.1595
-1 9 20 -0.9395 -0.1866
-1 9 21 3.1555 -0.1765
-1 9 22 -0.1700 0.1757
-1 9 23 0.4857 -0.3637
-1 9 24 0.5998 0.4086
-1 9 25 0.6755 0.1801
-1 9 26 -3.3594 0.3545
-1 9 27 8.6388 -0.1131
-1 9 28 -3.0414 1.0382
-1 9 29 6.9332 -1.1540
-1 10 0 -1.8554 0.0789
-1 10 1 2.4939 -0.1403
-1 10 2 -0.8419 0.0523
-1 10 3 1.5835 -0.1320
-1 10 4 -0.7175 -0.0062
-1 10 5 -0.9094 0.0620
-1 10 6 -3.4386 0.0903
-1 10 7 -3.3209 0.0143
-1 10 8 -3.0316 0.0514
-1 10 9 -3.0193 0.0664
-1 10 10 0.2309 -0.0646
-1 10 11 -2.0997 0.1047
-1 10 12 2.4776 0.0283
-1 10 13 -3.6164 -0.1669
-1 10 14 0.8102 -0.0510
-1 10 15 -4.2446 -0.2192
-1 10 16 0.9612 -0.0443
-1 10 17 -1.2602 0.0114
-1 10 18 2.6151 -0.1868
-1 10 19 1.8912 0.2292
-1 10 20 -1.6881 -0.1353
-1 10 21 -0.0361 0.2017
-1 10 22 -1.5205 0.1694
-1 10 23 -2.6104 0.4076
-1 10 24 1.1498 -0.4525
-1 10 25 0.9997 -0.0225
-1 10 26 -0.3301 -0.2077
-1 10 27 2.5902 -1.3409
-1 11 0 -3.8472 0.0567
-1 11 1 3.0278 -0.0938
-1 11 2 -1.8353 -0.0536
-1 11 3 2.9169 0.0334
-1 11 4 0.0064 -0.0338
-1 11 5 3.0860 0.0369
-1 11 6 0.9552 0.0921
-1 11 7 5.0583 -0.0569
-1 11 8 1.3402 -0.0479
-1 11 9 3.0443 0.1968
-1 11 10 -0.8475 -0.0696
-1 11 11 -1.9474 0.0959
-1 11 12 -3.1233 0.0429
-1 11 13 -2.0865 0.0624
-1 11 14 -1.7713 0.1220
-1 11 15 0.3243 0.0601
-1 11 16 3.1901 0.2309
-1 11 17 -1.2140 0.0708
-1 11 18 -0.7384 -0.0292
-1 11 19 -2.7194 0.0137
-1 11 20 -3.5439 0.0866
-1 11 21 -3.1969 -0.1705
-1 11 22 2.6746 -0.4423
-1 11 23 -4.0797 0.2488
-1 11 24 2.5671 -0.7362
-1 11 25 -3.5164 0.0924
-1 11 26 -0.3595 0.6137
-1 12 0 -2.3033 0.1356
-1 12 1 4.6478 0.1004
-1 12 2 -3.2698 0.0675
-1 12 3 -0.6665 0.4060
-1 12 4 -5.1875 0.0668
-1 12 5 -1.4662 0.0654
-1 12 6 -5.3674 -0.0091
-1 12 7 -0.4158 -0.1230
-1 12 8 -3.2349 -0.1658
-1 12 9 -0.1777 -0.1980
-1 12 10 1.0335 -0.0200
-1 12 11 3.4629 -0.1865
-1 12 12 0.7977 -0.1417
-1 12 13 6.5956 0.0969
-1 12 14 -0.0671 -0.0022
-1 12 15 1.4887 0.1723
-1 12 16 -0.8200 0.0530
-1 12 17 -0.9635 0.3077
-1 12 18 -2.5705 -0.0393
-1 12 19 4.9320 -0.1287
-1 12 20 4.0609 0.3974
-1 12 21 3.7458 -0.1651
-1 12 22 6.6959 0.0032
-1 12 23 0.1609 0.3595
-1 12 24 3.4453 0.3331
-1 13 0 -3.1704 -0.0169
-1 13 1 0.8980 -0.1061
-1 13 2 -3.9363 -0.1263
-1 13 3 1.3251 -0.0169
-1 13 4 -1.6690 -0.1116
-1 13 5 3.2918 -0.1074
-1 13 6 -0.0363 -0.0292
-1 13 7 0.9720 0.0217
-1 13 8 2.2613 0.1675
-1 13 9 -1.5753 -0.1348
-1 13 10 0.3988 0.0092
-1 13 11 0.4929 -0.2043
-1 13 12 -3.8728 -0.2182
-1 13 13 3.1400 -0.2674
-1 13 14 -0.8568 -0.0218
-1 13 15 1.1942 -0.3552
-1 13 16 0.3354 -0.5744
-1 13 17 3.9712 -0.0828
-1 13 18 -1.4945 -0.1641
-1 13 19 2.1674 -0.2035
-1 13 20 -2.8043 0.3526
-1 13 21 -3.8211 0.1762
-1 14 0 -0.7201 0.0972
-1 14 1 2.9148 -0.0278
-1 14 2 1.4500 -0.0934
-1 14 3 6.0081 -0.4716
-1 14 4 3.6671 -0.0643
-1 14 5 4.4714 -0.2946
-1 14 6 5.1363 0.1106
-1 14 7 0.1796 0.1874
-1 14 8 4.2115 0.0518
-1 14 9 -2.2620 0.5058
-1 14 10 -1.2584 -0.0609
-1 14 11 1.8479 0.6848
-1 14 12 -4.6359 0.4608
-1 14 13 1.4752 -0.0414
-1 14 14 -3.8754 0.3696
-1 14 15 -1.3561 -0.2150
-1 14 16 -2.6373 0.0824
-1 14 17 0.5358 -0.0867
-1 14 18 -0.6185 0.4062
-1 15 0 -3.0255 -0.0937
-1 15 1 0.1651 0.2409
-1 15 2 -2.2785 0.5029
-1 15 3 -2.5707 0.1059
-1 15 4 -3.2771 0.6834
-1 15 5 -6.4969 -0.0496
-1 15 6 -3.2833 0.0275
-1 15 7 -7.4256 -0.1284
-1 15 8 -1.9178 -0.9007
-1 15 9 -2.1009 0.3253
-1 15 10 -2.0086 -0.7821
-1 15 11 4.2324 0.2573
-1 15 12 -4.0114 -0.1804
-1 15 13 2.7960 -0.0032
-1 15 14 -2.2377 0.2582
-1 16 0 -0.4357 -0.2387
-1 16 1 1.3936 -0.3061
-1 16 2 -0.5021 -0.1574
-1 16 3 -0.7831 -0.3898
-1 16 4 0.7788 -0.0019
-1 16 5 0.8953 -0.2158
-1 16 6 2.7964 -0.0945
-1 16 7 2.8979 0.5041
-1 16 8 3.7665 -0.0857
0 0 2 77.0390 -0.3601
0 0 4 23.9788 -0.5543
0 0 6 23.2858 -1.2763
0 0 8 5.4122 -1.1712
0 0 10 -13.4494 -0.3554
0 0 12 -2.3579 -0.1355
0 0 14 5.6268 0.1039
0 0 16 3.3059 0.1174
0 0 18 5.3299 0.1974
0 0 20 6.3912 0.4359
0 0 22 3.0392 0.1185
0 0 24 1.2265 0.1151
0 0 26 2.2176 0.0884
0 0 28 1.2197 -0.0827
0 0 30 -0.3045 -0.1086
0 0 32 4.6986 -0.2764
0 0 34 5.9243 0.1039
0 1 1 -70.6530 -0.0222
0 1 2 -21.9138 0.2755
0 1 3 -33.0006 0.2699
0 1 4 14.7221 0.6212
0 1 5 -11.0714 0.8449
0 1 6 25.1257 0.5888
0 1 7 -1.4435 0.8859
0 1 8 3.3872 0.5060
0 1 9 8.9495 0.2110
0 1 10 6.8342 0.1827
0 1 11 6.6928 -0.2766
0 1 12 13.6230 0.0954
0 1 13 -1.0516 -0.2146
0 1 14 6.0570 0.1353
0 1 15 -2.8004 -0.1749
0 1 16 2.9480 -0.0361
0 1 17 -2.5724 -0.3423
0 1 18 2.8774 0.1228
0 1 19 -2.5940 -0.3360
0 1 20 -0.7693 0.0295
0 1 21 -1.3255 -0.3267
0 1 22 -1.2834 -0.0328
0 1 23 0.7265 -0.2523
0 1 24 1.2891 0.2532
0 1 25 1.0371 -0.0977
0 1 26 0.7937 0.1246
0 1 27 -0.6694 -0.0193
0 1 28 -2.4902 0.0843
0 1 29 -3.3949 -0.0627
0 1 30 -1.2457 -0.1299
0 1 31 -8.0385 -0.1479
0 1 32 1.6916 -0.1064
0 1 33 -7.7143 0.8865
0 1 34 -1.2039 0.1376
0 2 0 -15.1347 0.0505
0 2 1 13.5286 0.2833
0 2 2 1.5605 0.1221
0 2 3 3.3436 0.1174
0 2 4 3.4767 -0.1756
0 2 5 -24.6333 -0.3944
0 2 6 -22.3552 -0.2732
0 2 7 -15.7769 -0.5422
0 2 8 -20.8441 0.0564
0 2 9 -5.3277 -0.0428
0 2 10 -3.8731 0.3972
0 2 11 -9.9540 0.1449
0 2 12 -2.0535 0.4597
0 2 13 -8.0737 -0.0428
0 2 14 -1.9398 0.2039
0 2 15 -4.2687 -0.1125
0 2 16 1.7063 0.0475
0 2 17 -4.5553 -0.0212
0 2 18 -0.6772 0.0711
0 2 19 -2.7912 0.0334
0 2 20 -4.3039 -0.0737
0 2 21 -0.1176 0.0798
0 2 22 -4.2520 0.0522
0 2 23 -0.9517 -0.0377
0 2 24 -4.1920 0.1212
0 2 25 -3.5075 -0.1676
0 2 26 -2.7913 -0.0076
0 2 27 -4.6035 -0.0823
0 2 28 2.5402 0.0496
0 2 29 -6.0029 -0.1786
0 2 30 9.6898 0.2616
0 2 31 -4.2942 0.3946
0 2 32 9.1985 0.2862
0 2 33 3.4804 0.6296
0 2 34 1.8707 -0.5682
0 3 1 52.1073 0.1610
0 3 2 6.6073 -0.4229
0 3 3 16.6867 0.0367
0 3 4 1.7593 -0.2761
0 3 5 20.7668 -0.2905
0 3 6 3.4304 -0.1058
0 3 7 30.0951 -0.0010
0 3 8 8.1627 -0.3951
0 3 9 10.1876 -0.0226
0 3 10 2.4237 -0.5151
0 3 11 -0.3836 -0.1880
0 3 12 -3.2336 -0.0895
0 3 13 2.0952 0.0308
0 3 14 -0.3429 0.0983
0 3 15 -0.4077 0.1429
0 3 16 2.5110 0.1090
0 3 17 -0.7708 0.0721
0 3 18 1.0202 0.0442
0 3 19 3.9040 0.1478
0 3 20 1.0412 -0.0967
0 3 21 5.3454 0.2441
0 3 22 2.4740 -0.0074
0 3 23 3.9784 0.0157
0 3 24 4.1472 -0.0320
0 3 25 2.2760 0.0819
0 3 26 7.1005 -0.0591
0 3 27 -1.1591 0.0788
0 3 28 9.5174 0.2267
0 3 29 -3.2653 -0.0862
0 3 30 7.5325 0.3440
0 3 31 -0.9679 -0.0855
0 3 32 -1.5617 -0.1374
0 3 33 0.4911 -0.7762
0 3 34 -5.8683 0.0380
0 4 0 -38.5984 -0.0575
0 4 1 -12.0012 0.1867
0 4 2 -30.0730 -0.3763
0 4 3 -5.2822 -0.1478
0 4 4 -17.2879 -0.0606
0 4 5 14.4584 0.1130
0 4 6 -11.3461 0.0012
0 4 7 4.3397 0.4813
0 4 8 -5.8804 -0.1630
0 4 9 -1.3226 0.3624
0 4 10 -0.8983 -0.0169
0 4 11 8.4523 0.1925
0 4 12 1.2295 -0.2082
0 4 13 8.2974 -0.0494
0 4 14 3.1827 -0.3456
0 4 15 2.2780 -0.1940
0 4 16 1.2137 0.0486
0 4 17 2.6262 -0.1884
0 4 18 -2.5364 0.1106
0 4 19 2.7424 -0.0375
0 4 20 -2.3417 0.0015
0 4 21 -0.6596 -0.0924
0 4 22 -2.0575 -0.0240
0 4 23 -3.0707 -0.0988
0 4 24 -1.0882 -0.0883
0 4 25 -5.5528 0.1496
0 4 26 1.8936 -0.0991
0 4 27 -5.0782 0.0090
0 4 28 2.0955 -0.0326
0 4 29 -1.1539 0.0325
0 4 30 -1.0841 0.0370
0 4 31 1.0256 -0.0719
0 4 32 -2.1420 0.5345
0 4 33 1.7778 -0.3730
0 5 1 2.6382 0.1392
0 5 2 3.9436 0.1254
0 5 3 10.8827 0.1185
0 5 4 -8.1952 0.1314
0 5 5 -0.4057 0.1678
0 5 6 -12.0393 -0.0360
0 5 7 -10.5664 0.0104
0 5 8 -6.0206 0.0733
0 5 9 -4.7944 -0.0652
0 5 10 -6.7339 0.1095
0 5 11 -1.6272 0.0636
0 5 12 -6.7580 -0.0490
0 5 13 -5.0810 0.1754
0 5 14 -3.8566 0.0933
0 5 15 -3.7226 0.0008
0 5 16 -4.3118 0.1211
0 5 17 1.4189 -0.0963
0 5 18 -2.2904 0.0923
0 5 19 1.1260 -0.0326
0 5 20 0.0521 0.1533
0 5 21 0.3804 -0.0812
0 5 22 -0.4867 0.0966
0 5 23 0.7403 0.0084
0 5 24 2.6706 0.0289
0 5 25 -1.2532 -0.0471
0 5 26 2.7946 -0.2312
0 5 27 -1.0115 0.1319
0 5 28 -1.6880 -0.3406
0 5 29 -1.8396 0.1642
0 5 30 -0.9039 -0.2787
0 5 31 -3.7628 -0.5581
0 5 32 0.4736 -0.0896
0 6 0 14.2585 -0.0270
0 6 1 3.8600 -0.1012
0 6 2 6.9189 -0.0043
0 6 3 5.5570 0.1206
0 6 4 3.7568 0.1597
0 6 5 4.1875 0.1943
0 6 6 10.8779 0.2086
0 6 7 6.3536 -0.0886
0 6 8 9.4899 0.1488
0 6 9 6.7156 -0.2394
0 6 10 4.1609 0.0752
0 6 11 2.3309 -0.1445
0 6 12 4.0868 0.0329
0 6 13 -1.3239 -0.0044
0 6 14 3.0438 0.0182
0 6 15 1.2185 0.1024
0 6 16 1.1360 -0.0568
0 6 17 0.7249 0.0678
0 6 18 1.5229 -0.1320
0 6 19 -2.5085 -0.2080
0 6 20 -0.5810 -0.2303
0 6 21 0.1366 -0.0975
0 6 22 -0.5801 0.0493
0 6 23 -1.3475 -0.0742
0 6 24 1.6884 0.1889
0 6 25 -4.0059 0.1204
0 6 26 -0.1786 -0.1059
0 6 27 -1.3847 0.4252
0 6 28 2.9713 -0.2309
0 6 29 -3.8551 -0.1190
0 6 30 6.2703 -0.3189
0 6 31 -3.6767 0.0913
0 6 32 1.2434 -0.2532
0 7 1 -8.8767 -0.0348
0 7 2 -4.8705 0.0697
0 7 3 -7.2904 0.0750
0 7 4 -2.0618 -0.0811
0 7 5 -4.5054 -0.1943
0 7 6 -1.4299 -0.2593
0 7 7 -2.5183 -0.1596
0 7 8 -2.5781 0.0138
0 7 9 -2.2291 -0.0940
0 7 10 0.1875 0.1777
0 7 11 -3.5544 -0.0783
0 7 12 4.2472 0.0515
0 7 13 -2.0857 0.0113
0 7 14 3.6670 -0.1139
0 7 15 -0.3867 0.0956
0 7 16 1.6704 -0.1076
0 7 17 -3.0134 0.0218
0 7 18 0.5253 0.0326
0 7 19 -0.8838 0.2107
0 7 20 -1.6404 0.1710
0 7 21 0.9717 0.1134
0 7 22 0.8657 0.2790
0 7 23 -3.0938 -0.3577
0 7 24 4.6696 0.0651
0 7 25 -1.1528 -0.0995
0 7 26 6.9642 0.0691
0 7 27 -4.1950 -0.2558
0 7 28 9.2159 0.3327
0 7 29 -10.7997 0.2723
0 7 30 4.2568 0.0232
0 7 31 -1.9916 1.5095
0 8 0 3.3506 0.1650
0 8 1 0.4637 0.0639
0 8 2 3.2148 -0.0022
0 8 3 1.3477 -0.1338
0 8 4 0.1952 -0.1988
0 8 5 1.4146 -0.0463
0 8 6 -3.2740 -0.1076
0 8 7 0.0821 0.0438
0 8 8 -3.9110 0.0109
0 8 9 -1.8885 -0.0687
0 8 10 -1.5696 -0.0120
0 8 11 -3.7597 -0.0348
0 8 12 0.6933 0.0082
0 8 13 -3.3797 0.0335
0 8 14 0.6419 0.0340
0 8 15 -1.9182 0.0047
0 8 16 2.4591 0.0375
0 8 17 0.4007 0.0321
0 8 18 1.7227 -0.0539
0 8 19 4.3505 0.1534
0 8 20 0.2168 -0.0365
0 8 21 2.4809 -0.1163
0 8 22 2.5135 0.0647
0 8 23 -0.6680 -0.0910
0 8 24 2.7787 0.1926
0 8 25 -4.6796 -0.4380
0 8 26 5.1000 0.6396
0 8 27 -13.2534 -0.7980
0 8 28 10.7575 0.3252
0 8 29 -7.2480 0.2294
0 8 30 7.7865 -0.6858
0 9 1 -1.2210 -0.0319
0 9 2 -0.9062 -0.0445
0 9 3 1.7856 -0.0311
0 9 4 -0.6904 0.0257
0 9 5 5.0361 0.0495
0 9 6 1.0860 0.0729
0 9 7 6.3861 0.1093
0 9 8 1.0862 -0.0490
0 9 9 5.5580 0.1117
0 9 10 0.9450 -0.0615
0 9 11 3.0409 -0.0159
0 9 12 -0.2532 0.0671
0 9 13 1.8469 -0.0829
0 9 14 -1.7194 0.0769
0 9 15 -1.5397 -0.1110
0 9 16 -2.6248 -0.0389
0 9 17 -3.0789 0.0344
0 9 18 -2.9814 -0.1211
0 9 19 -1.1297 0.0557
0 9 20 -0.9223 -0.2723
0 9 21 -1.5951 0.2438
0 9 22 -1.3345 -0.4305
0 9 23 -0.9421 0.3854
0 9 24 -1.7815 0.1892
0 9 25 -3.7552 -0.1130
0 9 26 4.8434 0.5616
0 9 27 -6.5339 0.2194
0 9 28 7.7207 -0.1658
0 9 29 -4.0181 0.2305
0 10 0 1.8167 -0.0794
0 10 1 0.2450 0.0237
0 10 2 0.9972 -0.0412
0 10 3 0.4627 -0.0126
0 10 4 -1.4119 0.1999
0 10 5 -1.7921 0.0442
0 10 6 -4.8737 0.1175
0 10 7 -2.8570 0.1591
0 10 8 -4.3933 -0.0696
0 10 9 -0.1408 0.0528
0 10 10 -0.9910 0.0682
0 10 11 4.8536 0.0063
0 10 12 -1.3614 -0.0062
0 10 13 6.2044 -0.0476
0 10 14 -2.0720 -0.1534
0 10 15 4.1178 -0.0344
0 10 16 0.1620 0.0073
0 10 17 4.9932 -0.0816
0 10 18 1.7476 0.2446
0 10 19 0.2453 -0.1208
0 10 20 0.3582 -0.1409
0 10 21 -2.4398 0.3846
0 10 22 -1.5386 -0.4113
0 10 23 2.0920 0.1091
0 10 24 -0.2908 -0.4680
0 10 25 2.5946 0.0707
0 10 26 1.8075 -1.4123
0 10 27 0.8266 0.6235
0 11 1 -3.2600 0.0693
0 11 2 1.8527 -0.0492
0 11 3 -0.7359 -0.1367
0 11 4 1.1276 0.0095
0 11 5 0.5566 -0.1052
0 11 6 2.6311 -0.1458
0 11 7 0.2348 -0.0646
0 11 8 3.1252 0.1159
0 11 9 -2.5603 -0.1216
0 11 10 -3.4420 0.1268
0 11 11 -4.0266 0.0304
0 11 12 -7.7956 -0.1348
0 11 13 -3.1081 0.1856
0 11 14 -3.6315 -0.1126
0 11 15 3.4064 0.2523
0 11 16 -2.5106 0.1789
0 11 17 4.1426 -0.3515
0 11 18 -3.8930 0.3639
0 11 19 -1.1567 -0.4242
0 11 20 -1.1704 0.1065
0 11 21 2.1075 -0.1658
0 11 22 -0.9213 0.4263
0 11 23 2.6089 -0.2704
0 11 24 -3.1058 0.0498
0 11 25 0.2514 1.0783
0 12 0 5.8331 -0.0404
0 12 1 -0.3791 -0.0366
0 12 2 1.4886 0.1650
0 12 3 -1.6553 0.0307
0 12 4 -1.6024 0.0972
0 12 5 -3.0007 0.1897
0 12 6 0.8407 -0.0427
0 12 7 -3.8457 -0.0636
0 12 8 1.7555 0.0842
0 12 9 -0.0847 -0.0869
0 12 10 2.6516 0.0330
0 12 11 1.8720 0.0663
0 12 12 6.7142 0.0850
0 12 13 -0.6034 0.2326
0 12 14 2.7341 -0.0431
0 12 15 -1.0186 0.1319
0 12 16 -6.8037 0.0299
0 12 17 -1.9960 -0.3852
0 12 18 -3.1130 0.0325
0 12 19 3.2261 0.0734
0 12 20 0.9961 0.1437
0 12 21 6.3220 -0.3873
0 12 22 -0.9270 0.7758
0 12 23 2.1315 -0.6641
0 13 1 -4.6952 -0.0881
0 13 2 -1.6652 0.3729
0 13 3 -1.2161 0.0321
0 13 4 2.7852 -0.0121
0 13 5 0.8404 0.0290
0 13 6 4.6404 -0.2071
0 13 7 3.5935 -0.0103
0 13 8 1.7278 -0.2148
0 13 9 4.2548 -0.0300
0 13 10 1.5052 -0.2559
0 13 11 -2.4028 -0.3093
0 13 12 6.0337 -0.1436
0 13 13 -3.3960 0.0041
0 13 14 3.8359 -0.1523
0 13 15 1.3299 0.0022
0 13 16 3.6982 0.2196
0 13 17 3.0825 0.5312
0 13 18 3.7946 -0.0323
0 13 19 2.3129 1.1322
0 13 20 -4.3190 -0.1024
0 13 21 -2.1773 -0.1359
0 14 0 3.5393 0.1110
0 14 1 0.7300 -0.2257
0 14 2 4.6492 -0.1997
0 14 3 -0.0207 -0.3603
0 14 4 3.2533 -0.3486
0 14 5 -0.6547 0.0283
0 14 6 -2.1986 0.0954
0 14 7 0.6527 0.3158
0 14 8 -6.4708 0.1059
0 14 9 -1.1081 0.0506
0 14 10 -0.8154 0.1622
0 14 11 -3.7467 0.0586
0 14 12 3.8748 -0.1395
0 14 13 -2.6799 -0.0548
0 14 14 0.3884 -0.4479
0 14 15 -1.5174 -0.4837
0 14 16 1.2391 -0.4660
0 14 17 -1.2611 0.1025
0 14 18 -1.4537 -1.4295
0 15 1 -2.0205 0.1278
0 15 2 0.3846 -0.1122
0 15 3 -2.7388 0.4802
0 15 4 -3.0398 0.0232
0 15 5 -2.0254 0.3592
0 15 6 -6.8918 -0.1121
0 15 7 -1.5820 -0.2867
0 15 8 -5.1702 0.0779
0 15 9 -2.6318 -0.1701
0 15 10 0.2577 0.5056
0 15 11 -5.6774 0.2672
0 15 12 -1.2720 0.2661
0 15 13 -4.5127 0.2931
0 15 14 -1.8983 0.6712
0 16 0 0.5134 -0.0453
0 16 1 0.5929 0.1831
0 16 2 -0.1889 -0.1771
0 16 3 3.6556 0.2826
0 16 4 0.3636 -0.5261
0 16 5 6.6818 -0.0712
0 16 6 3.7617 -0.3104
0 16 7 7.6649 -0.0421
0 16 8 6.8196 0.2921
1 0 1 77.6696 -3.0376
1 0 3 13.1814 -1.4583
1 0 5 2.8033 -1.6233
1 0 7 -4.4069 -2.5360
1 0 9 -26.9438 -1.5113
1 0 11 -20.4334 -0.7611
1 0 13 -4.2961 -0.4604
1 0 15 -1.5954 -0.0382
1 0 17 0.5880 -0.1752
1 0 19 2.1822 0.0680
1 0 21 -0.4596 0.1219
1 0 23 0.1345 -0.0320
1 0 25 2.4968 0.0272
1 0 27 2.4124 -0.0562
1 0 29 1.9058 0.0893
1 0 31 5.4402 0.1111
1 0 33 6.5904 0.2362
1 1 1 -8.8351 0.5155
1 1 2 -33.3788 1.2052
1 1 3 12.2708 1.0309
1 1 4 -5.0951 0.9519
1 1 5 38.1961 0.1146
1 1 6 4.5166 1.4222
1 1 7 17.9722 -0.1795
1 1 8 14.5170 1.0548
1 1 9 8.4058 -0.1364
1 1 10 15.6254 0.3523
1 1 11 14.3892 -0.3329
1 1 12 6.4844 0.3029
1 1 13 7.8841 -0.0176
1 1 14 1.6466 0.2468
1 1 15 1.8842 -0.0350
1 1 16 0.5689 -0.0586
1 1 17 2.4472 0.0536
1 1 18 -0.1847 -0.0481
1 1 19 -0.0990 0.3207
1 1 20 0.9687 -0.0578
1 1 21 -1.4599 0.1060
1 1 22 1.3407 -0.1219
1 1 23 0.3283 0.2096
1 1 24 0.3288 0.0531
1 1 25 -0.7978 0.0187
1 1 26 -0.2005 0.0007
1 1 27 -3.3201 -0.1359
1 1 28 -1.8394 -0.0394
1 1 29 -1.6332 -0.1042
1 1 30 -6.3732 -0.2056
1 1 31 2.5313 -0.2855
1 1 32 -7.9488 0.2669
1 1 33 1.1446 0.1392
1 1 34 -2.5527 1.2859
1 2 1 -0.0897 0.0694
1 2 2 2.2185 -0.1869
1 2 3 13.8997 -0.0234
1 2 4 -27.9584 -0.1081
1 2 5 -6.9284 -0.2292
1 2 6 -31.5559 -0.1526
1 2 7 -16.3550 0.1403
1 2 8 -15.3161 0.0103
1 2 9 -0.1938 0.3605
1 2 10 -12.9932 0.4076
1 2 11 5.0036 0.2504
1 2 12 -10.3705 0.2174
1 2 13 0.9648 -0.0281
1 2 14 -4.3876 -0.1239
1 2 15 1.8457 -0.3079
1 2 16 -3.6833 -0.0440
1 2 17 1.2486 -0.1130
1 2 18 -1.9282 -0.0954
1 2 19 -3.0084 -0.0432
1 2 20 1.4031 -0.1786
1 2 21 -3.6405 0.0820
1 2 22 0.9743 -0.1473
1 2 23 -2.7642 0.2517
1 2 24 -0.0922 -0.2439
1 2 25 -2.8253 0.0057
1 2 26 -0.2271 -0.0792
1 2 27 0.1511 -0.0488
1 2 28 -2.9356 -0.2073
1 2 29 6.0285 -0.1086
1 2 30 -4.8763 -0.0859
1 2 31 7.3933 -0.0512
1 2 32 1.0591 0.5466
1 2 33 2.0750 -0.4417
1 3 1 2.9603 -0.3161
1 3 2 13.9284 -0.1532
1 3 3 1.3859 -0.4946
1 3 4 2.1654 -0.3705
1 3 5 2.8126 -0.2013
1 3 6 15.9641 -0.3943
1 3 7 11.7090 -0.0526
1 3 8 3.7971 -0.2682
1 3 9 9.5641 -0.3933
1 3 10 -11.2871 -0.3690
1 3 11 0.3455 -0.2097
1 3 12 -8.2070 -0.1369
1 3 13 -1.2105 0.0506
1 3 14 -5.5458 0.2925
1 3 15 2.5669 -0.0421
1 3 16 -5.3552 0.2509
1 3 17 0.9909 -0.0533
1 3 18 -0.4556 0.0512
1 3 19 -2.0446 -0.1482
1 3 20 3.2103 0.1075
1 3 21 -0.0309 -0.0376
1 3 22 2.9659 -0.1361
1 3 23 1.6934 0.0765
1 3 24 2.3794 -0.0934
1 3 25 2.4807 0.0672
1 3 26 -1.0555 0.1510
1 3 27 4.0568 0.2813
1 3 28 -5.3621 0.0150
1 3 29 3.8747 0.4765
1 3 30 -3.1042 0.2901
1 3 31 -1.8847 0.0846
1 3 32 1.7299 -0.2453
1 3 33 -7.2070 -0.2107
1 4 1 -28.3646 -0.3026
1 4 2 -0.9739 0.0332
1 4 3 -16.6789 -0.1744
1 4 4 17.9712 0.1454
1 4 5 -7.7877 0.1271
1 4 6 12.7972 0.3985
1 4 7 -2.3983 -0.0788
1 4 8 -1.3828 0.3225
1 4 9 3.2545 0.0162
1 4 10 4.5466 0.2199
1 4 11 5.8350 0.1180
1 4 12 9.4606 0.0681
1 4 13 7.3505 -0.2758
1 4 14 3.9080 -0.0784
1 4 15 5.5988 -0.0422
1 4 16 1.6488 -0.0618
1 4 17 -0.1651 0.2337
1 4 18 3.9614 0.1737
1 4 19 -0.6784 0.0312
1 4 20 0.9577 0.1961
1 4 21 0.5659 0.0033
1 4 22 -3.2145 -0.0102
1 4 23 -0.3993 -0.0139
1 4 24 -4.5531 0.1319
1 4 25 1.8018 -0.0346
1 4 26 -3.9323 -0.0164
1 4 27 4.5843 0.0792
1 4 28 1.3056 0.0125
1 4 29 3.2944 0.0719
1 4 30 5.6269 0.1456
1 4 31 -0.8845 0.2751
1 4 32 4.9491 -0.3244
1 4 33 -1.5642 1.0597
1 5 1 -3.9677 0.1288
1 5 2 15.5321 0.2238
1 5 3 -9.4823 0.1269
1 5 4 11.4780 0.2003
1 5 5 -16.6419 -0.0696
1 5 6 -3.0775 0.1264
1 5 7 -10.6250 -0.0906
1 5 8 -3.0263 0.0748
1 5 9 -7.8259 0.0473
1 5 10 0.1438 0.0576
1 5 11 -8.3949 -0.1309
1 5 12 -3.3326 0.1176
1 5 13 -5.1070 0.0475
1 5 14 -4.3015 0.0142
1 5 15 -4.0269 0.2949
1 5 16 2.6226 -0.2396
1 5 17 -2.4278 0.0125
1 5 18 4.0719 -0.1553
1 5 19 1.1472 -0.0719
1 5 20 -0.6759 -0.1055
1 5 21 1.2432 -0.0417
1 5 22 -0.6474 -0.0420
1 5 23 3.0137 -0.0246
1 5 24 -1.3892 -0.1293
1 5 25 5.1854 -0.0721
1 5 26 -1.6614 -0.1682
1 5 27 1.5559 -0.2199
1 5 28 -0.9938 0.0202
1 5 29 -1.4592 -0.2888
1 5 30 -2.9501 -0.4930
1 5 31 -1.8434 -0.0034
1 5 32 -1.5980 -0.7980
1 6 1 1.9515 -0.0327
1 6 2 4.4676 0.0053
1 6 3 -6.5257 0.0811
1 6 4 2.7829 0.1391
1 6 5 -0.7985 0.1888
1 6 6 5.3082 -0.0572
1 6 7 2.9934 0.0526
1 6 8 7.7282 -0.2573
1 6 9 0.6078 -0.0961
1 6 10 5.1202 -0.1940
1 6 11 1.6573 -0.1065
1 6 12 -0.5204 -0.0551
1 6 13 1.7602 0.0144
1 6 14 -0.7666 -0.1166
1 6 15 -1.4975 -0.0188
1 6 16 -0.3914 -0.0188
1 6 17 -2.1592 -0.0014
1 6 18 -5.2736 -0.0402
1 6 19 -1.8344 -0.0850
1 6 20 -2.6395 0.0032
1 6 21 -2.1263 -0.0607
1 6 22 0.1048 0.0833
1 6 23 0.2634 0.1765
1 6 24 -3.9182 0.0235
1 6 25 0.0354 -0.0155
1 6 26 -4.0237 0.2710
1 6 27 0.3264 -0.1703
1 6 28 -6.0751 -0.0940
1 6 29 3.9729 -0.1019
1 6 30 -6.6659 -0.1972
1 6 31 1.5992 -0.0643
1 7 1 1.1930 -0.0435
1 7 2 -2.9800 0.1205
1 7 3 1.6390 0.0266
1 7 4 -0.2613 -0.1310
1 7 5 2.3994 -0.1492
1 7 6 1.4736 -0.1882
1 7 7 -0.0464 0.0330
1 7 8 1.1685 0.0165
1 7 9 0.2146 0.2678
1 7 10 -1.7152 0.1043
1 7 11 3.2227 0.1344
1 7 12 -2.0016 0.0900
1 7 13 4.5286 -0.0515
1 7 14 1.3069 0.1113
1 7 15 3.6837 -0.0559
1 7 16 -1.0562 -0.0027
1 7 17 3.9346 0.0367
1 7 18 -2.0311 -0.0327
1 7 19 0.7103 0.0263
1 7 20 1.5257 0.1488
1 7 21 -1.2509 0.0877
1 7 22 -0.9663 -0.1583
1 7 23 2.0141 -0.1163
1 7 24 -1.2316 0.0818
1 7 25 4.3106 -0.2818
1 7 26 -1.6776 0.2899
1 7 27 8.2675 0.0745
1 7 28 -8.8997 0.3264
1 7 29 8.2360 -0.0649
1 7 30 -4.9418 1.2024
1 8 1 3.4569 -0.0586
1 8 2 -2.7425 -0.0108
1 8 3 1.8207 -0.2072
1 8 4 -1.4123 -0.1014
1 8 5 -1.5802 -0.1272
1 8 6 -2.4364 0.0253
1 8 7 -3.2354 0.0284
1 8 8 -4.3799 -0.0789
1 8 9 -1.8452 -0.0637
1 8 10 -4.8306 -0.0025
1 8 11 1.4501 -0.0980
1 8 12 -2.5140 0.1590
1 8 13 0.9897 -0.0224
1 8 14 -0.4854 0.1166
1 8 15 1.2205 0.0487
1 8 16 -0.0459 -0.0611
1 8 17 2.1168 0.0875
1 8 18 4.1069 0.0011
1 8 19 1.1846 0.1945
1 8 20 5.6412 -0.2339
1 8 21 3.6912 0.3707
1 8 22 1.6067 -0.2698
1 8 23 3.8467 0.3135
1 8 24 -1.1285 -0.0671
1 8 25 3.6306 0.3083
1 8 26 -8.0071 -0.4204
1 8 27 9.0224 -0.1129
1 8 28 -9.3344 0.2489
1 8 29 9.0672 -1.0175
1 9 1 0.6958 -0.0519
1 9 2 -0.4686 -0.0021
1 9 3 0.0336 -0.0443
1 9 4 1.7759 0.0103
1 9 5 1.6263 0.0465
1 9 6 3.1105 -0.0067
1 9 7 2.8659 0.0223
1 9 8 3.3317 0.0456
1 9 9 3.3880 -0.0669
1 9 10 0.3125 -0.0230
1 9 11 0.8599 -0.0535
1 9 12 -1.5494 -0.1516
1 9 13 -3.8072 -0.0769
1 9 14 -2.6115 -0.1049
1 9 15 -5.2856 -0.1719
1 9 16 -2.4913 0.1460
1 9 17 -5.4040 -0.1587
1 9 18 1.0197 0.1186
1 9 19 -4.1038 0.0684
1 9 20 -1.2277 -0.1642
1 9 21 -3.6922 0.1915
1 9 22 -2.8124 -0.2191
1 9 23 -3.7940 0.5250
1 9 24 -1.9120 -0.6817
1 9 25 1.0204 0.8239
1 9 26 -5.2386 -0.3255
1 9 27 5.9955 0.2439
1 9 28 -4.8107 0.3316
1 10 1 1.3627 0.0221
1 10 2 1.6492 -0.0166
1 10 3 0.0273 0.1651
1 10 4 0.2510 0.0704
1 10 5 -2.3327 0.2362
1 10 6 -0.7217 0.1844
1 10 7 -3.0488 -0.0201
1 10 8 -0.8354 0.0799
1 10 9 0.6436 0.0472
1 10 10 1.7113 -0.0880
1 10 11 1.8567 0.2160
1 10 12 5.7847 -0.0809
1 10 13 0.9390 0.0697
1 10 14 4.8961 0.0876
1 10 15 1.5920 -0.1745
1 10 16 5.5920 0.2872
1 10 17 0.4444 -0.1171
1 10 18 2.1018 0.1445
1 10 19 -2.1425 -0.2801
1 10 20 -2.7910 0.2757
1 10 21 -2.2630 -0.5437
1 10 22 2.2586 -0.0356
1 10 23 -1.5428 -0.1558
1 10 24 4.0619 -0.3631
1 10 25 -0.9711 -0.4698
1 10 26 1.9611 0.1671
1 10 27 0.2528 -0.3854
1 11 1 -1.4836 0.0096
1 11 2 -2.2667 -0.0153
1 11 3 -1.9785 0.0572
1 11 4 0.4499 -0.0738
1 11 5 -2.3509 -0.1858
1 11 6 1.5535 -0.0007
1 11 7 0.1799 -0.1635
1 11 8 -0.9687 -0.0413
1 11 9 -1.3599 0.0496
1 11 10 -1.5715 -0.0191
1 11 11 -6.3470 -0.0698
1 11 12 -1.8057 -0.0120
1 11 13 -3.7794 -0.1085
1 11 14 1.2376 0.1649
1 11 15 -1.2214 0.0820
1 11 16 4.4903 -0.1065
1 11 17 -3.4533 0.2228
1 11 18 0.1964 -0.3697
1 11 19 0.0767 -0.3244
1 11 20 2.2142 0.2244
1 11 21 2.1372 -0.2545
1 11 22 3.6219 0.3619
1 11 23 -1.9324 -0.2115
1 11 24 0.9811 1.2223
1 11 25 -3.3662 -1.0698
1 12 1 3.8305 -0.1695
1 12 2 2.2404 -0.1459
1 12 3 -1.6620 -0.1128
1 12 4 0.9853 0.0584
1 12 5 -2.8805 -0.1216
1 12 6 -2.4215 0.1060
1 12 7 -1.5642 0.0975
1 12 8 -1.4026 0.0668
1 12 9 -1.6336 0.0304
1 12 10 2.3341 0.2019
1 12 11 1.6702 -0.0241
1 12 12 0.5734 0.2202
1 12 13 3.1204 -0.0923
1 12 14 0.6119 0.1077
1 12 15 -6.3078 -0.0954
1 12 16 0.2430 -0.7035
1 12 17 -6.6023 0.1191
1 12 18 2.7017 -0.3039
1 12 19 -0.3742 0.2893
1 12 20 5.7800 0.1432
1 12 21 -1.6070 0.7711
1 12 22 1.2050 -0.2848
1 12 23 0.4440 -0.1025
1 13 1 -2.9775 0.4118
1 13 2 0.7136 0.1458
1 13 3 0.6884 0.2555
1 13 4 3.3181 0.1094
1 13 5 6.1331 -0.1010
1 13 6 5.6556 -0.1163
1 13 7 5.5365 -0.1091
1 13 8 6.6676 0.0043
1 13 9 0.6475 -0.1235
1 13 10 -0.8200 -0.0930
1 13 11 2.1697 0.0663
1 13 12 -5.7335 0.1175
1 13 13 0.5866 -0.0246
1 13 14 -0.4922 0.2539
1 13 15 -1.7094 0.2801
1 13 16 4.3925 0.4370
1 13 17 1.7011 0.4671
1 13 18 6.1559 1.1314
1 13 19 -5.0313 0.0337
1 13 20 2.2054 -0.3107
1 14 1 1.2381 0.2349
1 14 2 -1.2890 -0.3229
1 14 3 1.6405 0.0169
1 14 4 -3.1761 -0.1878
1 14 5 -0.6576 0.1351
1 14 6 -1.8268 0.1790
1 14 7 -4.9815 -0.0702
1 14 8 -0.8913 0.0119
1 14 9 -0.4847 -0.2954
1 14 10 -0.0455 -0.3076
1 14 11 7.4247 -0.2264
1 14 12 2.3350 -0.2492
1 14 13 3.3967 -0.4055
1 14 14 2.4776 -0.4286
1 14 15 1.7561 -0.1502
1 14 16 -0.1593 0.0533
1 14 17 -1.3335 -1.2380
1 15 1 1.2398 -0.2852
1 15 2 -4.2706 -0.2755
1 15 3 -0.2759 0.0116
1 15 4 -3.7031 -0.0294
1 15 5 -5.7218 0.0512
1 15 6 -4.2043 -0.0674
1 15 7 -6.5813 -0.2735
1 15 8 -4.0115 0.1639
1 15 9 -1.8959 0.1127
1 15 10 -4.9865 0.5000
1 15 11 -3.7930 0.0493
1 15 12 -4.3700 0.2569
1 15 13 -4.8284 0.3213
1 15 14 -2.0061 -0.1459
1 16 1 3.2276 -0.0388
1 16 2 2.9064 0.3255
1 16 3 1.4338 -0.0275
1 16 4 6.1695 0.0168
1 16 5 2.8035 -0.1938
1 16 6 7.2869 0.1313
1 16 7 6.4334 0.2544
1 16 8 4.8031 0.5642
2 0 2 -2.1632 -0.8725
2 0 4 -18.2419 1.2658
2 0 6 -9.4136 -0.5941
2 0 8 -25.7523 -1.0422
2 0 10 -27.1672 -0.1237
2 0 12 -8.5801 -0.3360
2 0 14 -2.1866 -0.0995
2 0 16 -2.3280 -0.2517
2 0 18 -1.9450 -0.5185
2 0 20 -5.4161 -0.1928
2 0 22 -3.5534 -0.1451
2 0 24 1.1586 -0.0277
2 0 26 0.6118 0.0678
2 0 28 -0.1090 0.1540
2 0 30 1.7684 0.1867
2 0 32 2.7572 0.1053
2 1 2 -15.5630 1.1834
2 1 3 2.7512 -0.3720
2 1 4 18.1945 -0.2381
2 1 5 8.4563 -0.1570
2 1 6 11.5154 -1.3474
2 1 7 12.9587 0.6039
2 1 8 -3.2885 -0.5523
2 1 9 17.0422 0.3285
2 1 10 4.1492 -0.4558
2 1 11 9.7955 0.3138
2 1 12 4.7768 -0.2167
2 1 13 2.9499 0.4905
2 1 14 -0.6463 0.1946
2 1 15 1.8696 0.2342
2 1 16 0.5477 -0.0239
2 1 17 1.1996 0.2990
2 1 18 -0.3360 0.2087
2 1 19 2.6424 0.4241
2 1 20 -2.4995 0.1405
2 1 21 3.2126 0.1822
2 1 22 -1.0379 -0.0130
2 1 23 0.7107 0.2174
2 1 24 -2.3021 -0.1395
2 1 25 0.8944 0.0118
2 1 26 -4.5863 -0.2772
2 1 27 1.3234 -0.1589
2 1 28 -3.2635 0.1245
2 1 29 -2.4174 -0.0653
2 1 30 -0.0472 0.0464
2 1 31 -5.3087 -0.2079
2 1 32 -0.0284 0.2059
2 1 33 -2.1358 0.5864
2 2 2 19.7266 0.2348
2 2 3 -0.7051 -0.3468
2 2 4 9.6892 -0.1682
2 2 5 -18.8972 0.3377
2 2 6 -8.1803 -0.0172
2 2 7 -8.0663 0.2132
2 2 8 0.6215 0.0751
2 2 9 -4.0597 0.3154
2 2 10 7.8236 -0.2452
2 2 11 -5.5680 0.4289
2 2 12 2.6351 -0.2678
2 2 13 -1.0892 -0.1252
2 2 14 0.7083 -0.4216
2 2 15 -0.3120 -0.1917
2 2 16 2.1570 -0.2875
2 2 17 -0.7464 -0.0182
2 2 18 -0.0223 0.0237
2 2 19 2.2279 -0.1419
2 2 20 -1.5814 0.0585
2 2 21 2.1219 0.0133
2 2 22 -0.6444 0.1886
2 2 23 1.8504 0.0414
2 2 24 -1.6767 -0.0586
2 2 25 3.9107 0.1315
2 2 26 -1.4190 -0.1583
2 2 27 2.3120 0.1140
2 2 28 2.8841 -0.2540
2 2 29 -0.9867 -0.3057
2 2 30 6.0510 -0.2744
2 2 31 1.5594 0.1457
2 2 32 3.3308 0.0248
2 2 33 5.6088 0.1220
2 3 2 -2.5746 -0.0835
2 3 3 -15.7715 -0.0943
2 3 4 -1.8838 0.0643
2 3 5 -1.5606 -0.2263
2 3 6 9.4687 0.5265
2 3 7 -0.2253 -0.1909
2 3 8 13.3539 0.2477
2 3 9 -14.1138 -0.0783
2 3 10 5.2330 -0.0884
2 3 11 -12.9409 -0.0841
2 3 12 -0.7084 0.0514
2 3 13 -6.7110 0.1668
2 3 14 0.8159 -0.0849
2 3 15 -5.9618 0.2716
2 3 16 1.3092 -0.0947
2 3 17 -3.3535 -0.1499
2 3 18 -2.7419 -0.0868
2 3 19 0.8022 -0.2391
2 3 20 -1.7085 -0.0485
2 3 21 1.1970 -0.3129
2 3 22 0.8792 0.0956
2 3 23 0.9578 -0.3064
2 3 24 -0.3889 0.0434
2 3 25 -1.0183 0.1940
2 3 26 -0.9873 0.0468
2 3 27 -5.8540 0.1215
2 3 28 -0.9031 0.1189
2 3 29 -5.4817 0.3876
2 3 30 -3.0738 0.0119
2 3 31 0.3896 0.4608
2 3 32 -6.1105 -0.3701
2 3 33 1.6760 -0.4559
2 4 2 -10.4928 -0.2810
2 4 3 4.5858 -0.0490
2 4 4 -2.4450 0.1379
2 4 5 7.2829 0.0037
2 4 6 1.0683 0.2480
2 4 7 -8.4461 -0.0950
2 4 8 5.1684 0.0940
2 4 9 -7.4296 -0.0829
2 4 10 8.0765 0.2975
2 4 11 1.9906 0.0257
2 4 12 8.2078 -0.0273
2 4 13 2.0149 0.0973
2 4 14 6.7229 -0.1640
2 4 15 -0.9947 0.1472
2 4 16 0.7295 0.2481
2 4 17 2.1592 0.3062
2 4 18 -1.7650 0.1531
2 4 19 2.4102 0.3779
2 4 20 0.5811 0.0694
2 4 21 -2.6462 0.0174
2 4 22 -0.0939 0.1149
2 4 23 -3.7446 0.0155
2 4 24 0.6966 -0.0038
2 4 25 -2.9472 -0.0781
2 4 26 4.0318 0.0097
2 4 27 1.1688 -0.1544
2 4 28 4.8040 0.0130
2 4 29 6.7923 0.3146
2 4 30 0.9224 -0.1950
2 4 31 6.1167 -0.0900
2 4 32 -3.0301 0.1178
2 5 2 1.7492 0.0923
2 5 3 18.9183 0.2257
2 5 4 -6.1836 -0.0494
2 5 5 4.2084 0.0308
2 5 6 -4.5907 -0.2083
2 5 7 -1.8374 -0.0691
2 5 8 -0.9522 -0.0413
2 5 9 -0.4996 -0.0391
2 5 10 -2.9604 -0.0885
2 5 11 -2.5358 -0.0184
2 5 12 -2.3282 -0.1337
2 5 13 -4.0332 0.0417
2 5 14 -1.2650 0.1989
2 5 15 2.4682 -0.1604
2 5 16 -0.9978 -0.0929
2 5 17 7.4891 -0.1646
2 5 18 1.3554 -0.3783
2 5 19 1.4345 -0.0401
2 5 20 1.9536 -0.1658
2 5 21 -0.7134 0.0446
2 5 22 2.3199 -0.0127
2 5 23 0.0464 0.0289
2 5 24 4.6201 0.1173
2 5 25 -0.7828 -0.1599
2 5 26 3.4999 0.1870
2 5 27 1.0782 0.0383
2 5 28 -0.3306 0.0050
2 5 29 -0.4634 -0.2628
2 5 30 -2.7948 0.0054
2 5 31 -0.9331 -0.7300
2 5 32 -2.1685 0.4371
2 6 2 -14.0001 -0.0092
2 6 3 -0.0532 0.0982
2 6 4 -10.4854 0.0934
2 6 5 2.3065 0.0210
2 6 6 -2.3155 -0.0080
2 6 7 6.3287 -0.0735
2 6 8 -0.8412 -0.1689
2 6 9 5.6596 -0.1276
2 6 10 1.2449 -0.1934
2 6 11 0.9009 -0.0526
2 6 12 2.1476 0.0490
2 6 13 -1.4660 -0.1574
2 6 14 -1.6753 0.0724
2 6 15 -0.3261 -0.1315
2 6 16 -4.5776 0.0292
2 6 17 -4.6568 0.0650
2 6 18 -3.3586 0.0859
2 6 19 -3.8157 0.0502
2 6 20 -2.8209 -0.0724
2 6 21 1.7742 0.0295
2 6 22 -1.8152 0.0748
2 6 23 -1.0351 -0.1949
2 6 24 -0.3616 0.1732
2 6 25 -2.6616 -0.1344
2 6 26 -1.4342 0.0645
2 6 27 -4.4666 -0.2614
2 6 28 0.1696 0.2043
2 6 29 -7.1982 -0.3932
2 6 30 0.8846 0.5056
2 6 31 -2.0380 0.2155
2 7 2 -0.9964 0.0502
2 7 3 3.4198 -0.0653
2 7 4 0.2838 -0.0035
2 7 5 3.9630 -0.1441
2 7 6 -1.9570 -0.0005
2 7 7 2.8861 0.1164
2 7 8 -2.4090 0.2143
2 7 9 -0.5966 0.2060
2 7 10 -0.2028 0.1934
2 7 11 -2.9925 0.1021
2 7 12 2.1243 0.0246
2 7 13 0.0016 0.0087
2 7 14 3.0039 -0.0217
2 7 15 -0.3148 0.0050
2 7 16 4.8643 0.0911
2 7 17 -2.7087 -0.1069
2 7 18 2.4933 -0.0705
2 7 19 0.7425 0.1295
2 7 20 -3.3879 -0.1769
2 7 21 1.0798 0.0549
2 7 22 -1.9373 -0.1744
2 7 23 0.2999 -0.0395
2 7 24 0.0606 -0.3290
2 7 25 1.3780 0.1795
2 7 26 2.8213 0.0181
2 7 27 -4.0842 0.0560
2 7 28 8.1657 0.1265
2 7 29 -5.2017 0.5141
2 7 30 5.5683 -0.4665
2 8 2 1.9749 -0.1223
2 8 3 1.0847 -0.1046
2 8 4 0.4214 -0.0748
2 8 5 0.6797 0.0386
2 8 6 -1.3473 0.0243
2 8 7 -1.7915 -0.0241
2 8 8 -1.4611 -0.0520
2 8 9 -2.2441 0.0216
2 8 10 1.3280 -0.1334
2 8 11 0.3273 0.2417
2 8 12 1.7361 -0.0521
2 8 13 1.6912 0.2084
2 8 14 0.8417 0.0604
2 8 15 -1.0198 -0.1532
2 8 16 1.6586 0.0735
2 8 17 0.0649 -0.1399
2 8 18 0.9802 0.0092
2 8 19 4.6828 0.0792
2 8 20 3.8866 0.0960
2 8 21 3.1314 0.1454
2 8 22 3.7672 0.0185
2 8 23 1.0592 0.6032
2 8 24 -0.7517 -0.1586
2 8 25 -1.6981 0.4109
2 8 26 2.6633 -0.5978
2 8 27 -7.1093 0.3969
2 8 28 6.6105 -1.4941
2 8 29 -4.2617 0.6966
2 9 2 -0.0201 -0.0545
2 9 3 -1.4418 -0.0077
2 9 4 0.0284 -0.0495
2 9 5 -1.8126 -0.1215
2 9 6 1.6593 0.0363
2 9 7 0.1533 -0.0877
2 9 8 3.4026 -0.0238
2 9 9 -0.0654 0.0430
2 9 10 1.9606 -0.1807
2 9 11 -1.6474 -0.0342
2 9 12 -3.6121 -0.2394
2 9 13 -1.2138 -0.1038
2 9 14 -5.6925 -0.0903
2 9 15 0.1753 0.0563
2 9 16 -4.4492 0.1095
2 9 17 4.8729 0.1453
2 9 18 -2.1186 0.3406
2 9 19 1.7885 -0.2558
2 9 20 -1.7492 0.4274
2 9 21 -4.2816 -0.3706
2 9 22 -3.0758 0.3098
2 9 23 -0.2033 -0.4339
2 9 24 -0.6662 0.1324
2 9 25 0.2622 0.0844
2 9 26 3.0779 -0.4699
2 9 27 -2.6443 1.3661
2 9 28 3.5111 -0.3335
2 10 2 1.5651 -0.0325
2 10 3 0.1156 0.0258
2 10 4 1.3854 0.1741
2 10 5 -0.2930 0.0878
2 10 6 -0.2351 0.1616
2 10 7 -1.8879 -0.0309
2 10 8 0.2492 0.0540
2 10 9 -4.8265 -0.2315
2 10 10 0.9814 0.1256
2 10 11 -1.3178 -0.1501
2 10 12 0.1803 0.1347
2 10 13 1.7815 0.0865
2 10 14 0.2616 -0.1505
2 10 15 4.9345 0.3175
2 10 16 -1.9254 -0.2803
2 10 17 4.0140 0.1182
2 10 18 -5.7987 -0.0227
2 10 19 -3.2674 -0.1519
2 10 20 -4.4603 0.1035
2 10 21 0.6934 -0.5559
2 10 22 -1.6510 0.5027
2 10 23 4.4637 -0.9310
2 10 24 -3.1836 0.2665
2 10 25 1.8211 0.0076
2 10 26 -1.6794 -0.3489
2 11 2 -2.4519 0.1137
2 11 3 0.4782 0.1627
2 11 4 -2.7782 -0.0200
2 11 5 3.9942 0.1099
2 11 6 -1.0760 -0.1948
2 11 7 2.3731 -0.0198
2 11 8 2.6699 0.0714
2 11 9 1.5032 -0.0181
2 11 10 1.8160 0.2179
2 11 11 0.8554 -0.0914
2 11 12 1.5997 0.1346
2 11 13 -1.1748 -0.0456
2 11 14 1.8356 -0.0841
2 11 15 0.9522 0.1845
2 11 16 -3.2619 -0.1498
2 11 17 -1.3377 -0.0050
2 11 18 -1.5679 -0.6339
2 11 19 1.2105 0.1249
2 11 20 2.4404 -0.6622
2 11 21 4.8113 -0.0028
2 11 22 -2.2033 0.1202
2 11 23 1.3020 0.3726
2 11 24 -4.2830 -0.3402
2 12 2 -1.7533 -0.2034
2 12 3 3.1816 -0.0707
2 12 4 -6.8962 -0.2737
2 12 5 0.9225 0.1126
2 12 6 -7.0787 -0.1086
2 12 7 -0.1584 0.1867
2 12 8 -4.4159 -0.1225
2 12 9 3.4122 0.2473
2 12 10 -1.1881 -0.1564
2 12 11 1.5751 -0.0545
2 12 12 4.6045 0.0736
2 12 13 0.6511 -0.0436
2 12 14 0.7063 0.1097
2 12 15 1.1447 -0.4001
2 12 16 -1.7126 0.0429
2 12 17 1.4391 -0.2497
2 12 18 3.7981 -0.1029
2 12 19 5.0085 0.8639
2 12 20 0.5764 0.3418
2 12 21 2.2562 0.7046
2 12 22 0.2109 -0.1186
2 13 2 -1.0178 0.1281
2 13 3 3.0771 0.0544
2 13 4 0.8188 0.0682
2 13 5 5.0772 -0.0839
2 13 6 2.6516 0.0849
2 13 7 6.3722 0.1696
2 13 8 -2.8866 -0.1081
2 13 9 -0.7330 0.2684
2 13 10 -5.1720 0.0143
2 13 11 -7.7053 0.1334
2 13 12 -4.4795 0.0494
2 13 13 -3.6093 0.0811
2 13 14 -6.3855 0.0186
2 13 15 0.9928 -0.2741
2 13 16 0.1734 0.5399
2 13 17 3.0507 0.4896
2 13 18 -2.4555 0.2878
2 13 19 2.2165 0.0448
2 13 20 -7.5865 -0.0150
2 14 2 1.5955 0.2858
2 14 3 -0.8880 -0.1816
2 14 4 3.4868 0.3162
2 14 5 0.2006 -0.1794
2 14 6 0.5072 0.1130
2 14 7 -1.0755 -0.0877
2 14 8 0.4532 -0.3526
2 14 9 0.5046 -0.2337
2 14 10 7.6827 -0.1455
2 14 11 5.9941 -0.0025
2 14 12 3.8119 -0.2730
2 14 13 6.9524 0.1090
2 14 14 0.1038 0.2103
2 14 15 1.5477 0.2200
2 14 16 -0.2950 -0.0286
2 14 17 -0.2283 0.2584
2 15 2 0.0412 -0.0170
2 15 3 -3.3863 -0.5060
2 15 4 -2.2348 0.1304
2 15 5 -5.1709 -0.4440
2 15 6 -2.9888 -0.4082
2 15 7 -4.9513 -0.2105
2 15 8 2.2801 -0.3833
2 15 9 -1.9517 0.1219
2 15 10 -0.6451 -0.3173
2 15 11 -0.9082 0.1182
2 15 12 -6.1445 -0.3498
2 15 13 -0.0701 -0.1758
2 16 2 0.7845 0.2930
2 16 3 1.7080 0.0646
2 16 4 -1.6281 0.4701
2 16 5 1.5877 0.3502
2 16 6 2.9875 0.6239
2 16 7 1.5213 1.0255
3 0 3 -17.4563 5.5043
3 0 5 1.7819 4.2971
3 0 7 -3.6241 1.1417
3 0 9 -16.4149 1.2687
3 0 11 -5.6738 0.8185
3 0 13 1.1489 0.1697
3 0 15 -2.2856 0.1547
3 0 17 -3.1122 -0.4304
3 0 19 -6.4254 -0.3610
3 0 21 -5.2722 -0.0772
3 0 23 1.2207 -0.0638
3 0 25 -0.3423 0.0168
3 0 27 -2.2731 0.0025
3 0 29 -0.5655 -0.1313
3 0 31 -0.4203 -0.1145
3 0 33 -0.8828 -0.1412
3 1 3 -15.0626 0.3439
3 1 4 3.7890 -3.0916
3 1 5 -2.4204 -1.7603
3 1 6 1.0975 -1.4437
3 1 7 -13.7386 -0.8036
3 1 8 7.1427 -0.5149
3 1 9 -5.4687 0.1256
3 1 10 6.8257 -0.4436
3 1 11 3.2397 -0.2323
3 1 12 1.2750 0.0105
3 1 13 -0.7968 0.2360
3 1 14 1.1115 0.0675
3 1 15 -1.3559 0.0459
3 1 16 1.6347 0.1313
3 1 17 -1.0777 -0.2261
3 1 18 2.5002 0.4420
3 1 19 -3.4025 -0.0715
3 1 20 3.7888 0.2053
3 1 21 -1.5944 -0.1761
3 1 22 0.7290 0.1181
3 1 23 -2.0203 -0.1952
3 1 24 0.6344 0.0036
3 1 25 -4.7893 -0.2398
3 1 26 3.3869 -0.3654
3 1 27 -4.5795 0.1866
3 1 28 0.9638 -0.0026
3 1 29 -4.7615 0.2231
3 1 30 -2.0995 -0.2674
3 1 31 -4.9629 -0.0140
3 1 32 -0.8776 -0.4224
3 1 33 -4.2654 0.1619
3 2 3 12.9805 -0.2418
3 2 4 6.9237 0.2147
3 2 5 -5.1170 -0.2706
3 2 6 4.4800 0.4864
3 2 7 -3.9776 -0.0596
3 2 8 6.2540 -0.1007
3 2 9 4.4175 -0.4718
3 2 10 -0.7375 0.1943
3 2 11 1.3460 -0.3230
3 2 12 -0.1819 -0.0088
3 2 13 -1.6208 -0.0644
3 2 14 2.1862 -0.3622
3 2 15 0.5955 -0.2126
3 2 16 0.3375 0.0674
3 2 17 1.2026 0.0113
3 2 18 1.6133 0.1515
3 2 19 -0.3246 -0.0014
3 2 20 1.9794 0.1995
3 2 21 0.2283 -0.0284
3 2 22 1.5770 0.2997
3 2 23 -0.6041 -0.1356
3 2 24 4.9559 0.1629
3 2 25 -2.1128 -0.1388
3 2 26 5.1192 0.2449
3 2 27 -0.3472 0.0293
3 2 28 3.1105 -0.1693
3 2 29 2.4875 -0.0298
3 2 30 4.8800 -0.2947
3 2 31 2.1646 0.5524
3 2 32 6.7594 0.2135
3 3 3 -8.7986 0.3190
3 3 4 -4.6438 0.4699
3 3 5 1.7494 0.6560
3 3 6 6.3600 0.2455
3 3 7 10.7084 0.7029
3 3 8 -4.0623 0.4013
3 3 9 6.9502 0.2024
3 3 10 -8.1783 0.2931
3 3 11 0.7328 0.1691
3 3 12 -2.6104 -0.0805
3 3 13 -0.8205 0.1317
3 3 14 -1.5823 0.0142
3 3 15 1.0701 0.0877
3 3 16 -2.4129 -0.1914
3 3 17 -0.9579 0.1212
3 3 18 0.1793 -0.3773
3 3 19 -1.6769 0.0219
3 3 20 1.0183 -0.1811
3 3 21 0.8227 0.0867
3 3 22 0.1626 -0.1802
3 3 23 -0.9558 0.0007
3 3 24 -0.7017 0.2664
3 3 25 -2.7946 -0.1002
3 3 26 -3.8656 0.3072
3 3 27 -2.8955 -0.1648
3 3 28 -4.0688 0.1170
3 3 29 -3.6571 -0.0417
3 3 30 0.4441 0.5151
3 3 31 -4.0839 0.0099
3 3 32 2.3471 -0.0238
3 4 3 -2.0441 0.0950
3 4 4 -2.2834 -0.1973
3 4 5 0.0974 0.5055
3 4 6 -12.3330 -0.2653
3 4 7 1.7420 0.2223
3 4 8 -15.0756 -0.2951
3 4 9 5.5313 0.1317
3 4 10 -5.3877 -0.1539
3 4 11 5.4827 0.1288
3 4 12 -0.4158 0.0446
3 4 13 3.6478 -0.1030
3 4 14 -2.3177 0.1353
3 4 15 -0.2473 0.2136
3 4 16 -0.5760 0.1131
3 4 17 -3.4425 0.2860
3 4 18 3.1470 0.2143
3 4 19 -1.3200 0.0984
3 4 20 -0.5190 -0.1061
3 4 21 -0.5627 0.0872
3 4 22 -2.3137 -0.2253
3 4 23 -0.1871 -0.0794
3 4 24 -1.3392 -0.0807
3 4 25 2.3861 -0.2402
3 4 26 0.4041 -0.2745
3 4 27 3.4258 -0.2006
3 4 28 5.6043 0.2531
3 4 29 1.4811 -0.3130
3 4 30 5.7115 0.2338
3 4 31 -2.1194 -0.4794
3 4 32 0.2754 -0.3816
3 5 3 8.4231 0.0031
3 5 4 4.7700 -0.1096
3 5 5 3.9583 -0.2248
3 5 6 -4.2587 -0.3971
3 5 7 5.7857 -0.2274
3 5 8 -4.0838 -0.2155
3 5 9 3.2490 -0.0648
3 5 10 -4.3519 -0.0284
3 5 11 0.6659 -0.2558
3 5 12 -4.1768 0.1050
3 5 13 0.6221 -0.0795
3 5 14 0.6621 0.0366
3 5 15 0.1772 -0.1119
3 5 16 7.5545 -0.0306
3 5 17 0.0614 -0.4625
3 5 18 3.4612 0.0810
3 5 19 -0.0545 -0.2024
3 5 20 -0.5050 0.1739
3 5 21 -0.0594 0.0826
3 5 22 1.4934 0.2960
3 5 23 1.1122 0.1188
3 5 24 0.0661 0.0717
3 5 25 1.4980 0.2173
3 5 26 1.7768 0.1241
3 5 27 -0.8822 0.1507
3 5 28 1.7987 -0.0123
3 5 29 -3.9792 -0.1918
3 5 30 -0.9095 -0.7328
3 5 31 -3.4837 0.0157
3 6 3 -10.0987 -0.0479
3 6 4 -1.6111 0.0228
3 6 5 -0.7731 -0.0692
3 6 6 3.3963 0.0428
3 6 7 2.9374 -0.1219
3 6 8 4.1025 0.0564
3 6 9 4.3556 -0.2260
3 6 10 1.8564 0.0321
3 6 11 4.7684 -0.0635
3 6 12 0.1551 0.0106
3 6 13 0.8905 0.0889
3 6 14 1.4846 -0.0645
3 6 15 -3.8755 -0.0817
3 6 16 -1.4543 0.0910
3 6 17 -3.6263 0.0400
3 6 18 -2.6371 0.0466
3 6 19 -1.8287 -0.0285
3 6 20 3.3714 -0.0581
3 6 21 -2.8839 -0.1146
3 6 22 2.3706 -0.1892
3 6 23 -1.7266 0.0985
3 6 24 0.7552 -0.0973
3 6 25 -1.9181 0.1484
3 6 26 0.7514 -0.0276
3 6 27 -3.1620 0.2491
3 6 28 -3.2873 -0.2523
3 6 29 -1.1439 0.6651
3 6 30 -1.4996 0.2785
3 7 3 -2.6325 0.0748
3 7 4 3.5137 -0.1242
3 7 5 -3.7211 0.0480
3 7 6 1.3922 0.1497
3 7 7 -4.6970 0.1369
3 7 8 -2.1200 0.1894
3 7 9 -2.9107 0.1856
3 7 10 -4.5412 0.0532
3 7 11 -1.1184 0.1109
3 7 12 -2.0180 -0.1025
3 7 13 -0.1031 -0.0506
3 7 14 -0.0060 -0.0303
3 7 15 2.9981 0.0726
3 7 16 -1.3215 -0.0931
3 7 17 3.7587 0.0909
3 7 18 0.9829 -0.0912
3 7 19 -3.3082 -0.0924
3 7 20 2.3737 -0.0658
3 7 21 -4.0990 0.0529
3 7 22 2.3024 -0.3356
3 7 23 -1.5341 -0.0371
3 7 24 4.5354 -0.2554
3 7 25 -2.6103 0.0871
3 7 26 2.0654 -0.2536
3 7 27 2.9008 0.3792
3 7 28 -1.5122 0.2077
3 7 29 6.1654 -0.1303
3 8 3 -0.3949 0.0781
3 8 4 4.6335 0.0357
3 8 5 -0.6116 0.0702
3 8 6 2.0891 0.0401
3 8 7 -0.4148 0.0454
3 8 8 0.9514 -0.0456
3 8 9 1.4012 0.0270
3 8 10 2.2276 0.1032
3 8 11 1.5807 0.0361
3 8 12 2.1913 0.1744
3 8 13 0.1815 0.0382
3 8 14 -2.2850 -0.0754
3 8 15 0.3326 -0.0084
3 8 16 -5.1165 -0.2015
3 8 17 -1.6355 -0.2089
3 8 18 -0.5345 0.2576
3 8 19 1.3036 -0.1719
3 8 20 1.6957 0.3984
3 8 21 3.4426 -0.0431
3 8 22 0.2426 0.5617
3 8 23 -4.3138 -0.0356
3 8 24 1.1957 0.3916
3 8 25 -5.2190 -0.2214
3 8 26 -1.8280 -0.0904
3 8 27 0.7624 -1.2838
3 8 28 -5.2219 0.0600
3 9 3 -2.4378 -0.0756
3 9 4 -2.5510 -0.0519
3 9 5 -1.3891 -0.0577
3 9 6 -1.1321 -0.1135
3 9 7 1.4071 -0.0030
3 9 8 1.5126 0.0641
3 9 9 2.2541 -0.1148
3 9 10 0.6484 0.0925
3 9 11 -0.9973 -0.2242
3 9 12 0.8734 -0.0433
3 9 13 -2.3154 -0.0049
3 9 14 1.3845 -0.0471
3 9 15 -0.8847 0.2866
3 9 16 5.8054 0.2349
3 9 17 2.6120 0.2358
3 9 18 4.6963 0.1974
3 9 19 4.0735 -0.0365
3 9 20 -5.0638 0.1284
3 9 21 0.4612 -0.3467
3 9 22 -1.5784 0.2609
3 9 23 0.1231 -0.5120
3 9 24 5.0617 0.4765
3 9 25 1.1774 -0.8971
3 9 26 1.5956 1.7143
3 9 27 2.0861 -0.7109
3 10 3 1.6723 -0.1191
3 10 4 -1.2528 -0.0368
3 10 5 1.1631 0.1139
3 10 6 -1.2510 -0.0814
3 10 7 -1.4100 0.0084
3 10 8 -7.1694 -0.2268
3 10 9 -2.4225 -0.1656
3 10 10 -7.3837 -0.1510
3 10 11 -2.3681 -0.0823
3 10 12 -2.5772 0.0454
3 10 13 -1.4040 0.0605
3 10 14 2.7883 0.0773
3 10 15 -2.0995 -0.0444
3 10 16 5.4327 -0.1391
3 10 17 -5.6291 0.1134
3 10 18 -3.5337 -0.3181
3 10 19 -4.7816 0.3215
3 10 20 -2.9920 -0.3597
3 10 21 0.3530 0.4066
3 10 22 3.3179 -0.6188
3 10 23 -1.7575 -0.0144
3 10 24 0.4701 0.4183
3 10 25 -3.5417 -1.1068
3 11 3 0.9419 0.1117
3 11 4 3.4918 0.1446
3 11 5 -0.4609 -0.0019
3 11 6 3.2440 -0.0826
3 11 7 2.4710 0.1316
3 11 8 1.5772 -0.0627
3 11 9 6.3255 0.2981
3 11 10 2.2681 0.0855
3 11 11 6.4405 0.2596
3 11 12 -1.4165 -0.1055
3 11 13 4.8995 -0.1223
3 11 14 -1.3471 0.0100
3 11 15 -2.4753 -0.2559
3 11 16 -2.9395 0.0865
3 11 17 -4.2535 -0.2549
3 11 18 -1.1620 -0.1127
3 11 19 1.0723 -0.3237
3 11 20 5.0478 -0.6823
3 11 21 -2.5688 0.5234
3 11 22 1.1344 -0.6272
3 11 23 -5.6104 0.4079
3 11 24 1.0272 0.4534
3 12 3 -4.6009 -0.1174
3 12 4 4.2591 0.0781
3 12 5 -7.2380 -0.1275
3 12 6 3.4983 0.0294
3 12 7 -2.9621 -0.0497
3 12 8 5.6609 0.1229
3 12 9 0.3100 -0.0879
3 12 10 2.0785 -0.2201
3 12 11 5.1232 0.1777
3 12 12 -2.5557 -0.2844
3 12 13 5.5223 0.3306
3 12 14 -1.9557 0.1063
3 12 15 3.2220 0.0587
3 12 16 -1.9917 0.0597
3 12 17 8.6566 -0.5306
3 12 18 2.7687 0.6934
3 12 19 4.1423 -0.1217
3 12 20 3.8813 0.7181
3 12 21 -0.9902 0.5097
3 12 22 3.0631 0.5050
3 13 3 -6.1335 -0.0439
3 13 4 1.8661 -0.0244
3 13 5 -5.2508 0.1852
3 13 6 4.9092 0.2154
3 13 7 -5.7003 -0.0086
3 13 8 0.2778 0.4030
3 13 9 -8.1581 -0.1303
3 13 10 -7.3331 -0.0391
3 13 11 -4.7230 0.1692
3 13 12 -4.8912 -0.1921
3 13 13 -4.7282 -0.0684
3 13 14 -2.4910 -0.6845
3 13 15 2.3485 0.0511
3 13 16 -4.1129 -0.1880
3 13 17 4.1011 0.1721
3 13 18 -3.0185 0.6323
3 13 19 -4.8633 -0.1439
3 14 3 3.2012 0.2149
3 14 4 3.8283 -0.2552
3 14 5 2.6613 0.2816
3 14 6 -0.2305 -0.1153
3 14 7 -1.0946 -0.2300
3 14 8 -3.1843 0.0398
3 14 9 3.5792 -0.1044
3 14 10 3.9509 0.3094
3 14 11 2.3057 -0.1096
3 14 12 8.6824 0.4689
3 14 13 -1.9115 0.0970
3 14 14 2.7654 0.2790
3 14 15 2.4585 0.8928
3 14 16 -2.2997 0.2138
3 15 3 2.4617 -0.0218
3 15 4 -1.2870 -0.6858
3 15 5 2.1775 -0.3668
3 15 6 -4.8298 -0.6791
3 15 7 7.5034 -0.5672
3 15 8 -0.5135 -0.2494
3 15 9 5.1046 -0.4034
3 15 10 2.2736 0.0816
3 15 11 -6.3846 -0.8164
3 15 12 1.7720 0.3130
3 16 3 -5.3094 0.6580
3 16 4 -4.0138 0.4270
3 16 5 -0.0247 0.8450
3 16 6 -2.9503 0.9574
4 0 4 14.7634 7.9432
4 0 6 20.1862 3.0832
4 0 8 0.1357 1.4424
4 0 10 -1.9755 1.7672
4 0 12 3.8506 0.7168
4 0 14 -0.6864 0.5629
4 0 16 -1.8276 0.3187
4 0 18 -2.6073 -0.0330
4 0 20 -3.0634 0.1632
4 0 22 3.8139 0.0514
4 0 24 2.4547 -0.1235
4 0 26 -1.4830 -0.0719
4 0 28 1.5937 -0.1954
4 0 30 0.4344 -0.0807
4 0 32 -0.7390 0.4122
4 1 4 -6.5301 -0.9448
4 1 5 -10.7945 -3.4356
4 1 6 -11.2345 -1.1083
4 1 7 -5.8733 -1.1949
4 1 8 -6.7653 0.6849
4 1 9 1.4262 -0.9428
4 1 10 5.3834 0.1213
4 1 11 -0.0286 -0.7384
4 1 12 2.3877 -0.1001
4 1 13 0.2243 -0.3681
4 1 14 -1.6878 0.1850
4 1 15 2.0769 -0.3380
4 1 16 -0.6554 -0.3491
4 1 17 1.5418 -0.0281
4 1 18 -1.9856 -0.2906
4 1 19 2.2452 -0.0348
4 1 20 0.1626 -0.1270
4 1 21 -0.4579 -0.1281
4 1 22 1.3092 -0.1066
4 1 23 -1.6843 0.0991
4 1 24 -2.1848 -0.0952
4 1 25 2.6704 -0.2285
4 1 26 -2.2534 0.1148
4 1 27 1.8512 -0.0115
4 1 28 -4.6978 0.0625
4 1 29 -0.8339 -0.0203
4 1 30 -7.8402 -0.3320
4 1 31 0.4178 -1.1076
4 1 32 -4.8385 -0.1413
4 2 4 -4.7714 -0.3098
4 2 5 7.8455 0.6459
4 2 6 -8.1725 0.1179
4 2 7 7.8634 -0.1884
4 2 8 0.3512 -0.2075
4 2 9 -0.1134 -0.3561
4 2 10 -0.1833 -0.3313
4 2 11 -3.2090 0.1182
4 2 12 -3.7888 0.2622
4 2 13 1.4991 -0.3127
4 2 14 -2.7367 0.0365
4 2 15 0.7578 -0.1091
4 2 16 -0.7836 -0.1114
4 2 17 -0.4615 0.2786
4 2 18 -0.9895 -0.0686
4 2 19 0.0687 0.1425
4 2 20 -0.0873 -0.1881
4 2 21 -0.5430 0.1762
4 2 22 0.0529 -0.1646
4 2 23 2.6180 -0.0095
4 2 24 -2.0109 -0.1104
4 2 25 3.2026 0.0060
4 2 26 -2.7913 0.2032
4 2 27 1.7219 0.1116
4 2 28 -2.6912 0.2041
4 2 29 5.9699 -0.2196
4 2 30 -2.2293 0.6708
4 2 31 7.8322 0.0651
4 2 32 -1.9611 1.1009
4 3 4 -7.6286 0.2343
4 3 5 14.3472 0.6026
4 3 6 3.6352 0.5027
4 3 7 8.2939 0.5533
4 3 8 4.6318 0.3256
4 3 9 -0.8022 0.6712
4 3 10 1.4602 0.2154
4 3 11 1.6939 -0.0360
4 3 12 -1.0623 0.2731
4 3 13 3.7505 -0.2729
4 3 14 -0.0705 0.2290
4 3 15 1.0005 -0.0159
4 3 16 0.5620 0.2312
4 3 17 0.7597 -0.1227
4 3 18 -1.0145 0.0249
4 3 19 1.5613 0.1278
4 3 20 -0.0494 0.0566
4 3 21 -0.0674 0.1836
4 3 22 -1.3928 0.0264
4 3 23 -0.9911 0.2172
4 3 24 -2.4781 -0.0645
4 3 25 -2.0698 0.3214
4 3 26 -1.4362 -0.0968
4 3 27 -0.4061 -0.1720
4 3 28 -2.9573 -0.0679
4 3 29 3.9355 -0.0950
4 3 30 -3.8659 0.3459
4 3 31 3.9934 -0.0172
4 4 4 -3.2002 0.4817
4 4 5 -5.1852 0.0296
4 4 6 -3.6308 0.3147
4 4 7 -10.9935 -0.1128
4 4 8 0.1624 -0.1295
4 4 9 -5.9010 -0.2402
4 4 10 1.9627 0.0491
4 4 11 -0.5316 -0.1613
4 4 12 -0.0911 0.1026
4 4 13 -0.8287 -0.0147
4 4 14 -1.5329 0.2135
4 4 15 -1.2708 -0.1588
4 4 16 -2.9575 0.2827
4 4 17 3.7215 -0.0745
4 4 18 -1.6684 0.0730
4 4 19 3.0854 -0.1341
4 4 20 -0.3996 -0.0314
4 4 21 0.4559 -0.3650
4 4 22 0.2811 -0.1389
4 4 23 1.2104 -0.0257
4 4 24 2.4666 -0.2118
4 4 25 0.4860 -0.1266
4 4 26 2.5266 -0.1827
4 4 27 3.8942 0.0476
4 4 28 0.9315 0.0650
4 4 29 5.6081 0.3854
4 4 30 -0.7005 0.0590
4 4 31 0.3153 -0.3492
4 5 4 5.6570 -0.1052
4 5 5 -6.4568 -0.4833
4 5 6 5.1020 -0.3723
4 5 7 -6.0746 -0.3928
4 5 8 4.4109 -0.0997
4 5 9 -5.4385 -0.0018
4 5 10 1.1514 -0.1121
4 5 11 -4.3588 0.1355
4 5 12 0.0341 -0.1770
4 5 13 -1.5700 0.0687
4 5 14 0.1649 0.0288
4 5 15 4.1163 0.0080
4 5 16 -1.0462 -0.1606
4 5 17 2.9277 0.1145
4 5 18 -2.7781 -0.0831
4 5 19 -1.3108 0.1211
4 5 20 -2.6006 0.1889
4 5 21 2.0110 0.2806
4 5 22 -2.0861 0.1089
4 5 23 0.8900 0.1384
4 5 24 -1.7189 -0.0615
4 5 25 0.4234 -0.0251
4 5 26 -2.1463 -0.0333
4 5 27 1.9960 0.0160
4 5 28 -4.8069 -0.2158
4 5 29 -1.6836 -0.8105
4 5 30 -4.5713 -0.3367
4 6 4 2.4215 -0.1868
4 6 5 -0.3402 -0.0497
4 6 6 6.9581 -0.0938
4 6 7 1.8294 0.1506
4 6 8 6.9540 -0.1635
4 6 9 1.1907 0.1271
4 6 10 6.4101 -0.2647
4 6 11 1.4878 0.1463
4 6 12 3.3952 0.0023
4 6 13 2.9259 0.0879
4 6 14 -1.5384 -0.1072
4 6 15 0.4992 0.1013
4 6 16 -3.1048 -0.1479
4 6 17 -2.5639 0.0551
4 6 18 -0.2798 -0.0656
4 6 19 2.5736 -0.0441
4 6 20 -2.2455 -0.2613
4 6 21 3.1217 -0.0261
4 6 22 -3.8363 -0.1968
4 6 23 1.4559 0.1862
4 6 24 -2.2256 -0.0855
4 6 25 3.9504 0.4471
4 6 26 -4.3432 0.0048
4 6 27 1.2959 -0.0073
4 6 28 -3.4617 0.3058
4 6 29 0.6460 0.0826
4 6 30 -0.2730 0.7728
4 7 4 -0.4511 0.0695
4 7 5 0.1097 0.1286
4 7 6 -3.2200 0.0903
4 7 7 -3.9564 0.1851
4 7 8 -2.8627 0.0581
4 7 9 -5.2126 0.0773
4 7 10 -1.6851 0.0888
4 7 11 -1.7888 -0.0609
4 7 12 -2.2125 -0.0820
4 7 13 1.5414 -0.0948
4 7 14 0.0998 -0.1274
4 7 15 1.6660 -0.0748
4 7 16 4.8186 0.1384
4 7 17 2.9192 -0.2331
4 7 18 0.1604 0.0850
4 7 19 2.7764 -0.1810
4 7 20 -2.9161 0.2209
4 7 21 2.3471 -0.2341
4 7 22 1.1682 0.1523
4 7 23 5.5180 -0.0819
4 7 24 -2.2086 -0.0811
4 7 25 5.7766 0.0314
4 7 26 -2.0736 0.2887
4 7 27 3.4310 0.4203
4 7 28 3.3522 0.1116
4 7 29 1.9271 0.9948
4 8 4 -1.4608 0.1347
4 8 5 2.1892 0.0617
4 8 6 -0.2583 0.1193
4 8 7 1.6887 -0.0930
4 8 8 2.2535 0.1733
4 8 9 2.6093 -0.0951
4 8 10 1.1577 0.1544
4 8 11 1.6426 -0.0024
4 8 12 -1.8571 0.0298
4 8 13 -1.8499 0.0621
4 8 14 -1.2668 0.0107
4 8 15 -5.7374 -0.1334
4 8 16 -4.0569 -0.0728
4 8 17 -4.1917 0.0318
4 8 18 -2.8324 0.0095
4 8 19 -0.7896 0.0865
4 8 20 3.5003 0.2624
4 8 21 -2.0029 -0.1320
4 8 22 -3.2543 0.2837
4 8 23 -0.9352 -0.2251
4 8 24 -9.0414 0.3803
4 8 25 0.9685 -0.6649
4 8 26 -4.5192 -0.4915
4 8 27 -2.7983 -0.4164
4 8 28 -1.3502 -1.7046
4 9 4 -2.9936 -0.0404
4 9 5 -0.9969 -0.0161
4 9 6 -0.3892 0.0222
4 9 7 1.9721 -0.0226
4 9 8 0.9659 0.0525
4 9 9 0.6376 0.0016
4 9 10 -0.4626 -0.0197
4 9 11 0.0182 -0.0452
4 9 12 0.4874 -0.0026
4 9 13 -0.5971 -0.0726
4 9 14 1.3386 0.1768
4 9 15 1.6384 0.1977
4 9 16 3.4231 0.0772
4 9 17 4.3292 0.4687
4 9 18 7.3998 -0.3020
4 9 19 -4.5062 0.3596
4 9 20 3.6443 -0.5077
4 9 21 -4.7194 0.3542
4 9 22 1.3080 -0.2378
4 9 23 5.7866 -0.0114
4 9 24 1.7014 -0.1402
4 9 25 5.3721 0.4082
4 9 26 0.3542 -0.3191
4 10 4 1.4566 -0.1098
4 10 5 1.4353 -0.0404
4 10 6 -0.8138 -0.0985
4 10 7 -2.6887 -0.0296
4 10 8 -2.9048 -0.2286
4 10 9 -6.0846 -0.0312
4 10 10 -1.5086 -0.2204
4 10 11 -3.5184 0.0653
4 10 12 0.3177 0.1533
4 10 13 -0.7797 -0.0170
4 10 14 0.8533 0.2335
4 10 15 3.8643 -0.2461
4 10 16 -0.7990 -0.0460
4 10 17 -3.6366 -0.1857
4 10 18 -1.8730 -0.1881
4 10 19 -7.3708 0.3540
4 10 20 2.4496 -0.2529
4 10 21 0.9278 0.2769
4 10 22 1.8929 -0.4134
4 10 23 -1.1463 0.5247
4 10 24 -3.7882 -1.0945
4 10 25 -1.7760 1.4779
4 11 4 -0.1046 0.0410
4 11 5 0.6808 -0.0811
4 11 6 -2.5599 0.0553
4 11 7 -1.0808 -0.0840
4 11 8 2.4136 0.0335
4 11 9 1.8485 0.2240
4 11 10 5.8426 0.0425
4 11 11 0.6000 0.1334
4 11 12 6.9225 -0.0697
4 11 13 0.3304 -0.2304
4 11 14 2.2738 -0.0953
4 11 15 -1.0868 -0.1386
4 11 16 -1.9654 0.3149
4 11 17 -3.2115 0.0253
4 11 18 2.4811 0.1600
4 11 19 3.6617 -0.4110
4 11 20 0.2898 0.1904
4 11 21 0.7458 -0.7173
4 11 22 -4.5412 0.1489
4 11 23 -1.3097 0.6519
4 12 4 -1.9435 0.1124
4 12 5 5.5397 -0.1223
4 12 6 -0.3344 0.1715
4 12 7 7.2131 -0.1308
4 12 8 1.5511 0.1102
4 12 9 3.2663 -0.0987
4 12 10 1.5873 0.0737
4 12 11 -5.3946 -0.3152
4 12 12 2.3703 0.1430
4 12 13 -6.7842 0.2335
4 12 14 0.5795 0.1484
4 12 15 -7.1663 0.2511
4 12 16 7.3466 -0.4081
4 12 17 -2.2557 -0.0571
4 12 18 6.0922 -0.4520
4 12 19 2.7699 -0.1857
4 12 20 -2.3789 0.8211
4 12 21 3.2095 -0.1764
4 13 4 -9.4312 0.0759
4 13 5 3.2603 0.0145
4 13 6 -5.5965 0.2284
4 13 7 2.7258 0.1490
4 13 8 -6.0571 0.0416
4 13 9 -4.0342 -0.2727
4 13 10 -1.9366 0.2481
4 13 11 -3.4789 -0.3088
4 13 12 -0.3412 0.0942
4 13 13 -2.0305 -0.3618
4 13 14 4.4809 -0.3982
4 13 15 -7.5353 -0.4407
4 13 16 9.7566 -0.3140
4 13 17 -8.0735 0.6726
4 13 18 -0.2985 0.0698
4 14 4 -0.3653 0.0977
4 14 5 3.3107 0.0178
4 14 6 -2.5696 -0.0930
4 14 7 -4.6528 0.0586
4 14 8 0.0423 -0.1424
4 14 9 -0.6362 0.1531
4 14 10 2.6137 0.0954
4 14 11 7.2739 0.3277
4 14 12 -1.4549 -0.1599
4 14 13 3.8887 0.1094
4 14 14 5.0002 0.7101
4 14 15 -3.7250 0.2604
4 15 4 2.7308 -0.3772
4 15 5 -3.1988 -0.4933
4 15 6 6.1751 -0.4780
4 15 7 -2.6064 -0.1327
4 15 8 7.5213 -0.1520
4 15 9 1.6479 0.2712
4 15 10 -4.6013 -0.6129
4 15 11 1.7268 0.6226
4 16 4 -1.3634 0.4166
5 0 5 25.5671 2.9297
5 0 7 8.9121 -0.6818
5 0 9 -1.9043 0.5959
5 0 11 3.3268 0.7581
5 0 13 0.3405 0.2783
5 0 15 -1.6557 0.5488
5 0 17 1.0418 0.3344
5 0 19 -0.2313 0.2800
5 0 21 5.1154 0.2536
5 0 23 6.2121 -0.0788
5 0 25 0.2367 -0.0083
5 0 27 4.0150 0.1474
5 0 29 3.3012 0.0787
5 0 31 -1.9929 0.6860
5 1 5 -0.8599 -1.5229
5 1 6 -11.5829 -0.6493
5 1 7 -3.0456 0.3186
5 1 8 -1.8813 0.0683
5 1 9 7.5106 0.7682
5 1 10 0.5170 -0.5381
5 1 11 6.4759 -0.2412
5 1 12 0.2981 -0.3615
5 1 13 -0.2392 0.1997
5 1 14 2.8818 -0.3174
5 1 15 1.4666 0.0834
5 1 16 1.5245 -0.3053
5 1 17 2.0896 -0.1945
5 1 18 0.3056 -0.1889
5 1 19 3.2036 0.0619
5 1 20 -1.6080 -0.2839
5 1 21 5.5319 0.0994
5 1 22 -4.0773 0.0576
5 1 23 1.7845 0.0392
5 1 24 0.2485 0.0474
5 1 25 2.0001 0.1584
5 1 26 1.0921 -0.1129
5 1 27 1.5808 0.0471
5 1 28 -1.8192 0.0903
5 1 29 -4.9822 -0.3777
5 1 30 0.8027 -1.0885
5 1 31 -3.7840 -0.0423
5 2 5 -6.5277 0.2295
5 2 6 2.5887 0.3121
5 2 7 -0.2398 0.1586
5 2 8 -1.4476 -0.6631
5 2 9 0.6207 -0.3763
5 2 10 -6.3445 -0.0194
5 2 11 -4.0154 0.1303
5 2 12 -1.1617 -0.0051
5 2 13 -4.8097 0.2645
5 2 14 0.5057 -0.3411
5 2 15 -2.8836 -0.1206
5 2 16 -2.8676 0.0835
5 2 17 -1.6418 -0.0186
5 2 18 -2.6841 0.0287
5 2 19 0.2521 -0.0551
5 2 20 -2.5088 -0.1071
5 2 21 1.4569 -0.0023
5 2 22 -0.1387 -0.0699
5 2 23 -0.6774 0.0034
5 2 24 -0.0583 -0.1504
5 2 25 -2.4445 0.1103
5 2 26 -4.1594 0.1953
5 2 27 -4.4841 0.1166
5 2 28 1.2350 0.2047
5 2 29 -5.5208 0.3749
5 2 30 7.2112 -0.0609
5 2 31 -2.9090 1.1181
5 3 5 -2.6917 0.0429
5 3 6 11.0455 0.2471
5 3 7 1.5074 0.1240
5 3 8 1.8898 0.5640
5 3 9 1.0414 -0.0317
5 3 10 1.8596 0.2063
5 3 11 -0.6423 -0.0309
5 3 12 5.2733 -0.3854
5 3 13 -1.7019 -0.0303
5 3 14 2.8976 0.0554
5 3 15 0.0656 0.0398
5 3 16 0.1094 0.2105
5 3 17 -0.5792 -0.1616
5 3 18 0.3814 0.2118
5 3 19 -1.0832 -0.1051
5 3 20 -1.3324 0.3188
5 3 21 -2.3541 0.0482
5 3 22 -2.6004 0.0494
5 3 23 -2.4733 -0.0773
5 3 24 -2.5073 0.0594
5 3 25 1.1009 0.0391
5 3 26 0.7693 -0.1655
5 3 27 -0.4829 -0.1019
5 3 28 7.3212 -0.4661
5 3 29 -4.6740 0.1266
5 3 30 6.7595 -0.3187
5 3 31 -3.4233 0.3443
5 4 5 -4.9770 0.2746
5 4 6 -1.0115 0.2780
5 4 7 -3.5186 -0.2305
5 4 8 -2.2314 -0.0451
5 4 9 -0.2211 -0.1592
5 4 10 0.6230 -0.1551
5 4 11 -1.5676 0.1626
5 4 12 1.8547 0.0476
5 4 13 -1.9239 0.1452
5 4 14 0.2641 -0.0735
5 4 15 -0.9248 0.0223
5 4 16 3.4486 -0.1388
5 4 17 0.2828 -0.1090
5 4 18 4.8732 0.0667
5 4 19 1.3341 -0.1129
5 4 20 1.6728 -0.1982
5 4 21 2.0900 -0.1826
5 4 22 2.2811 -0.0135
5 4 23 4.2579 0.0077
5 4 24 0.4598 0.1269
5 4 25 3.6774 0.1273
5 4 26 1.4623 -0.0752
5 4 27 0.4024 0.3326
5 4 28 5.6431 0.2915
5 4 29 -1.2897 0.8383
5 4 30 2.4876 -0.1107
5 5 5 -1.1658 -0.3417
5 5 6 -3.5877 -0.3586
5 5 7 1.1655 -0.1156
5 5 8 -2.7614 -0.0662
5 5 9 0.3465 0.2288
5 5 10 -2.6613 0.1057
5 5 11 -1.0054 0.0466
5 5 12 -1.8682 -0.0112
5 5 13 -0.1770 0.1995
5 5 14 1.2269 -0.0795
5 5 15 -0.2825 0.2638
5 5 16 2.0268 0.0847
5 5 17 -2.6861 0.1613
5 5 18 -2.2723 -0.0030
5 5 19 -2.5464 0.2175
5 5 20 0.9471 0.0030
5 5 21 -1.8577 0.1846
5 5 22 1.4760 0.0097
5 5 23 -2.0542 -0.0789
5 5 24 -1.8425 -0.3105
5 5 25 -0.5534 -0.2420
5 5 26 -0.0691 -0.1599
5 5 27 -2.1494 -0.0501
5 5 28 -2.4905 -0.7186
5 5 29 -3.7517 -0.0931
5 5 30 -4.1841 -1.4253
5 6 5 5.4095 -0.1337
5 6 6 0.6684 0.0021
5 6 7 5.2336 0.0188
5 6 8 0.1035 0.0434
5 6 9 4.3035 -0.2315
5 6 10 0.2642 0.0188
5 6 11 3.1344 -0.0419
5 6 12 1.6219 0.0388
5 6 13 -0.0211 0.1273
5 6 14 -0.2935 0.0138
5 6 15 -3.0392 -0.0924
5 6 16 -4.6474 -0.0042
5 6 17 -0.0645 -0.0758
5 6 18 -0.5620 -0.0625
5 6 19 -0.4462 -0.2007
5 6 20 2.1816 -0.0260
5 6 21 -5.0389 -0.2314
5 6 22 -0.3064 0.0905
5 6 23 -2.7972 -0.1935
5 6 24 1.8978 0.4768
5 6 25 -2.7509 -0.1314
5 6 26 0.5862 0.0985
5 6 27 -3.9669 0.1060
5 6 28 -0.4725 -0.4439
5 6 29 0.0126 0.4437
5 7 5 1.3791 0.0383
5 7 6 -3.2867 0.1911
5 7 7 -1.3987 -0.0681
5 7 8 -4.7628 0.1525
5 7 9 0.1658 -0.0499
5 7 10 -0.4490 0.0919
5 7 11 -0.6039 -0.0603
5 7 12 3.0605 -0.1417
5 7 13 -1.3869 -0.3075
5 7 14 2.8236 -0.1323
5 7 15 4.6769 -0.1089
5 7 16 3.4252 -0.1481
5 7 17 4.5718 -0.0056
5 7 18 1.9267 -0.0182
5 7 19 -0.4330 0.0951
5 7 20 -0.0055 0.1964
5 7 21 4.1081 0.1417
5 7 22 3.6439 0.4618
5 7 23 2.9498 -0.3441
5 7 24 5.4353 0.5623
5 7 25 -1.6255 -0.0653
5 7 26 5.4914 0.4341
5 7 27 1.6781 0.2481
5 7 28 5.1079 1.0151
5 8 5 -1.2179 0.0673
5 8 6 -0.1769 0.0052
5 8 7 2.9803 0.1061
5 8 8 2.5465 -0.0484
5 8 9 2.8439 0.0962
5 8 10 1.8921 -0.0878
5 8 11 -2.9213 -0.0120
5 8 12 0.1891 0.1075
5 8 13 -1.8761 0.0604
5 8 14 -1.3309 0.0721
5 8 15 -2.4338 0.1567
5 8 16 -2.7757 -0.1473
5 8 17 -4.2687 0.2095
5 8 18 -2.2077 -0.2135
5 8 19 4.0271 0.3734
5 8 20 -4.0372 -0.4998
5 8 21 1.8932 0.1055
5 8 22 -5.6303 -0.3350
5 8 23 -6.7094 0.1946
5 8 24 -1.8805 -0.3817
5 8 25 -5.2085 0.1583
5 8 26 -1.0022 -0.2220
5 8 27 -3.9366 -1.1767
5 9 5 -0.9194 0.0983
5 9 6 0.9296 -0.1057
5 9 7 -0.6380 0.0663
5 9 8 -1.9867 -0.1988
5 9 9 -3.8311 0.0758
5 9 10 -3.9059 -0.1335
5 9 11 -1.6250 -0.0012
5 9 12 -3.0707 -0.0223
5 9 13 0.5497 -0.0181
5 9 14 -3.0876 0.0379
5 9 15 -0.7356 0.0754
5 9 16 1.2901 0.2129
5 9 17 4.6437 0.0362
5 9 18 -2.9089 -0.0282
5 9 19 4.5265 -0.0405
5 9 20 -6.6218 -0.1911
5 9 21 1.4797 0.2903
5 9 22 2.8282 -0.6125
5 9 23 3.9987 0.6759
5 9 24 5.5395 -1.1152
5 9 25 1.1055 0.1684
5 10 5 2.1657 -0.1477
5 10 6 2.9371 0.0770
5 10 7 -0.4252 -0.0278
5 10 8 -0.5676 0.1091
5 10 9 1.6738 0.0019
5 10 10 0.2752 0.0731
5 10 11 3.8318 0.0651
5 10 12 -2.7283 0.0461
5 10 13 2.9214 0.1738
5 10 14 -0.5748 -0.1031
5 10 15 2.7181 -0.1597
5 10 16 -3.3305 -0.1080
5 10 17 1.3798 -0.4675
5 10 18 -9.1432 0.5175
5 10 19 2.1883 -0.3674
5 10 20 -0.3132 0.6997
5 10 21 3.4883 -0.0066
5 10 22 -0.6141 -0.0086
5 10 23 -2.3700 0.1364
5 10 24 -3.9727 0.3861
5 11 5 -5.7253 -0.0822
5 11 6 -3.3961 0.0565
5 11 7 -3.5636 -0.1671
5 11 8 0.7864 0.1167
5 11 9 1.5032 -0.1954
5 11 10 2.8447 0.2840
5 11 11 5.7982 -0.0074
5 11 12 3.0431 -0.0662
5 11 13 8.1155 0.0441
5 11 14 3.3447 -0.2518
5 11 15 5.5245 0.4072
5 11 16 -2.9095 0.2300
5 11 17 7.3160 0.2935
5 11 18 1.4586 0.4146
5 11 19 5.3707 -0.4189
5 11 20 1.4332 -0.1742
5 11 21 -1.3931 -0.4959
5 11 22 -3.4397 0.4090
5 12 5 0.6070 0.2209
5 12 6 6.3686 -0.2088
5 12 7 1.0193 0.1388
5 12 8 5.7686 0.0365
5 12 9 -3.0308 -0.0181
5 12 10 -2.8480 -0.0495
5 12 11 -3.6109 -0.2047
5 12 12 -7.1672 0.0794
5 12 13 -5.3390 0.0684
5 12 14 -10.1754 0.2150
5 12 15 0.8104 0.1141
5 12 16 -8.9071 -0.4237
5 12 17 5.3725 -0.5037
5 12 18 -2.4371 -0.7860
5 12 19 -2.5547 0.1435
5 12 20 -0.8708 -0.4275
5 13 5 -4.6452 0.1597
5 13 6 2.9508 -0.1924
5 13 7 -4.8517 0.3165
5 13 8 -0.8427 -0.3294
5 13 9 -3.1533 0.2047
5 13 10 -1.4759 -0.2728
5 13 11 -0.3695 0.0481
5 13 12 0.9547 0.2097
5 13 13 1.9271 -0.4744
5 13 14 -4.3204 -0.2356
5 13 15 9.9880 -0.6353
5 13 16 -7.8041 0.1120
5 13 17 3.6258 0.1284
5 14 5 -0.4335 -0.0964
5 14 6 -0.1214 -0.0508
5 14 7 0.5093 -0.1182
5 14 8 -1.4804 -0.3554
5 14 9 4.5738 0.1843
5 14 10 4.9819 -0.0464
5 14 11 0.3797 -0.2023
5 14 12 4.9673 0.0381
5 14 13 3.7441 -0.0866
5 14 14 -2.2861 0.2731
5 15 5 0.0519 -0.2952
5 15 6 -4.9335 0.2844
5 15 7 5.1746 0.1685
5 15 8 -1.4893 0.4437
5 15 9 -0.4830 0.1142
5 15 10 0.2332 0.5089
6 0 6 8.2009 -3.8307
6 0 8 -3.9113 -2.9872
6 0 10 0.7293 -0.5694
6 0 12 0.4327 -0.6684
6 0 14 -3.9674 -0.4337
6 0 16 0.7586 0.0203
6 0 18 1.2471 0.0215
6 0 20 3.3278 0.1937
6 0 22 7.3285 0.1228
6 0 24 1.0414 0.0021
6 0 26 2.6863 0.3020
6 0 28 5.0934 0.0504
6 0 30 -2.9556 0.0530
6 1 6 -0.9424 -0.8030
6 1 7 -2.3746 2.3635
6 1 8 5.9727 1.1574
6 1 9 1.3847 1.0811
6 1 10 8.2149 0.3062
6 1 11 0.4736 0.3512
6 1 12 0.7138 -0.0031
6 1 13 3.0456 0.3512
6 1 14 1.9345 0.4013
6 1 15 2.3649 0.0490
6 1 16 5.0078 0.0653
6 1 17 -0.8892 -0.0795
6 1 18 4.0381 0.0935
6 1 19 -2.1180 -0.2457
6 1 20 5.9606 0.2278
6 1 21 -4.5983 -0.2366
6 1 22 3.3290 0.0646
6 1 23 -1.7098 -0.0134
6 1 24 2.7834 0.1348
6 1 25 0.6672 -0.2214
6 1 26 6.8660 0.2319
6 1 27 -3.1097 0.0510
6 1 28 0.8681 -0.1960
6 1 29 -0.3364 -0.2936
6 1 30 -2.8642 0.0392
6 2 6 1.2584 0.2101
6 2 7 -0.9450 -0.3866
6 2 8 3.0925 -0.2379
6 2 9 -6.1020 -0.4026
6 2 10 -1.6355 -0.1649
6 2 11 -2.8296 0.2600
6 2 12 -3.5335 0.3661
6 2 13 1.0278 -0.1907
6 2 14 -1.7936 0.1165
6 2 15 -3.0816 -0.1546
6 2 16 -0.3660 0.1327
6 2 17 -4.0665 0.0839
6 2 18 1.2224 0.2434
6 2 19 -2.4245 -0.1442
6 2 20 2.8742 0.2985
6 2 21 -0.7488 -0.0187
6 2 22 0.7140 0.2595
6 2 23 -0.7826 -0.0175
6 2 24 -0.7280 0.0401
6 2 25 -8.1978 -0.0253
6 2 26 -1.4735 -0.0919
6 2 27 -6.7190 0.2346
6 2 28 -4.1864 -0.1002
6 2 29 3.6999 -0.1032
6 2 30 -2.7952 0.6506
6 3 6 -0.0347 -0.0464
6 3 7 0.3196 -0.0976
6 3 8 0.8399 -0.3430
6 3 9 -0.8239 0.0830
6 3 10 0.0782 -0.4934
6 3 11 2.6155 -0.4176
6 3 12 -2.3168 -0.4418
6 3 13 1.5659 -0.1997
6 3 14 -0.9572 -0.1916
6 3 15 -1.9384 0.2506
6 3 16 0.2626 -0.2537
6 3 17 -1.3716 0.0560
6 3 18 -0.2799 -0.2688
6 3 19 -1.8746 0.0595
6 3 20 -1.7210 0.0927
6 3 21 -3.3684 -0.0786
6 3 22 -2.4693 -0.0777
6 3 23 -3.0705 -0.1718
6 3 24 2.8580 0.0822
6 3 25 -1.1842 0.0060
6 3 26 4.0796 0.1012
6 3 27 6.0370 -0.1672
6 3 28 -2.5933 -0.1826
6 3 29 8.2632 -0.3838
6 3 30 -4.5903 0.1842
6 4 6 -3.1688 -0.2376
6 4 7 -0.8455 0.1943
6 4 8 -1.2944 -0.3300
6 4 9 -0.4198 0.0694
6 4 10 -1.6310 -0.0086
6 4 11 2.1001 0.2792
6 4 12 -1.7271 -0.0366
6 4 13 0.9510 0.2690
6 4 14 0.3384 -0.3116
6 4 15 0.7838 -0.0136
6 4 16 1.6970 -0.3996
6 4 17 2.1841 0.2023
6 4 18 2.8633 -0.1125
6 4 19 -1.1386 0.0819
6 4 20 3.7686 -0.1639
6 4 21 0.0474 -0.0725
6 4 22 5.3157 -0.0180
6 4 23 -0.1633 0.1691
6 4 24 4.6776 0.3574
6 4 25 -1.9256 -0.0826
6 4 26 0.3903 0.1971
6 4 27 3.3152 0.1152
6 4 28 -3.1446 0.7517
6 4 29 4.1601 0.2034
6 5 6 -1.5099 -0.1025
6 5 7 1.3462 -0.0539
6 5 8 0.7665 0.4394
6 5 9 0.9734 0.0976
6 5 10 0.0286 0.2866
6 5 11 0.4309 0.0571
6 5 12 0.4937 0.1411
6 5 13 0.9291 -0.0450
6 5 14 1.6790 0.3153
6 5 15 2.4246 0.1188
6 5 16 0.3727 0.2653
6 5 17 -2.5962 0.0318
6 5 18 0.5619 0.1172
6 5 19 -2.7411 -0.1910
6 5 20 1.2231 0.0802
6 5 21 -0.1049 -0.0666
6 5 22 -0.2912 0.1028
6 5 23 -3.6817 -0.3721
6 5 24 2.7823 -0.2396
6 5 25 -2.3698 -0.3186
6 5 26 4.1420 -0.1433
6 5 27 -1.9581 -0.3465
6 5 28 0.0053 0.2039
6 5 29 -3.5777 -1.3565
6 6 6 0.8096 0.1723
6 6 7 0.8668 -0.1725
6 6 8 -0.0512 0.1017
6 6 9 -1.5073 -0.2272
6 6 10 0.5203 0.0606
6 6 11 -1.3848 -0.1323
6 6 12 0.2694 0.3927
6 6 13 -1.3166 -0.1007
6 6 14 -2.8545 0.2020
6 6 15 -5.0734 -0.0840
6 6 16 -0.8256 0.0344
6 6 17 -3.0241 -0.1092
6 6 18 2.0436 -0.0184
6 6 19 1.8237 -0.0978
6 6 20 -3.1285 0.0524
6 6 21 -0.5994 -0.2060
6 6 22 -2.3122 0.1353
6 6 23 -1.7551 0.0519
6 6 24 0.9733 0.0545
6 6 25 -5.0918 0.1675
6 6 26 -1.4724 0.2813
6 6 27 -7.0446 -0.6175
6 6 28 0.2738 0.4761
6 7 6 -1.2970 -0.0680
6 7 7 -3.0813 0.1147
6 7 8 0.3630 -0.1097
6 7 9 -0.3297 0.1214
6 7 10 2.6098 0.0149
6 7 11 2.5441 -0.1804
6 7 12 -0.6671 -0.2150
6 7 13 0.9674 -0.2733
6 7 14 2.2440 -0.2605
6 7 15 0.9920 -0.0374
6 7 16 5.8912 -0.1493
6 7 17 0.7142 0.1935
6 7 18 0.5991 -0.1191
6 7 19 -1.6094 0.4043
6 7 20 3.0522 0.1617
6 7 21 1.4717 0.4648
6 7 22 6.2121 -0.2446
6 7 23 2.8445 0.4661
6 7 24 2.2156 -0.2657
6 7 25 2.4445 -0.0899
6 7 26 3.5841 0.3957
6 7 27 5.1166 -0.0055
6 8 6 1.8340 -0.0514
6 8 7 1.9967 0.1607
6 8 8 5.7360 -0.0887
6 8 9 2.6719 0.0199
6 8 10 -0.7365 -0.1243
6 8 11 0.9666 0.0169
6 8 12 -1.6419 0.0179
6 8 13 1.9311 0.1746
6 8 14 1.7996 0.1662
6 8 15 0.3758 -0.0801
6 8 16 -1.8280 0.0257
6 8 17 -2.4013 -0.1138
6 8 18 3.6580 0.0355
6 8 19 -4.9589 -0.2064
6 8 20 6.0253 -0.3284
6 8 21 -8.1510 0.0725
6 8 22 -2.3256 -0.4764
6 8 23 -6.1383 0.4087
6 8 24 -2.0426 0.3533
6 8 25 -1.3605 0.1520
6 8 26 -2.4548 -0.0526
6 9 6 0.3038 -0.0316
6 9 7 -2.9701 -0.2399
6 9 8 -5.5846 -0.1024
6 9 9 -7.1611 -0.1409
6 9 10 -5.7917 -0.0024
6 9 11 -3.4457 0.1121
6 9 12 -0.5205 -0.0389
6 9 13 -3.1893 0.0016
6 9 14 -3.5399 0.0872
6 9 15 -1.1680 -0.1183
6 9 16 -0.5562 0.3334
6 9 17 -2.0295 -0.3624
6 9 18 3.8837 0.2845
6 9 19 -7.2279 -0.5389
6 9 20 1.0361 0.1709
6 9 21 -1.2821 -0.3727
6 9 22 5.3243 0.4015
6 9 23 2.3660 -1.0862
6 9 24 4.3948 0.0900
6 10 6 1.0686 0.0697
6 10 7 1.7494 0.1356
6 10 8 2.1196 0.2752
6 10 9 4.4277 0.0654
6 10 10 5.0351 -0.0325
6 10 11 0.0200 0.0605
6 10 12 1.8552 -0.1828
6 10 13 -3.3040 0.0921
6 10 14 0.7534 -0.1306
6 10 15 -1.7175 -0.0418
6 10 16 2.0526 -0.0724
6 10 17 -6.5241 0.0820
6 10 18 1.0354 0.2591
6 10 19 0.7599 0.4014
6 10 20 2.3405 0.7024
6 10 21 2.6838 -0.3833
6 10 22 -0.0774 1.0642
6 10 23 -4.7671 -0.7878
6 11 6 -5.1639 -0.0449
6 11 7 -0.3927 -0.0165
6 11 8 -2.4178 -0.1102
6 11 9 3.5569 0.0444
6 11 10 -0.0612 0.0376
6 11 11 3.0098 0.2363
6 11 12 6.4767 0.0206
6 11 13 6.0418 0.0237
6 11 14 9.2931 0.0303
6 11 15 0.2428 0.1548
6 11 16 10.1419 0.1390
6 11 17 0.4622 0.5285
6 11 18 7.9465 -0.4169
6 11 19 4.0591 0.0176
6 11 20 0.3977 -0.5110
6 11 21 -2.6843 -0.3969
6 12 6 1.8265 -0.0177
6 12 7 7.7764 -0.0373
6 12 8 -2.9709 0.0781
6 12 9 4.4938 0.1210
6 12 10 -5.0272 -0.1119
6 12 11 -0.5074 -0.0010
6 12 12 -6.4155 -0.1036
6 12 13 -6.6535 0.1046
6 12 14 -4.6960 0.3736
6 12 15 -12.3342 -0.2397
6 12 16 2.3159 -0.1864
6 12 17 -8.3451 -0.6200
6 12 18 -2.5194 -0.6255
6 12 19 -6.1712 -0.3144
6 13 6 -5.7119 0.1470
6 13 7 -0.8469 -0.1391
6 13 8 -8.2200 0.1268
6 13 9 -0.9950 -0.2107
6 13 10 -4.7578 -0.1962
6 13 11 2.5245 0.3207
6 13 12 -3.2999 -0.3768
6 13 13 0.9966 0.0375
6 13 14 5.6427 -0.4330
6 13 15 -3.1555 -0.4481
6 13 16 6.1510 -0.0336
6 14 6 2.7762 -0.1675
6 14 7 1.9221 -0.5005
6 14 8 4.7199 0.0283
6 14 9 3.8128 -0.2784
6 14 10 1.1627 -0.1782
6 14 11 4.7572 0.2279
6 14 12 -0.7450 -0.5636
6 14 13 0.6293 0.2504
6 15 6 0.9947 0.2636
6 15 7 -3.2001 0.3838
6 15 8 2.4230 0.6402
7 0 7 -3.9030 -6.4897
7 0 9 -1.0699 -2.7003
7 0 11 1.4432 -1.1781
7 0 13 -4.9678 -1.4220
7 0 15 -1.2529 -0.7592
7 0 17 3.3477 -0.3429
7 0 19 2.3081 -0.1811
7 0 21 6.0146 0.1569
7 0 23 1.7732 -0.0355
7 0 25 -0.8514 -0.0056
7 0 27 4.4044 -0.1102
7 0 29 -1.6280 -0.6976
7 1 7 1.2572 0.6863
7 1 8 0.7729 2.9225
7 1 9 6.4362 1.1181
7 1 10 -0.2204 1.0986
7 1 11 -0.2458 -0.1756
7 1 12 1.5444 0.7843
7 1 13 -1.7330 -0.0242
7 1 14 2.3267 0.6009
7 1 15 3.3908 0.0900
7 1 16 -1.7798 0.2005
7 1 17 1.9620 -0.0926
7 1 18 -2.9251 0.0056
7 1 19 1.8666 0.1036
7 1 20 -3.5091 -0.2890
7 1 21 1.6058 0.0534
7 1 22 -1.8413 -0.1832
7 1 23 -0.4041 -0.1127
7 1 24 1.6326 -0.0860
7 1 25 5.6313 0.1534
7 1 26 -2.3991 0.1904
7 1 27 5.0821 -0.0277
7 1 28 -2.1736 0.7649
7 1 29 -1.3425 -0.1674
7 2 7 4.5361 0.1290
7 2 8 -3.1519 -0.6320
7 2 9 1.4517 -0.1648
7 2 10 -2.5742 0.1336
7 2 11 -1.0054 0.2421
7 2 12 2.6433 0.2749
7 2 13 0.6942 0.3111
7 2 14 -0.1414 -0.1417
7 2 15 1.5532 0.1469
7 2 16 -3.2174 0.1224
7 2 17 0.7674 0.2322
7 2 18 -1.1450 0.0763
7 2 19 1.6372 0.3218
7 2 20 0.0849 -0.0333
7 2 21 0.0525 0.3416
7 2 22 0.3815 0.1100
7 2 23 -1.3298 -0.0210
7 2 24 -6.8936 -0.1910
7 2 25 1.3488 -0.2471
7 2 26 -11.7592 -0.1542
7 2 27 0.1545 -0.4943
7 2 28 -1.8415 -0.0650
7 2 29 -1.9477 -0.2561
7 3 7 1.8060 -0.2307
7 3 8 -2.0874 -0.4700
7 3 9 1.7105 -0.5237
7 3 10 -0.3300 -0.4552
7 3 11 -0.8962 -0.4696
7 3 12 -0.3020 -0.4750
7 3 13 -0.7204 -0.1334
7 3 14 -2.6757 0.0181
7 3 15 1.3849 0.0001
7 3 16 -0.6785 -0.0199
7 3 17 1.6018 -0.2080
7 3 18 1.2602 -0.2251
7 3 19 0.9032 0.1532
7 3 20 -0.9357 -0.1481
7 3 21 -1.0138 0.0695
7 3 22 -1.4549 -0.1313
7 3 23 3.3466 0.0438
7 3 24 -2.4692 0.0916
7 3 25 8.7257 0.4526
7 3 26 0.7393 0.2388
7 3 27 3.3867 -0.0951
7 3 28 5.9504 -0.0443
7 3 29 -2.6994 -0.1108
7 4 7 -2.1504 -0.3818
7 4 8 -4.0911 0.1078
7 4 9 -2.1691 -0.1082
7 4 10 -1.1511 0.2976
7 4 11 -1.5391 -0.0774
7 4 12 -0.6040 0.3743
7 4 13 0.5366 -0.2942
7 4 14 -2.6603 0.0213
7 4 15 0.8502 -0.4291
7 4 16 -1.5505 0.0310
7 4 17 1.7099 -0.0001
7 4 18 -4.1398 0.1240
7 4 19 3.5091 0.1056
7 4 20 -2.8855 -0.1258
7 4 21 4.2623 -0.1689
7 4 22 0.2526 0.0352
7 4 23 3.1892 0.2870
7 4 24 -4.0311 -0.0811
7 4 25 0.2255 0.0422
7 4 26 -2.2574 -0.0377
7 4 27 -3.3551 -0.0338
7 4 28 2.0205 0.4007
7 5 7 2.4925 0.3320
7 5 8 3.6325 0.1217
7 5 9 2.6304 0.2614
7 5 10 3.0867 0.1895
7 5 11 2.2102 -0.1218
7 5 12 0.7848 0.1145
7 5 13 2.7846 -0.0172
7 5 14 1.7638 0.1520
7 5 15 2.4782 0.1083
7 5 16 -2.5263 0.1098
7 5 17 3.1730 0.0096
7 5 18 -7.3126 -0.2273
7 5 19 3.3872 -0.1916
7 5 20 -3.7598 -0.0723
7 5 21 -1.0230 0.0331
7 5 22 -3.6921 -0.1455
7 5 23 1.4719 -0.0744
7 5 24 -2.1668 -0.2946
7 5 25 8.3133 -0.4177
7 5 26 0.3763 0.1410
7 5 27 5.1145 0.0437
7 5 28 -0.8005 -0.5588
7 6 7 -2.5917 0.3387
7 6 8 -1.1441 -0.2597
7 6 9 -1.8695 0.1690
7 6 10 -3.3235 -0.0885
7 6 11 0.5702 0.3251
7 6 12 -1.1874 -0.0215
7 6 13 -0.9262 0.2383
7 6 14 -1.8816 -0.0342
7 6 15 -0.4018 0.0390
7 6 16 -3.0757 -0.0416
7 6 17 4.7878 0.0490
7 6 18 1.1328 0.0165
7 6 19 1.5826 0.1938
7 6 20 1.5576 -0.1168
7 6 21 -0.2125 0.4841
7 6 22 -0.5063 -0.2145
7 6 23 4.6494 0.3045
7 6 24 -6.8696 0.2281
7 6 25 2.5192 0.3237
7 6 26 -12.6331 -0.1696
7 6 27 0.5205 0.5225
7 7 7 -2.7871 -0.0002
7 7 8 -0.5114 0.0042
7 7 9 3.2354 0.0773
7 7 10 0.8407 -0.1672
7 7 11 1.2357 -0.0058
7 7 12 -0.8540 -0.2883
7 7 13 -0.8886 -0.1243
7 7 14 -1.4374 0.0584
7 7 15 3.5644 -0.0288
7 7 16 0.1111 0.2816
7 7 17 0.5193 -0.1788
7 7 18 -0.8978 0.2914
7 7 19 -0.1954 0.1420
7 7 20 0.6642 -0.0327
7 7 21 4.4556 0.1302
7 7 22 0.0410 -0.2383
7 7 23 3.2024 -0.1873
7 7 24 -4.0691 -0.6270
7 7 25 5.2231 0.4227
7 7 26 -0.2464 -0.9903
7 8 7 5.0415 -0.1474
7 8 8 3.0989 0.0941
7 8 9 2.2499 -0.1728
7 8 10 -0.2608 -0.1217
7 8 11 -2.2186 -0.0612
7 8 12 0.3517 0.0243
7 8 13 2.7827 0.0696
7 8 14 0.9592 -0.0628
7 8 15 0.5395 -0.2456
7 8 16 -1.5806 0.0114
7 8 17 1.3157 -0.3869
7 8 18 -3.6967 0.2018
7 8 19 5.6812 -0.4171
7 8 20 -6.3639 0.2471
7 8 21 -0.6323 -0.6615
7 8 22 -6.5532 0.6428
7 8 23 0.4194 0.2887
7 8 24 -2.2093 0.1940
7 8 25 2.1488 0.9169
7 9 7 -1.4993 -0.2490
7 9 8 -6.5786 -0.0593
7 9 9 -6.1377 -0.0355
7 9 10 -2.4827 0.2011
7 9 11 0.0693 0.1073
7 9 12 0.4367 0.0871
7 9 13 -1.2934 0.0843
7 9 14 -0.8331 -0.2224
7 9 15 -3.4894 0.1813
7 9 16 -1.8249 -0.2223
7 9 17 1.9974 0.1034
7 9 18 -7.3885 -0.2849
7 9 19 0.0612 -0.2970
7 9 20 -3.8014 0.3099
7 9 21 3.4184 -0.3528
7 9 22 0.5994 0.1804
7 9 23 7.0478 -0.2126
7 10 7 0.1529 0.2221
7 10 8 3.1659 0.0802
7 10 9 3.7647 -0.0323
7 10 10 4.5964 0.0148
7 10 11 0.9543 -0.4166
7 10 12 -1.1841 0.1207
7 10 13 -2.8552 -0.1275
7 10 14 1.4137 0.1210
7 10 15 0.4120 0.3680
7 10 16 -1.2643 -0.1183
7 10 17 1.3843 0.7743
7 10 18 2.3469 -0.0173
7 10 19 1.4366 0.8624
7 10 20 6.4217 -0.1688
7 10 21 1.7520 0.6846
7 10 22 -3.9642 -0.8065
7 11 7 -3.2755 0.1193
7 11 8 2.1916 -0.2383
7 11 9 -6.3606 0.0506
7 11 10 0.4683 0.2495
7 11 11 -3.1697 -0.0704
7 11 12 4.2996 0.4264
7 11 13 3.4409 -0.3043
7 11 14 3.8868 0.1061
7 11 15 6.5655 -0.0673
7 11 16 1.3824 -0.1019
7 11 17 6.1009 0.0714
7 11 18 6.7123 -0.4628
7 11 19 -0.3599 0.0174
7 11 20 0.4134 -1.0220
7 12 7 1.2751 0.1542
7 12 8 10.1328 -0.0126
7 12 9 -2.3026 0.2955
7 12 10 7.9289 0.0132
7 12 11 -2.8179 -0.1199
7 12 12 2.0191 0.0894
7 12 13 -5.9203 0.0646
7 12 14 -8.4985 0.0538
7 12 15 -1.8725 0.1301
7 12 16 -9.6457 -0.2197
7 12 17 -3.7467 -0.4478
7 12 18 -7.6534 -0.1664
7 13 7 -9.6384 0.0195
7 13 8 -1.6972 -0.1263
7 13 9 -7.7911 -0.1884
7 13 10 1.5150 -0.0469
7 13 11 -5.9417 -0.2765
7 13 12 3.3328 0.0538
7 13 13 0.4530 -0.0689
7 13 14 1.2953 -0.5589
7 13 15 6.2902 -0.0782
7 14 7 2.6804 -0.2514
7 14 8 3.5043 -0.2199
7 14 9 1.4565 -0.2088
7 14 10 2.7690 0.3337
7 14 11 -3.1867 -0.4277
8 0 8 -0.6860 -3.6585
8 0 10 3.3742 -0.2100
8 0 12 -2.1500 -0.5254
8 0 14 -1.9614 -0.8557
8 0 16 5.5606 -0.2793
8 0 18 4.0571 -0.3268
8 0 20 3.5459 -0.0814
8 0 22 1.7777 0.0012
8 0 24 -3.8284 -0.3023
8 0 26 0.7908 -0.1564
8 0 28 -0.1116 -0.5877
8 1 8 3.1354 1.4364
8 1 9 -1.0728 0.9874
8 1 10 -0.8225 0.1626
8 1 11 -0.3515 0.0816
8 1 12 -5.6468 -0.7249
8 1 13 1.1054 0.4202
8 1 14 -0.8125 -0.1912
8 1 15 -2.1607 0.3162
8 1 16 -0.0344 -0.1377
8 1 17 -3.7772 0.2327
8 1 18 -2.4331 -0.1045
8 1 19 -2.0445 0.1268
8 1 20 -1.1979 0.1239
8 1 21 -0.2234 -0.0090
8 1 22 -3.2211 -0.1903
8 1 23 3.5275 0.1972
8 1 24 0.2666 -0.2135
8 1 25 0.6945 0.3358
8 1 26 5.2649 0.0236
8 1 27 -2.8773 1.0466
8 1 28 1.2380 -0.2279
8 2 8 2.7699 0.0829
8 2 9 -1.6032 -0.3587
8 2 10 -0.3121 -0.0544
8 2 11 3.2131 0.4692
8 2 12 0.8391 0.2114
8 2 13 3.2878 0.1397
8 2 14 2.1517 0.0433
8 2 15 -1.0261 -0.0436
8 2 16 -0.6536 -0.1150
8 2 17 -0.3379 0.2089
8 2 18 -1.7463 -0.0968
8 2 19 1.0178 -0.0042
8 2 20 -1.8510 0.0493
8 2 21 1.4950 0.0570
8 2 22 -3.7287 -0.2107
8 2 23 -2.1766 -0.0212
8 2 24 0.1944 -0.3184
8 2 25 -10.1955 -0.2648
8 2 26 3.5315 -0.4025
8 2 27 -6.1390 0.0490
8 2 28 0.4106 -0.8350
8 3 8 3.1574 -0.1756
8 3 9 -1.1181 -0.3778
8 3 10 0.6739 -0.1903
8 3 11 -0.4764 -0.3259
8 3 12 -0.3643 0.0252
8 3 13 -1.2366 -0.1581
8 3 14 0.9518 0.3002
8 3 15 1.2121 0.0532
8 3 16 1.2375 0.0151
8 3 17 5.4675 -0.1385
8 3 18 2.3542 0.0797
8 3 19 2.8601 -0.1608
8 3 20 1.2626 0.1455
8 3 21 0.5923 0.0272
8 3 22 2.6092 -0.1462
8 3 23 -0.9910 0.1346
8 3 24 9.7591 0.4375
8 3 25 -3.1087 0.2527
8 3 26 9.1131 0.1651
8 3 27 0.8648 0.2827
8 3 28 1.1947 -0.4175
8 4 8 -2.9461 0.0363
8 4 9 -4.4217 0.0630
8 4 10 -1.3158 0.1447
8 4 11 -1.6534 0.1529
8 4 12 1.0306 0.0669
8 4 13 -2.8418 -0.0898
8 4 14 -0.5356 -0.0864
8 4 15 -1.0458 -0.2396
8 4 16 -1.6908 0.1105
8 4 17 -2.0424 -0.0673
8 4 18 0.9752 0.4378
8 4 19 -3.2151 -0.1282
8 4 20 2.1446 -0.0815
8 4 21 1.7035 0.0050
8 4 22 0.0388 -0.0008
8 4 23 -2.6287 -0.0327
8 4 24 -1.1542 -0.0066
8 4 25 -7.5646 -0.1831
8 4 26 -1.6124 -0.7803
8 4 27 -3.4794 0.3586
8 5 8 4.2785 0.1310
8 5 9 4.3490 0.1127
8 5 10 3.7168 -0.2138
8 5 11 -0.5840 0.1389
8 5 12 2.3794 -0.1817
8 5 13 -1.3422 0.0676
8 5 14 0.8743 -0.0158
8 5 15 -1.5208 0.0316
8 5 16 1.6917 0.0440
8 5 17 -7.5174 -0.2464
8 5 18 2.2336 -0.2148
8 5 19 -5.5937 -0.1325
8 5 20 -5.2027 -0.2009
8 5 21 -1.4686 0.1460
8 5 22 -7.1012 0.0919
8 5 23 0.6137 -0.0143
8 5 24 4.3988 -0.3377
8 5 25 2.7839 0.6039
8 5 26 7.7844 -0.2400
8 5 27 1.0117 0.6697
8 6 8 -2.8666 0.1060
8 6 9 -3.2765 0.1463
8 6 10 0.9207 0.0040
8 6 11 -1.7598 0.1816
8 6 12 2.0960 -0.0930
8 6 13 1.4106 0.0521
8 6 14 1.3267 -0.1835
8 6 15 -1.2899 0.0509
8 6 16 6.0319 0.0134
8 6 17 -0.8549 0.1826
8 6 18 5.2400 0.0954
8 6 19 3.6198 0.2465
8 6 20 1.4397 0.4020
8 6 21 7.1600 -0.0875
8 6 22 5.7679 0.3208
8 6 23 2.4495 0.1014
8 6 24 5.2106 0.0022
8 6 25 -8.5271 0.2787
8 6 26 0.5615 0.1713
8 7 8 0.6466 0.0376
8 7 9 0.0618 -0.0783
8 7 10 2.8362 -0.0292
8 7 11 -0.4484 -0.0874
8 7 12 -1.6944 -0.0585
8 7 13 -1.0681 0.2267
8 7 14 0.7315 0.1795
8 7 15 -0.3900 0.3196
8 7 16 0.9690 -0.0565
8 7 17 -0.7895 0.1123
8 7 18 -1.1643 -0.0849
8 7 19 -0.2107 -0.3301
8 7 20 1.3191 0.2656
8 7 21 -1.8864 -0.7594
8 7 22 -0.6642 -0.0183
8 7 23 -8.8693 -0.7598
8 7 24 1.3516 0.2410
8 7 25 -6.3715 -1.0416
8 8 8 2.1460 -0.0394
8 8 9 -0.9477 -0.1427
8 8 10 -3.6177 -0.0526
8 8 11 -2.6268 -0.0887
8 8 12 -1.0811 0.0291
8 8 13 -0.5072 -0.1184
8 8 14 -0.2737 -0.2243
8 8 15 -0.1550 -0.1452
8 8 16 -1.3936 -0.5243
8 8 17 -0.6215 0.2503
8 8 18 3.4922 -0.2303
8 8 19 -3.2797 0.0780
8 8 20 -0.9251 -0.2389
8 8 21 -5.0090 0.1384
8 8 22 -0.6461 0.2068
8 8 23 -2.8898 0.0109
8 8 24 5.1457 1.0678
8 9 8 -2.3142 -0.0142
8 9 9 -1.5302 0.0968
8 9 10 0.7415 0.1728
8 9 11 3.0163 0.0924
8 9 12 1.8776 0.1234
8 9 13 1.3323 -0.2085
8 9 14 -4.0525 -0.0360
8 9 15 0.0446 0.0504
8 9 16 -1.4784 -0.1791
8 9 17 -5.6562 0.2582
8 9 18 -1.7485 -0.4020
8 9 19 -3.9690 0.6056
8 9 20 -0.3814 -0.4748
8 9 21 2.7701 1.0683
8 9 22 7.0049 -0.1806
8 10 8 2.6504 0.0110
8 10 9 4.5991 -0.0511
8 10 10 2.7277 -0.2570
8 10 11 2.7231 -0.0146
8 10 12 -2.6686 -0.1043
8 10 13 4.8324 0.1142
8 10 14 -1.7246 0.3372
8 10 15 3.9541 0.1139
8 10 16 1.3460 0.6136
8 10 17 2.9762 -0.0507
8 10 18 1.4513 0.5195
8 10 19 8.4691 0.1328
8 10 20 1.9661 -0.1146
8 10 21 -0.8781 -0.0939
8 11 8 -5.8361 0.0911
8 11 9 -2.0731 0.0527
8 11 10 -9.4817 -0.0101
8 11 11 0.0890 0.4370
8 11 12 -5.3533 -0.2073
8 11 13 4.9347 0.1983
8 11 14 -0.9303 -0.1082
8 11 15 2.7613 -0.4965
8 11 16 2.0171 0.3180
8 11 17 6.8532 -1.0807
8 11 18 -1.5970 0.3569
8 11 19 2.7406 -1.2053
8 12 8 0.1967 0.3747
8 12 9 10.3129 -0.0182
8 12 10 -0.0835 -0.0118
8 12 11 7.8438 0.0722
8 12 12 -4.3690 -0.3141
8 12 13 -0.6993 0.1834
8 12 14 -4.7019 0.0947
8 12 15 -5.3415 -0.0596
8 12 16 -4.6941 0.3267
8 13 8 -6.6640 -0.0700
8 13 9 -0.0167 -0.2883
8 13 10 -4.7127 -0.1693
8 13 11 2.3188 -0.0467
8 13 12 -2.6470 -0.0564
8 13 13 2.9544 -0.2692
8 14 8 2.0919 -0.1844
8 14 9 0.5596 0.2089
9 0 9 3.0835 1.7382
9 0 11 0.4630 2.2682
9 0 13 -2.1186 0.4257
9 0 15 4.1582 0.2773
9 0 17 4.9382 0.1933
9 0 19 0.3799 -0.1909
9 0 21 -0.8422 0.0507
9 0 23 -5.7274 -0.1874
9 0 25 -4.1573 -0.0679
9 0 27 -0.6959 0.1133
9 1 9 0.6189 0.9997
9 1 10 -0.2108 -1.4936
9 1 11 -4.7971 -0.7873
9 1 12 0.5508 -0.8883
9 1 13 -3.3097 -0.5911
9 1 14 -1.2119 -0.1216
9 1 15 -0.7771 0.0724
9 1 16 -3.0598 0.0262
9 1 17 -4.2827 -0.0694
9 1 18 -0.9037 0.3470
9 1 19 -4.3678 0.1599
9 1 20 1.5426 0.2873
9 1 21 -4.4538 0.1303
9 1 22 4.7375 0.2401
9 1 23 -4.4184 -0.3509
9 1 24 4.0018 0.0874
9 1 25 1.5924 -0.0712
9 1 26 -1.7332 0.2102
9 1 27 2.2842 0.0528
9 2 9 -0.5585 -0.1922
9 2 10 2.1280 0.0956
9 2 11 -0.8843 0.0516
9 2 12 4.0923 0.4724
9 2 13 1.7124 0.1434
9 2 14 1.6802 -0.1616
9 2 15 -0.2476 -0.2132
9 2 16 0.8107 -0.0199
9 2 17 -3.3565 -0.4897
9 2 18 2.5750 0.1048
9 2 19 -2.1615 -0.3208
9 2 20 3.1546 -0.0464
9 2 21 -3.5519 -0.3254
9 2 22 2.5783 0.1401
9 2 23 -2.4205 -0.2418
9 2 24 -3.9002 0.0104
9 2 25 3.7085 0.2614
9 2 26 -6.3697 0.0992
9 2 27 3.6437 -0.2752
9 3 9 -0.6367 -0.1099
9 3 10 -0.5591 0.1770
9 3 11 -1.9501 -0.0340
9 3 12 -0.0282 -0.0150
9 3 13 -1.4904 0.2885
9 3 14 0.8010 0.0937
9 3 15 -1.9432 0.2371
9 3 16 5.2758 0.2134
9 3 17 0.7305 -0.0451
9 3 18 4.4278 0.0263
9 3 19 2.8930 0.0011
9 3 20 0.6947 0.0804
9 3 21 1.6855 -0.3770
9 3 22 1.1715 0.1947
9 3 23 6.1290 0.0344
9 3 24 -1.8073 0.0458
9 3 25 9.9862 0.3388
9 3 26 -2.5238 0.1473
9 3 27 4.5179 -0.4067
9 4 9 -1.1557 0.2945
9 4 10 0.0927 -0.0289
9 4 11 1.8889 0.2286
9 4 12 0.7991 -0.1588
9 4 13 -0.3963 0.1701
9 4 14 2.4849 -0.3221
9 4 15 -4.1852 0.0340
9 4 16 2.9592 -0.1937
9 4 17 -1.9962 0.3469
9 4 18 -2.1020 -0.0818
9 4 19 0.6705 0.1135
9 4 20 0.9630 0.1245
9 4 21 -2.0046 -0.2596
9 4 22 0.9936 0.1417
9 4 23 -3.5907 -0.1802
9 4 24 -7.3335 -0.2824
9 4 25 -0.7853 -1.1234
9 4 26 -7.3524 0.0709
9 5 9 4.0020 0.0212
9 5 10 -0.8340 -0.0007
9 5 11 1.7516 0.0397
9 5 12 -4.1537 -0.0433
9 5 13 -2.1052 0.0775
9 5 14 0.5840 -0.0937
9 5 15 -2.3962 0.0805
9 5 16 -1.6365 -0.2119
9 5 17 -0.2336 0.0040
9 5 18 -3.4557 -0.1642
9 5 19 -7.5692 -0.2167
9 5 20 0.5478 0.3235
9 5 21 -15.9802 0.1261
9 5 22 2.5890 0.4243
9 5 23 -5.9732 0.0447
9 5 24 3.0620 0.9799
9 5 25 5.2170 -0.2751
9 5 26 0.4811 1.7245
9 6 9 0.0313 -0.1461
9 6 10 -3.7990 0.2375
9 6 11 3.4946 -0.2722
9 6 12 1.0661 -0.0002
9 6 13 2.0372 -0.3223
9 6 14 1.4202 0.0105
9 6 15 4.0181 0.0415
9 6 16 -1.5412 0.1880
9 6 17 4.5923 0.0917
9 6 18 3.4285 0.3674
9 6 19 0.7675 0.0543
9 6 20 14.1586 0.1158
9 6 21 4.1690 0.0736
9 6 22 16.6488 -0.1329
9 6 23 5.7165 -0.3762
9 6 24 3.7830 0.2680
9 6 25 0.5635 -0.3956
9 7 9 3.0787 -0.2533
9 7 10 0.8547 0.0487
9 7 11 0.0776 -0.2215
9 7 12 1.1375 0.2711
9 7 13 -0.6885 0.1855
9 7 14 -0.6371 0.2643
9 7 15 0.8656 0.1834
9 7 16 -2.9169 -0.0852
9 7 17 -0.1128 -0.2555
9 7 18 -2.0285 -0.3097
9 7 19 1.1161 0.0500
9 7 20 -1.7984 -0.6880
9 7 21 -4.1450 0.0859
9 7 22 -7.7905 -0.6346
9 7 23 -6.3745 0.0561
9 7 24 -7.2573 -0.5365
9 8 9 -3.8514 0.0668
9 8 10 -2.8116 0.0515
9 8 11 -4.5120 0.0025
9 8 12 -0.7282 -0.0201
9 8 13 -2.4140 -0.0165
9 8 14 1.0296 -0.3653
9 8 15 -2.4317 -0.3106
9 8 16 2.0062 -0.0749
9 8 17 3.3556 -0.0901
9 8 18 -2.1642 -0.0668
9 8 19 0.5241 0.2191
9 8 20 -6.2382 -0.3924
9 8 21 -3.5490 0.2706
9 8 22 -4.2277 -0.1660
9 9 9 0.5885 0.0335
9 9 10 1.7564 0.0078
9 9 11 1.8091 0.0533
9 9 12 1.8956 -0.0843
9 9 13 -4.1333 0.0065
9 9 14 3.3747 0.1125
9 9 15 -4.5339 -0.1689
9 9 16 -0.8663 0.5691
9 9 17 -3.0359 -0.1672
9 9 18 -3.4490 0.4355
9 9 19 -2.5146 -0.0232
9 9 20 4.6870 0.7729
9 9 21 5.4881 0.1309
9 10 9 4.6858 0.0232
9 10 10 2.5747 -0.0397
9 10 11 0.5880 0.0437
9 10 12 5.8359 -0.0648
9 10 13 -2.8929 0.0691
9 10 14 7.2996 0.2491
9 10 15 -1.8682 0.0780
9 10 16 2.9652 0.2934
9 10 17 -0.2005 0.1666
9 10 18 8.0951 0.2168
9 10 19 0.9362 -0.2157
9 11 9 -4.5852 0.2439
9 11 10 -1.8527 0.0198
9 11 11 -6.2354 0.1436
9 11 12 3.9318 -0.0460
9 11 13 -5.7801 0.0414
9 11 14 3.3828 -0.3468
9 11 15 -2.0053 0.1162
9 11 16 5.0147 -1.1308
9 11 17 -1.8721 0.1821
9 12 9 0.0812 0.0707
9 12 10 5.1615 -0.1829
9 12 11 -2.7763 -0.1202
9 12 12 2.9072 0.0638
9 12 13 -4.7863 0.0808
9 12 14 0.0824 -0.0871
9 12 15 -3.1833 0.7094
9 13 9 -2.2107 -0.1365
9 13 10 -0.0314 -0.0502
9 13 11 -2.4910 -0.1873
10 0 10 -0.8530 4.6979
10 0 12 -2.6102 2.3480
10 0 14 0.2911 0.7784
10 0 16 2.9888 0.8681
10 0 18 -1.7381 0.1818
10 0 20 -4.5444 0.0414
10 0 22 -6.6743 0.1022
10 0 24 -7.0248 0.0094
10 0 26 -1.8713 0.4626
10 1 10 -0.8744 -0.1941
10 1 11 1.5257 -2.4687
10 1 12 -2.3938 -0.9461
10 1 13 0.1456 -0.9512
10 1 14 -1.3818 0.1058
10 1 15 -1.0439 -0.4373
10 1 16 -4.5492 0.2582
10 1 17 -0.2871 -0.0360
10 1 18 -7.6107 0.0716
10 1 19 1.7256 0.2648
10 1 20 -6.1423 0.3740
10 1 21 4.0879 0.0545
10 1 22 -6.3295 -0.0688
10 1 23 5.2051 -0.3040
10 1 24 -2.8844 -0.2278
10 1 25 0.2899 -0.7371
10 1 26 0.5448 0.2318
10 2 10 -1.3479 0.0405
10 2 11 2.2637 0.5787
10 2 12 0.9790 0.3501
10 2 13 3.4536 0.0700
10 2 14 1.4600 0.0759
10 2 15 2.9277 -0.4546
10 2 16 -2.2135 -0.4561
10 2 17 4.0921 -0.0426
10 2 18 -1.0087 -0.4531
10 2 19 5.0347 -0.1027
10 2 20 0.2059 -0.1884
10 2 21 4.9778 -0.0489
10 2 22 -2.1212 -0.0343
10 2 23 1.6543 0.1145
10 2 24 1.5104 0.8475
10 2 25 -3.4579 0.0302
10 2 26 4.7723 0.9064
10 3 10 -4.9336 -0.1779
10 3 11 -0.4408 0.3613
10 3 12 -3.7397 0.0920
10 3 13 -0.7851 0.1264
10 3 14 -4.5091 0.3909
10 3 15 1.3249 0.4025
10 3 16 -1.5853 0.0311
10 3 17 3.5550 0.3462
10 3 18 4.0989 -0.1628
10 3 19 -0.1428 0.0297
10 3 20 2.5365 -0.3972
10 3 21 0.8695 0.0594
10 3 22 1.2427 -0.2064
10 3 23 1.5674 -0.1560
10 3 24 5.6692 0.4953
10 3 25 -1.8845 -0.3754
10 4 10 1.8135 0.0478
10 4 11 4.7661 -0.0687
10 4 12 0.7427 0.0871
10 4 13 3.9634 -0.2090
10 4 14 -3.7866 -0.1057
10 4 15 4.5089 -0.1287
10 4 16 -2.9929 -0.0828
10 4 17 -2.2539 0.0425
10 4 18 0.5596 0.1169
10 4 19 -3.3723 0.2206
10 4 20 -1.4109 -0.1967
10 4 21 3.0451 0.2781
10 4 22 -5.0938 -0.2403
10 4 23 -0.7280 -0.2896
10 4 24 -2.3070 -0.8805
10 4 25 -5.1988 -0.3263
10 5 10 1.7407 0.2346
10 5 11 -4.0952 -0.0767
10 5 12 -2.3728 0.1311
10 5 13 1.6036 -0.1302
10 5 14 -4.0836 -0.0604
10 5 15 4.5310 -0.0665
10 5 16 -0.4307 0.0380
10 5 17 -0.2902 -0.0195
10 5 18 -3.5250 -0.0175
10 5 19 -0.2625 0.3264
10 5 20 -15.6411 0.1039
10 5 21 1.6106 0.6288
10 5 22 -13.9563 0.2481
10 5 23 1.9778 1.0201
10 5 24 -1.0424 -0.1928
10 6 10 2.3835 -0.0939
10 6 11 -2.4850 -0.1150
10 6 12 1.0753 -0.1689
10 6 13 3.2058 -0.0801
10 6 14 0.0638 0.0783
10 6 15 0.6931 0.1400
10 6 16 0.9744 0.1640
10 6 17 0.5764 0.2123
10 6 18 -1.1340 -0.2030
10 6 19 11.1286 0.1114
10 6 20 2.1002 -0.2727
10 6 21 20.6339 -0.1933
10 6 22 5.3446 -0.5803
10 6 23 12.5649 0.0838
10 7 10 1.9857 -0.2587
10 7 11 2.2502 0.0503
10 7 12 -1.4662 0.0839
10 7 13 0.7171 0.0425
10 7 14 -1.7464 0.3558
10 7 15 -3.8588 -0.2744
10 7 16 -0.9132 -0.1335
10 7 17 -3.2004 -0.2883
10 7 18 3.6090 -0.2112
10 7 19 -0.1175 -0.2868
10 7 20 -0.9003 0.0217
10 7 21 -3.1457 -0.3850
10 7 22 -9.6461 -0.0438
10 8 10 -3.1687 -0.0100
10 8 11 1.4313 0.0867
10 8 12 -2.6487 0.0937
10 8 13 2.1882 -0.3728
10 8 14 -2.8569 0.1212
10 8 15 3.0977 -0.4506
10 8 16 3.8205 0.1226
10 8 17 -1.5280 -0.0978
10 8 18 4.1751 0.4625
10 8 19 -8.9342 -0.3910
10 8 20 -4.4187 0.4990
10 8 21 -5.9616 -0.2191
10 9 10 0.9909 -0.1927
10 9 11 -0.8725 0.1622
10 9 12 -3.4763 0.1239
10 9 13 4.6814 0.0655
10 9 14 -4.3075 0.0853
10 9 15 5.0687 0.2964
10 9 16 -1.8880 0.0242
10 9 17 -2.8489 0.0385
10 9 18 -1.9045 0.2810
10 9 19 2.0739 -0.2008
10 9 20 3.8377 0.3706
10 10 10 2.5259 0.1720
10 10 11 1.3361 0.0863
10 10 12 -2.3594 -0.0385
10 10 13 6.7326 0.0702
10 10 14 -5.6929 -0.2492
10 10 15 2.1759 0.5619
10 10 16 -4.0222 0.0205
10 10 17 4.7876 0.2968
10 10 18 -0.1569 0.2492
10 11 10 1.9886 0.2064
10 11 11 4.0976 -0.6657
10 11 12 -3.8360 0.0576
10 11 13 3.3000 -0.2589
10 11 14 -4.5928 -0.1737
10 11 15 2.9185 -0.4645
10 11 16 -1.7066 -0.2356
10 12 10 -2.3966 0.4281
10 12 11 -0.0580 -0.2761
10 12 12 -3.8628 0.5406
10 12 13 2.1260 -0.0394
11 0 11 -2.0697 3.3291
11 0 13 -0.2196 0.6226
11 0 15 1.4805 0.5656
11 0 17 -1.1268 0.5376
11 0 19 -6.0661 0.0459
11 0 21 -7.1883 0.1903
11 0 23 -7.1539 0.0337
11 0 25 -2.2594 0.2187
11 1 11 0.9851 -1.0198
11 1 12 0.1453 -1.3415
11 1 13 -0.4699 -0.2397
11 1 14 0.0418 -0.3159
11 1 15 -2.8574 0.6031
11 1 16 0.1349 -0.2671
11 1 17 -7.5189 0.1222
11 1 18 0.8109 0.0386
11 1 19 -7.1343 0.1639
11 1 20 2.6006 -0.0921
11 1 21 -5.1554 0.1876
11 1 22 4.6151 -0.4291
11 1 23 -3.9360 -0.2357
11 1 24 2.1704 -0.8900
11 1 25 -1.0081 0.0799
11 2 11 -0.0878 0.1775
11 2 12 1.8561 0.4588
11 2 13 1.0207 0.1374
11 2 14 3.2316 -0.5902
11 2 15 -1.6079 -0.2216
11 2 16 2.3212 -0.4893
11 2 17 -1.1668 -0.3453
11 2 18 3.5160 -0.1207
11 2 19 3.7057 0.0564
11 2 20 3.6951 -0.2132
11 2 21 1.8306 0.2084
11 2 22 2.7276 -0.0197
11 2 23 0.1284 0.8028
11 2 24 -0.7074 0.0354
11 3 11 -4.1914 -0.0704
11 3 12 -0.0704 0.2872
11 3 13 -4.3967 0.3158
11 3 14 -0.7283 0.2990
11 3 15 -2.0412 0.1643
11 3 16 2.2100 0.4056
11 3 17 5.6778 -0.2434
11 3 18 -0.3705 -0.0458
11 3 19 5.9716 -0.2990
11 3 20 -2.8532 -0.3142
11 3 21 -0.4455 -0.1222
11 3 22 0.6014 -0.3908
11 3 23 -0.0908 0.5677
11 3 24 -0.3066 -0.7620
11 4 11 1.1145 0.0481
11 4 12 3.0136 0.0094
11 4 13 -1.9121 -0.0603
11 4 14 2.1554 -0.0133
11 4 15 -1.5730 -0.3021
11 4 16 -2.9314 0.1972
11 4 17 1.5294 -0.0237
11 4 18 -8.2197 0.2569
11 4 19 0.8983 0.1662
11 4 20 0.4244 0.1747
11 4 21 -3.8463 0.2195
11 4 22 5.6834 -0.3025
11 4 23 -3.9661 -0.0226
11 4 24 0.8882 -0.5898
11 5 11 0.2618 0.0079
11 5 12 0.2889 -0.1557
11 5 13 -1.3472 -0.1741
11 5 14 5.4662 0.0316
11 5 15 2.0664 -0.0562
11 5 16 1.1098 0.2164
11 5 17 4.4058 0.1747
11 5 18 -2.0646 0.1921
11 5 19 -4.9473 0.2242
11 5 20 0.2448 0.2544
11 5 21 -12.0446 0.2832
11 5 22 2.5158 0.4390
11 5 23 -5.5079 -0.1037
11 6 11 0.6831 -0.0049
11 6 12 1.5776 -0.1086
11 6 13 -2.2935 0.0242
11 6 14 2.5880 0.1326
11 6 15 -2.1055 0.0468
11 6 16 -3.6299 0.0838
11 6 17 -2.5167 -0.2912
11 6 18 -1.7843 -0.0766
11 6 19 0.7482 -0.4293
11 6 20 8.8090 -0.1280
11 6 21 4.8107 -0.5447
11 6 22 10.1179 0.0496
11 7 11 -1.7723 0.0804
11 7 12 2.4387 -0.1807
11 7 13 -5.0596 0.2011
11 7 14 -0.9050 -0.2754
11 7 15 -4.0276 -0.0715
11 7 16 -2.5450 -0.2613
11 7 17 5.4609 -0.3862
11 7 18 0.2871 0.0455
11 7 19 8.1783 -0.2313
11 7 20 -1.2977 0.0012
11 7 21 -3.7356 -0.2219
11 8 11 -0.6884 0.0312
11 8 12 3.6460 -0.2006
11 8 13 -4.5682 0.4246
11 8 14 3.4772 -0.3861
11 8 15 0.8704 0.4842
11 8 16 1.1229 -0.0201
11 8 17 6.8567 0.5751
11 8 18 -8.1092 0.0649
11 8 19 -1.0817 0.6246
11 8 20 -7.0235 -0.0090
11 9 11 -0.5138 0.1383
11 9 12 2.9898 0.1930
11 9 13 -1.4260 0.3398
11 9 14 9.1182 -0.3170
11 9 15 0.9496 0.1112
11 9 16 -0.2316 -0.4960
11 9 17 -0.6822 0.2357
11 9 18 -2.4144 -0.9203
11 10 11 -0.8796 0.0208
11 10 12 1.7274 -0.1149
11 10 13 -5.2838 -0.2016
11 10 14 0.4558 0.2440
11 10 15 -6.5862 0.0707
11 10 16 -0.3153 0.3199
11 11 11 2.8333 -0.2998
11 11 12 2.4765 -0.6135
11 11 13 -4.2715 -0.2411
11 11 14 0.1705 0.2503
11 12 11 -3.7801 1.0654
12 0 12 3.1707 -0.2726
12 0 14 2.4904 -1.0752
12 0 16 0.4835 -0.0817
12 0 18 -5.5389 -0.0013
12 0 20 -8.6100 0.1448
12 0 22 -7.5513 0.1234
12 1 12 3.4621 -0.5540
12 1 13 -0.5526 0.6632
12 1 14 1.6028 0.6185
12 1 15 0.9935 0.4278
12 1 16 -1.9590 0.4298
12 1 17 0.8183 0.0146
12 1 18 -4.4509 -0.1629
12 1 19 2.1977 -0.3074
12 1 20 -1.8722 0.0222
12 1 21 4.1267 -0.6119
12 1 22 -1.0803 -0.1066
12 1 23 3.5031 -0.7137
12 2 12 -1.3045 -0.2315
12 2 13 0.3591 -0.2219
12 2 14 -3.0193 -0.1451
12 2 15 -2.6367 -0.6814
12 2 16 -3.0511 -0.1108
12 2 17 -2.3392 -0.1111
12 2 18 4.0777 0.2740
12 2 19 -0.1924 0.0260
12 2 20 6.6109 0.4820
12 2 21 0.5654 0.0304
12 2 22 1.9659 0.5014
12 2 23 0.2563 0.1656
12 3 12 -3.6145 0.0022
12 3 13 0.6993 0.1896
12 3 14 -2.0486 0.0740
12 3 15 0.9145 0.1091
12 3 16 6.4767 -0.2979
12 3 17 -0.5525 -0.1500
12 3 18 10.1455 -0.3111
12 3 19 -7.3599 -0.5397
12 3 20 2.3931 -0.0494
12 3 21 -5.5366 -0.5583
12 3 22 -2.8282 0.3931
12 3 23 -1.3224 -0.6748
12 4 12 -1.1493 0.0283
12 4 13 0.6582 0.0330
12 4 14 0.2186 -0.2774
12 4 15 -1.9245 0.1818
12 4 16 2.6631 -0.1300
12 4 17 -10.3540 0.2999
12 4 18 2.7002 0.4451
12 4 19 -6.9691 0.0090
12 4 20 -0.8282 0.8808
12 4 21 4.0593 -0.3750
12 4 22 -3.4188 0.9436
12 5 12 2.8151 -0.0810
12 5 13 3.1706 -0.0103
12 5 14 4.6088 0.0862
12 5 15 1.9416 0.3176
12 5 16 9.7119 0.2764
12 5 17 -1.1390 0.0447
12 5 18 7.9067 0.3586
12 5 19 1.3576 -0.4866
12 5 20 -1.3485 0.3762
12 5 21 4.7736 -0.5814
12 6 12 -1.4640 0.0142
12 6 13 1.1366 0.0627
12 6 14 -3.5524 -0.1006
12 6 15 -6.0859 0.0512
12 6 16 -3.7337 -0.2746
12 6 17 -13.0200 -0.2450
12 6 18 -0.9104 -0.2501
12 6 19 -7.3323 -0.1881
12 6 20 3.5096 -0.2008
12 7 12 -5.3640 -0.1843
12 7 13 3.1626 -0.1039
12 7 14 -6.0551 -0.3648
12 7 15 -0.5767 -0.0380
12 7 16 4.0117 -0.4990
12 7 17 -1.5770 0.1919
12 7 18 14.5819 -0.3930
12 7 19 -3.7170 0.3512
12 8 12 -6.1701 0.2471
12 8 13 3.3612 0.1976
12 8 14 -4.6468 0.5654
12 8 15 4.0706 0.2609
12 8 16 6.3042 0.4848
12 8 17 -3.4123 0.4681
12 8 18 4.5908 0.3864
12 9 12 0.8700 0.4461
12 9 13 9.3782 -0.4576
12 9 14 2.5517 0.1597
12 9 15 4.2355 -0.8887
12 9 16 -0.2275 0.0952
12 10 12 -1.0325 -0.1353
12 10 13 -0.3766 -0.5273
12 10 14 -5.1297 0.1818
12 11 12 -1.2366 -0.1306
13 0 13 3.8123 -2.8524
13 0 15 0.4397 -1.5896
13 0 17 -4.7975 -0.3049
13 0 19 -10.2618 0.2363
13 0 21 -9.0166 0.4055
13 1 13 4.8507 0.1707
13 1 14 1.8546 1.5334
13 1 15 3.9115 0.5642
13 1 16 1.8222 0.3335
13 1 17 0.0207 -0.1823
13 1 18 2.5300 -0.6739
13 1 19 0.6096 -0.3154
13 1 20 3.9983 -1.2017
13 1 21 1.7041 -0.0805
13 1 22 3.7406 -0.9692
13 2 13 -3.7665 -0.2032
13 2 14 -4.3717 -0.3542
13 2 15 -4.1055 0.0403
13 2 16 -6.7825 -0.1133
13 2 17 2.3053 0.3764
13 2 18 -3.1449 0.2461
13 2 19 8.8026 0.7229
13 2 20 -1.3164 0.1971
13 2 21 5.2172 0.5290
13 3 13 -4.5525 0.0333
13 3 14 -0.2691 -0.1191
13 3 15 3.9173 -0.2037
13 3 16 -0.6340 -0.2835
13 3 17 11.6102 -0.2967
13 3 18 -7.8627 -0.4383
13 3 19 7.0514 -0.0958
13 3 20 -10.0699 -0.4799
13 3 21 -1.0411 0.1182
13 4 13 0.0744 -0.3349
13 4 14 0.7388 -0.0650
13 4 15 2.5977 -0.0799
13 4 16 -9.0482 0.2749
13 4 17 2.3027 0.5686
13 4 18 -14.5561 0.1127
13 4 19 0.8685 1.1859
13 4 20 -4.6670 -0.3168
13 5 13 5.3046 0.2465
13 5 14 3.5695 0.1970
13 5 15 9.2390 0.2679
13 5 16 1.6581 -0.0750
13 5 17 13.9432 0.1889
13 5 18 2.9573 -1.0129
13 5 19 9.4951 0.3204
13 5 20 5.1995 -1.4010
13 6 13 -4.1259 -0.0847
13 6 14 -4.7324 -0.0122
13 6 15 -5.1807 -0.2905
13 6 16 -12.9638 -0.2444
13 6 17 -2.8480 -0.0889
13 6 18 -13.5985 -0.3304
13 6 19 1.7368 0.1977
13 7 13 -5.6632 -0.5993
13 7 14 1.8075 0.3682
13 7 15 -0.6238 -0.4264
13 7 16 -2.5578 0.3695
13 7 17 11.6356 -0.1594
13 8 13 -7.4059 0.1442
13 8 14 4.7984 0.6067
13 8 15 3.3184 0.1438
13 8 16 1.2480 0.4104
13 9 13 1.4545 0.0924
13 9 14 6.2465 -0.8103
14 0 14 -0.6828 -2.5248
14 0 16 -3.4750 -0.7091
14 0 18 -8.8801 0.3950
14 0 20 -8.3373 0.7694
14 1 14 2.5236 0.2802
14 1 15 1.7416 0.7564
14 1 16 0.8546 0.0472
14 1 17 1.4695 -0.7188
14 1 18 -0.0595 -0.2881
14 1 19 2.8879 -1.6267
14 1 20 1.6806 -0.1068
14 2 14 -2.6500 -0.0705
14 2 15 -4.0443 -0.1395
14 2 16 0.6630 0.1721
14 2 17 -2.5611 0.0121
14 2 18 7.1148 0.7088
14 2 19 -1.4475 0.0748
14 2 20 5.8654 0.7670
14 3 14 -2.4795 0.0511
14 3 15 0.6133 -0.3881
14 3 16 8.1355 -0.1377
14 3 17 -2.8378 -0.3797
14 3 18 9.1823 -0.1126
14 3 19 -7.8407 -0.3489
14 4 14 0.5353 0.2385
14 4 15 -4.0954 0.0988
14 4 16 -0.0557 0.9022
14 4 17 -15.2808 0.3667
14 4 18 -0.1304 1.2346
14 4 19 -10.9485 -0.0189
14 5 14 4.7719 0.2145
14 5 15 2.5167 -0.2479
14 5 16 10.5427 -0.0744
14 5 17 1.7062 -1.0594
14 5 18 12.2789 0.0085
14 6 14 -5.2712 -0.5652
14 6 15 -4.8724 -0.1718
14 6 16 -2.9414 -0.3758
14 6 17 -8.8108 -0.3475
14 7 14 -5.5360 -0.1491
14 7 15 -0.7749 0.7815
14 8 14 0.3567 -0.1582
15 0 15 -1.1245 -0.6933
15 0 17 -3.7220 0.3349
15 1 15 -3.6574 0.3049
15 1 16 -1.0939 -0.2180
15 1 17 -2.9886 0.0955
15 1 18 0.6921 -1.2319
15 2 15 0.4202 -0.1998
15 2 16 0.9721 -0.2613
15 2 17 3.4980 0.4140
15 2 18 -0.2738 -0.1844
15 3 15 1.2491 -0.1363
15 3 16 2.8180 -0.5705
15 3 17 6.5866 -0.1044
15 4 15 -2.1525 1.3749
15 4 16 -7.3809 0.3294
15 5 15 1.9062 0.0710
15 5 16 -1.2601 -0.8694
16 0 16 1.2095 0.1259
16 1 16 -5.4739 0.2466
0 0 0 0.0 0.0
;
loop_
_diffrn_refln_index_h
_diffrn_refln_index_k
_diffrn_refln_index_l
_diffrn_refln_intensity_net
_diffrn_refln_intensity_u
-20 0 -2 50.86 18.44
-20 0 -1 -3.72 10.5
-20 -1 -2 3.44 11.37
-20 1 -2 14.33 13.23
-20 1 -1 7.86 11.86
-20 1 0 12.54 11.21
-20 2 -1 -20.65 14.6
-20 2 0 -8.57 11.25
-20 2 1 -6.95 10.55
-20 3 0 66.39 18.46
-20 3 1 15.73 14.27
-20 3 2 17.2 13.45
-20 4 2 14.62 13.77
-20 4 3 14.86 13.51
-19 0 -5 23.48 14.03
-19 0 -4 -20.16 13.26
-19 0 -3 -9.1 10.25
-19 0 -2 -10.97 12.95
-19 0 -1 36.36 14.78
-19 0 0 31.1 13.76
-19 0 1 -14.27 11.37
-19 0 2 1.15 8.84
-19 0 3 -11.58 10.26
-19 0 4 -1.7 10.86
-19 0 5 18.91 15.28
-19 -1 -5 -2.18 10.25
-19 1 -4 47.14 16.32
-19 -1 -4 24.3 14.92
-19 -1 -3 0.16 12.29
-19 1 -3 1.49 10.78
-19 1 -2 26.87 14.63
-19 -1 -2 23.89 13.42
-19 -1 -1 -7.89 12.3
-19 1 -1 -2.95 10.23
-19 1 0 51.56 16.24
-19 -1 0 67.37 17.68
-19 -1 1 4.71 10.43
-19 1 1 26.27 13.68
-19 1 2 61.8 16.5
-19 1 3 9.7 14.48
-19 1 3 17.36 10.98
-19 1 4 13.71 13.33
-19 -2 -5 27.88 13.89
-19 2 -4 -19.89 13.73
-19 -2 -4 8.9 11.94
-19 2 -3 25.51 15
-19 -2 -3 23.32 12.51
-19 -2 -2 5.78 9.93
-19 2 -2 -4.06 13.13
-19 -2 -1 16.95 11.98
-19 2 -1 6.64 11.11
-19 2 0 13.43 12.42
-19 -2 0 6.31 11.26
-19 2 1 -32.56 13.88
-19 2 2 2.69 11.02
-19 2 2 -3.59 9.72
-19 2 3 8.31 11.78
-19 2 3 7.99 10.41
-19 2 4 6.83 11.48
-19 2 4 -13.54 8.78
-19 -3 -5 -17.26 13.51
-19 -3 -4 22.87 10.52
-19 -3 -3 -22.99 12.82
-19 3 -3 -0.05 11.38
-19 3 -2 38.53 14.91
-19 -3 -2 29.44 14.15
-19 -3 -1 20.83 13.69
-19 3 -1 11.91 13.36
-19 3 0 14.26 12.96
-19 3 1 -21.9 14.05
-19 3 2 64.61 17.69
-19 3 2 36.61 14.22
-19 3 3 -0.58 11.85
-19 3 3 -2.03 10.46
-19 3 4 13.03 12.89
-19 3 4 26.83 12.17
-19 3 5 7.88 11.27
-19 -3 7 3.44 9.43
-19 -3 8 12.19 12.8
-19 -3 9 5.44 10.73
-19 -3 10 5.12 9.81
-19 -4 -4 -19.87 12.9
-19 -4 -3 -7.45 9.94
-19 4 -1 -17.48 12.92
-19 4 0 -8.82 11.24
-19 4 1 18.64 12.02
-19 4 2 -34.11 16.13
-19 4 2 -6.9 12.64
-19 4 3 -5.59 10.85
-19 4 3 1.46 10.62
-19 -4 3 4.27 8.6
-19 4 4 2.45 10.1
-19 -4 4 3.9 10.62
-19 4 5 12.96 10.69
-19 -4 5 30.16 14.35
-19 4 6 -4.27 10.2
-19 -4 6 0.04 10.64
-19 -4 7 16.6 11.85
-19 -4 8 -0.6 10.02
-19 5 0 -12.09 14.89
-19 -5 0 27.35 13.01
-19 5 1 -3.67 11.57
-19 -5 1 0.91 10.49
-19 5 2 46.48 17.31
-19 5 2 48.14 16.99
-19 -5 2 24.98 11.09
-19 5 3 18.77 11.71
-19 -5 3 23.3 13.63
-19 5 4 14.12 10.89
-19 -5 4 23.93 12.35
-19 5 5 -4.97 9.93
-19 -5 5 3.68 9.66
-19 5 6 17.27 9.75
-19 -5 6 47.63 16.63
-19 -6 2 21.88 12.82
-19 6 3 4.31 10.38
-19 -6 3 12.84 12.82
-19 6 4 -16.69 11.93
-19 6 5 6.61 9.95
-19 6 6 -17.05 11.06
-19 6 7 14.68 11.58
-19 7 6 8.33 9.92
-18 0 -7 17.62 13.49
-18 0 -6 15.4 12.34
-18 0 -5 1.69 10.71
-18 0 -4 24.56 14.21
-18 0 -3 4.67 11.02
-18 0 -3 15.48 12.52
-18 0 -2 66.87 20.18
-18 0 -2 51.88 16.69
-18 0 -1 15.66 12.6
-18 0 -1 46.97 16.03
-18 0 0 57.7 15.77
-18 0 0 49.84 17.64
-18 0 1 -9.03 9.64
-18 0 1 -5.18 10.65
-18 0 2 1.65 10
-18 0 2 4.46 10.51
-18 0 3 -17.45 12.95
-18 0 3 -3.3 9.57
-18 0 4 25.15 9.05
-18 0 4 32.6 13.25
-18 0 5 -9.23 11.99
-18 0 5 18.84 8.85
-18 -1 -7 12.28 12.61
-18 1 -7 24.83 12.81
-18 -1 -6 -4.14 10.47
-18 1 -6 54.81 18.73
-18 -1 -5 8.15 11.26
-18 1 -5 27.05 10.17
-18 1 -4 2.45 9.85
-18 1 -4 -12.12 13.52
-18 -1 -4 10.5 12.96
-18 -1 -3 6.14 10.09
-18 -1 -3 -16.91 10.52
-18 1 -3 8.62 10.47
-18 1 -3 22.71 14.55
-18 -1 -2 -6.33 10.54
-18 1 -2 -10.51 12.37
-18 -1 -2 -12.94 13.32
-18 -1 -1 12.23 9.68
-18 1 -1 12.47 9.81
-18 1 -1 30.71 15.43
-18 -1 -1 -8.86 11.92
-18 -1 0 3.02 11.62
-18 1 0 12.07 11.66
-18 -1 0 0.14 9.64
-18 1 0 -1.29 9.32
-18 1 1 9.63 10.63
-18 -1 1 -13.2 10.27
-18 -1 1 20.57 12.9
-18 1 1 21.17 13.95
-18 -1 2 -10.29 9.81
-18 1 2 -20.17 12.72
-18 1 2 -7.05 8.49
-18 -1 2 -5.39 8.83
-18 -1 3 39.75 15.68
-18 -1 3 41.49 13.49
-18 1 3 42.17 16.32
-18 1 3 31.93 11.68
-18 -1 4 -4.24 13.17
-18 1 4 -8.94 10.16
-18 -1 4 3.12 8.4
-18 1 4 24.86 13.49
-18 1 5 4.35 8.62
-18 -1 5 -9.41 13.08
-18 1 5 1.62 8.81
-18 1 6 2.03 7.14
-18 -2 -7 3.78 12.33
-18 -2 -6 38.54 16.16
-18 2 -6 23.74 14.01
-18 2 -5 -1.73 10.83
-18 -2 -5 15.15 12.31
-18 2 -4 15.15 12.58
-18 2 -4 9.78 10.14
-18 -2 -4 30.39 13.52
-18 -2 -3 -19.65 13.23
-18 2 -3 24.42 14.12
-18 2 -3 7.97 11.43
-18 2 -2 36.72 14.95
-18 -2 -2 47.56 15.84
-18 -2 -2 50.77 18.99
-18 2 -2 55.47 15.83
-18 2 -1 29.95 13.24
-18 2 -1 10.6 12.72
-18 -2 -1 -4.8 12.79
-18 -2 -1 2.26 10.32
-18 -2 0 40.73 16.54
-18 2 0 40.6 16.8
-18 2 0 65.13 17.81
-18 -2 0 53.96 14.83
-18 2 1 -7.07 9.85
-18 -2 1 3.23 11.27
-18 2 1 2.8 10.95
-18 -2 1 3.45 10.15
-18 2 2 38.33 14.66
-18 2 2 23.52 11.73
-18 -2 2 21.9 15.1
-18 -2 2 20.66 9.48
-18 -2 3 -2.76 8.74
-18 -2 3 2.1 7.77
-18 2 3 7.13 10.71
-18 2 3 -25.83 13.63
-18 -2 4 43.85 16.99
-18 2 4 16.34 11.07
-18 2 4 34.47 12.42
-18 2 5 -12.99 11.03
-18 -2 5 -24.8 13.13
-18 2 5 12.96 10.05
-18 2 6 -19.49 11.35
-18 2 7 -1.52 7.44
-18 -2 9 24.05 13.49
-18 -2 10 16.14 9.59
-18 -2 11 7.56 12.7
-18 -2 12 14.64 13.25
-18 -2 13 14.02 11.43
-18 -2 14 3.35 10.75
-18 -2 15 9.26 12.94
-18 -2 16 67.11 18.58
-18 -3 -7 0.95 12.83
-18 -3 -6 3.04 11.41
-18 3 -5 24.56 14.85
-18 -3 -5 3.26 10.46
-18 3 -4 9.21 12.9
-18 3 -4 -7.09 11.93
-18 -3 -4 -15.99 12.51
-18 -3 -3 -15.94 13.61
-18 3 -3 9.53 11.7
-18 3 -3 -2.22 11.46
-18 -3 -2 24.63 11.59
-18 3 -2 4.13 9.95
-18 3 -2 14.3 11.18
-18 -3 -1 12.16 10.42
-18 3 -1 -7.55 12.1
-18 3 -1 -10.28 11.57
-18 -3 -1 5.44 11.65
-18 3 0 -11.97 11.19
-18 -3 0 -8.89 10.96
-18 -3 0 -3.95 11.4
-18 3 0 -4.48 9.52
-18 -3 1 -9.55 13.16
-18 -3 1 14.9 10.25
-18 3 1 7.34 10.58
-18 3 1 17.14 13.94
-18 -3 2 14.62 10.94
-18 -3 2 23.41 9.87
-18 3 2 9.68 11.96
-18 3 2 -1.25 9.6
-18 3 3 44.98 15.48
-18 3 3 60.73 17.43
-18 -3 3 42.69 17.39
-18 3 4 -1.43 9.22
-18 -3 4 -2.19 10.82
-18 3 4 -8.2 11.62
-18 -3 4 5.6 10.18
-18 3 5 45.33 14.76
-18 -3 5 12.87 12.11
-18 3 6 8.18 9.13
-18 -3 6 9.67 11.64
-18 3 7 77.06 16.78
-18 -3 7 49.62 15.63
-18 3 8 21.11 12.03
-18 -3 8 -2.28 10.76
-18 -3 9 103.66 20.24
-18 -3 10 5.85 11.94
-18 -3 11 33.17 12.79
-18 -3 12 1.14 10.17
-18 -3 13 50.25 16.36
-18 -3 14 -23.93 13.17
-18 -3 15 2.97 10.33
-18 -4 -6 53.11 18.26
-18 -4 -5 1.58 11.07
-18 -4 -4 21.46 13.78
-18 4 -4 47.72 16.84
-18 4 -4 25.82 15.31
-18 -4 -3 -4.87 11.48
-18 4 -3 3.96 11.5
-18 4 -3 -5.42 11.99
-18 -4 -2 45.15 16.69
-18 4 -2 22.41 12.42
-18 4 -2 15.88 12.66
-18 4 -1 17.41 12.68
-18 -4 -1 12.75 11.56
-18 4 -1 -18.31 13.67
-18 4 0 50.13 17.83
-18 4 0 47.06 17.21
-18 -4 0 51.09 14.91
-18 -4 0 82.89 17.62
-18 4 1 -1.45 11.2
-18 4 1 -3.96 10.88
-18 -4 1 -1.65 10.8
-18 -4 1 -9.87 11.09
-18 -4 1 -5.98 9.77
-18 -4 2 51.53 17.44
-18 4 2 8.63 11.88
-18 4 2 16.21 13.34
-18 -4 2 27.38 14.26
-18 -4 3 7.95 10.85
-18 4 3 7.68 10.01
-18 4 3 4.01 10.22
-18 -4 3 17.39 12.58
-18 -4 4 31.22 14.38
-18 4 4 57.41 16.29
-18 4 4 44.6 15.26
-18 -4 4 76.17 17.56
-18 -4 5 -9.79 11.53
-18 4 5 14.19 12.55
-18 -4 5 3.04 9.15
-18 4 6 -4.14 11.08
-18 -4 6 5.59 9.99
-18 4 7 12.09 9.72
-18 -4 7 5.2 9.72
-18 4 8 19.44 10.56
-18 -4 8 41.12 15.22
-18 -4 9 -4.57 9.84
-18 -4 10 19.65 11.63
-18 -4 11 -8.6 10.63
-18 -4 12 44.54 16.62
-18 -4 13 17.77 12.97
-18 -5 -6 13.03 12.45
-18 -5 -5 -16.66 13.53
-18 -5 -4 -0.52 11.04
-18 5 -4 -4.69 11.56
-18 -5 -3 13.26 11.21
-18 5 -3 26.11 16.4
-18 5 -3 -12.16 12.43
-18 -5 -2 3.05 10.51
-18 5 -2 -21.21 13.13
-18 5 -2 -8.26 10.81
-18 5 -1 -4.58 10.42
-18 -5 -1 -11.87 10.7
-18 5 -1 12.3 9.42
-18 -5 -1 12.87 10.19
-18 5 0 6.83 11.14
-18 5 0 -24.96 14.3
-18 -5 0 -14.01 10.05
-18 5 1 -5.57 12.13
-18 5 1 4.63 10.58
-18 -5 1 -8.28 9.71
-18 5 2 -19.87 13.56
-18 5 2 3.4 12.91
-18 -5 2 -2.99 11.51
-18 5 3 37.5 14.91
-18 5 3 30.54 15.08
-18 -5 3 52.09 15.26
-18 5 4 -2.62 11.22
-18 -5 4 32.55 15.31
-18 -5 4 23.68 11.64
-18 5 5 18.02 11.21
-18 -5 5 15.66 10.34
-18 5 6 -6.18 10.2
-18 -5 6 14.5 9.18
-18 5 7 37.8 13.9
-18 -5 7 45.07 14.47
-18 5 8 3.49 9.31
-18 -5 8 39.01 14.49
-18 5 9 56.83 15.86
-18 -5 9 84.65 19.95
-18 -5 10 -3.28 10.14
-18 -5 11 50.92 17.02
-18 -6 -5 -0.04 11.72
-18 6 -4 5.86 10.59
-18 -6 -4 13.63 11.95
-18 -6 -3 -2.7 10.09
-18 6 -3 13.66 11.23
-18 6 -2 -3.75 10.63
-18 6 -1 25.69 15.08
-18 6 -1 -0.29 11.28
-18 -6 -1 -0.91 9.34
-18 6 0 24.37 13.23
-18 6 0 12.47 10.55
-18 -6 0 52.34 14.98
-18 6 1 -1.97 11.18
-18 6 1 14.82 11.41
-18 -6 1 22.26 11.59
-18 6 2 -7.63 11.97
-18 6 2 5.43 10.62
-18 -6 2 5.99 8.89
-18 6 3 -18.96 14.46
-18 -6 3 19.22 12.97
-18 6 4 36.39 15.15
-18 -6 4 40.34 13.24
-18 6 5 10.67 10.55
-18 -6 5 19.71 12.25
-18 6 6 -14.57 12.31
-18 -6 6 4.05 10.11
-18 6 7 -20.47 10.18
-18 -6 7 -17.09 10.3
-18 6 8 -2.41 9.43
-18 -6 8 14.24 11.23
-18 6 9 12.06 10.35
-18 -6 9 25.88 13.89
-18 7 -1 18.95 13.47
-18 7 0 2.69 9.64
-18 -7 0 12.92 10.97
-18 -7 1 0.51 9.4
-18 7 2 -14.82 12.63
-18 -7 2 2.8 9.13
-18 7 3 31.27 17.79
-18 -7 3 7.08 9.17
-18 7 4 -7.37 10.12
-18 -7 4 -15.4 11.46
-18 7 5 7.57 10.51
-18 -7 5 9.53 10.23
-18 7 6 -37.46 15.04
-18 7 7 48.74 16.68
-18 7 8 46.35 16.24
-18 7 9 22.84 12.98
-18 7 10 25.49 13.06
-18 8 6 -22.96 16.48
-18 8 7 33.71 14.15
-18 8 8 -10.93 10.93
-18 8 9 -22.06 13.4
-18 8 10 -2.72 12.42
-17 0 -9 2.56 11.79
-17 0 -8 -0.63 10.4
-17 0 -7 -5.05 10.62
-17 0 -7 17.75 11.48
-17 0 -6 10.58 11.31
-17 0 -6 -17.26 16.31
-17 0 -5 -22.63 12.39
-17 0 -5 1.34 12.14
-17 0 -4 11.66 12.06
-17 0 -4 0.22 12.16
-17 0 -3 30.43 14.54
-17 0 -3 1.04 10.81
-17 0 -2 -0.55 10
-17 0 -2 20.86 12.78
-17 0 -1 5.27 10.39
-17 0 -1 -11.64 10.18
-17 0 0 4.57 10.43
-17 0 0 8.53 10.2
-17 0 1 20.52 10.78
-17 0 1 22.6 13.71
-17 0 2 -11.66 10.9
-17 0 2 -13.23 11.48
-17 0 3 10.67 9.44
-17 0 3 34.09 15
-17 0 4 5.61 8.6
-17 0 4 5.29 11.15
-17 0 5 28.05 10.31
-17 0 5 48.13 17.52
-17 0 6 1.8 7.7
-17 0 6 7.73 10.51
-17 0 7 77.37 13.37
-17 0 8 -21.88 9.03
-17 -1 -9 -7.95 10.03
-17 1 -9 -23.87 16.45
-17 -1 -8 42.98 15.1
-17 1 -8 45.61 16.61
-17 1 -8 43.36 16.78
-17 -1 -7 15.85 13.67
-17 1 -7 1.17 11.29
-17 1 -7 18.92 15.69
-17 -1 -7 -2.01 10.48
-17 -1 -6 27.54 13.11
-17 1 -6 48.23 15.55
-17 -1 -6 28.31 13.88
-17 1 -6 27.38 16.7
-17 -1 -5 -4.95 10.71
-17 1 -5 -15.55 14.75
-17 1 -5 -32.21 14.01
-17 1 -4 84.73 21.28
-17 1 -4 42.34 14.85
-17 -1 -4 38.7 15.45
-17 -1 -4 47.4 17.27
-17 1 -3 17.79 11.84
-17 -1 -3 39.28 14.52
-17 -1 -3 5.07 11.63
-17 1 -3 8.11 11.54
-17 1 -2 101.59 20.11
-17 -1 -2 93.5 21.32
-17 1 -2 85.79 18.61
-17 -1 -2 98.66 19.92
-17 -1 -1 20.76 10.69
-17 1 -1 -1.54 9.43
-17 1 -1 26.85 14.77
-17 -1 -1 -6.45 11.32
-17 1 0 28.35 12.97
-17 -1 0 7.72 8.06
-17 -1 0 25.35 12.69
-17 1 0 42.52 14.85
-17 -1 1 -21.32 10.56
-17 1 1 -0.26 9.1
-17 1 1 -6.09 10.27
-17 -1 1 -4.56 8.96
-17 1 2 29.92 12.48
-17 -1 2 42.79 14.82
-17 -1 2 49.69 13.75
-17 1 2 66.78 15
-17 -1 3 8.54 11.04
-17 -1 3 -10.98 8.99
-17 1 3 -11.76 11.38
-17 1 3 9.46 8.29
-17 -1 4 -2.94 7.57
-17 1 4 -20.55 14.15
-17 -1 4 15.51 11.39
-17 1 4 4.92 7.49
-17 -1 5 -11.43 9.93
-17 1 5 -14.07 9.72
-17 -1 5 -7.29 9.62
-17 1 5 9.16 9.33
-17 -1 6 -9.88 10.58
-17 1 6 -1.71 7.45
-17 -1 6 10.78 9.2
-17 1 7 -21.27 10.56
-17 -1 7 0.58 5.97
-17 1 8 4.15 6.58
-17 -1 13 22.57 11.55
-17 -1 14 48.9 16.28
-17 -1 15 23.28 13.19
-17 -1 16 93.14 18.88
-17 -1 17 -7.65 10.51
-17 -1 18 57.24 15.9
-17 -1 19 12.71 12.9
-17 -1 20 107.19 20.51
-17 -2 -9 2.4 11.05
-17 2 -9 1.27 13.54
-17 -2 -8 -17.13 12.13
-17 2 -8 0.04 10.63
-17 2 -8 -3.03 11.23
-17 2 -7 10.54 10.71
-17 2 -7 -8.04 11
-17 -2 -7 20.49 12.69
-17 2 -6 34.4 15.89
-17 -2 -6 4.12 13.28
-17 2 -6 -11.12 10.21
-17 -2 -6 9 11.68
-17 -2 -5 -5.57 13.39
-17 -2 -5 19.06 12.87
-17 2 -5 3.69 11.38
-17 2 -5 5.63 11.46
-17 2 -4 -15.86 11.98
-17 -2 -4 3.88 9.23
-17 2 -4 13.91 12.82
-17 -2 -4 19.09 12.73
-17 2 -3 38.75 16.22
-17 2 -3 -11.48 13.35
-17 -2 -3 0.52 10.22
-17 -2 -3 23.93 14.15
-17 2 -2 4.66 10.2
-17 -2 -2 5.77 10.84
-17 -2 -2 20.62 10.34
-17 2 -2 3.67 10.96
-17 -2 -1 -0.59 10.71
-17 -2 -1 12.69 11.27
-17 2 -1 19.34 11.85
-17 2 -1 2.07 8.49
-17 2 0 -5.82 11.01
-17 -2 0 7.05 11.86
-17 -2 0 3.71 9.25
-17 2 0 -3.96 9.8
-17 -2 1 51.93 13.46
-17 -2 1 56.56 16.58
-17 2 1 67 17.17
-17 2 1 65.89 16.87
-17 -2 2 4.83 10.35
-17 -2 2 3.07 7.5
-17 2 2 2.91 11.14
-17 2 2 -9.48 9.71
-17 2 3 71 16.01
-17 -2 3 56.89 16.08
-17 -2 3 48.36 12.15
-17 2 3 69.66 18.43
-17 2 4 16.72 11.46
-17 -2 4 26.62 12.16
-17 -2 4 17.53 6.97
-17 -2 5 76.93 21.02
-17 2 5 95.46 19.81
-17 -2 5 100.55 16.64
-17 2 5 72.66 14.64
-17 -2 5 100.19 18.85
-17 -2 6 7.98 6.63
-17 -2 6 -11.37 10.16
-17 2 6 13.45 11.2
-17 -2 6 10.5 8.86
-17 2 7 126.39 17.91
-17 -2 7 125.05 21.14
-17 2 8 5.6 8.21
-17 -2 8 7.69 9.99
-17 2 9 49.57 12.43
-17 -2 9 48.23 12.56
-17 -2 10 1.32 10.65
-17 -2 11 135.41 22.01
-17 -2 12 28.82 11.77
-17 -2 13 10.86 8.34
-17 -2 14 11.35 11.05
-17 -2 15 24.82 13.26
-17 -2 16 -12.51 10.82
-17 -2 17 8.23 12.32
-17 -2 18 10.18 10.46
-17 -2 19 -15.1 12.29
-17 -3 -9 -11.09 12.86
-17 3 -8 12.21 14.21
-17 -3 -8 34.38 15.06
-17 3 -8 12.74 12.1
-17 3 -7 14.44 14.33
-17 -3 -7 -13.47 12.74
-17 3 -7 -7.11 11.29
-17 3 -6 30.02 14.75
-17 -3 -6 56.81 16.4
-17 -3 -6 27.62 13.33
-17 3 -6 60.9 17.89
-17 3 -5 -1.21 11.75
-17 -3 -5 -16.26 11.46
-17 -3 -5 -1.47 12.21
-17 3 -5 0.82 12.51
-17 -3 -4 44.35 18.44
-17 3 -4 41.83 13.09
-17 -3 -4 40.08 14.97
-17 3 -4 38.16 15.84
-17 -3 -3 21.99 11.1
-17 -3 -3 -8.18 10.18
-17 3 -3 -10.23 13.5
-17 3 -3 9.7 12.97
-17 3 -2 97.69 20.6
-17 3 -2 67.28 17.44
-17 -3 -2 79.98 21.3
-17 -3 -2 82.44 16.96
-17 -3 -1 9.49 10.3
-17 -3 -1 2.57 10.68
-17 3 -1 22.34 13.08
-17 3 -1 -14.02 11.26
-17 3 0 0.32 9.67
-17 -3 0 38.44 15.27
-17 -3 0 15.44 10.22
-17 3 0 8.12 10.32
-17 -3 1 -7.49 11.6
-17 3 1 9.51 12.82
-17 -3 1 -5.21 8.4
-17 3 1 -20.09 14.01
-17 -3 1 -8.51 9.57
-17 -3 2 59.74 13.67
-17 -3 2 70.08 17.43
-17 3 2 70.88 18.89
-17 3 2 55.51 15.15
-17 -3 2 97.67 17.91
-17 -3 3 -11.78 8.77
-17 3 3 -1.84 9.49
-17 -3 3 -1.22 10.25
-17 3 3 -4.36 10.25
-17 -3 3 11.41 11.76
-17 3 4 -17.67 10.94
-17 3 4 -29.98 12.71
-17 -3 4 -20.45 12.43
-17 -3 4 10.92 8.6
-17 -3 4 3.81 9.97
-17 3 5 16.85 13.48
-17 -3 5 1.45 5.88
-17 -3 5 5.94 9.81
-17 3 5 -14.27 10.52
-17 -3 5 2.61 11.38
-17 3 6 -8.94 9.81
-17 -3 6 -0.33 8.23
-17 3 7 -1.54 7.56
-17 -3 7 -14.13 11.58
-17 3 8 -4.72 7.46
-17 -3 8 -15.65 11.41
-17 3 9 4.77 8.3
-17 -3 9 7.48 12.01
-17 3 10 30.25 9.62
-17 -3 10 72.4 16.64
-17 -3 11 4.03 9.6
-17 -3 12 22.13 13.66
-17 -3 13 1.71 10.16
-17 -3 14 78.22 17.44
-17 -3 15 6.4 9.02
-17 -3 16 55.23 15.15
-17 -3 17 14.36 10.44
-17 -3 18 50.88 15.98
-17 -3 19 1.18 12.67
-17 -4 -9 -0.22 10.43
-17 -4 -8 -1.93 11.2
-17 4 -8 -1.66 10.85
-17 4 -7 1.09 12.76
-17 -4 -7 -2.8 10.63
-17 4 -7 4.13 10.58
-17 4 -6 10.88 11.61
-17 -4 -6 0.35 11.06
-17 4 -6 9.06 12.66
-17 4 -5 4.7 12.51
-17 -4 -5 15.05 13.09
-17 -4 -5 -3.8 11.95
-17 4 -5 -14.5 10.78
-17 -4 -4 17.93 13.4
-17 4 -4 -17.16 12.12
-17 -4 -4 34.55 12.73
-17 4 -4 9.2 11.36
-17 -4 -3 8.72 9.5
-17 4 -3 -17.35 11.91
-17 4 -3 8.67 11.43
-17 -4 -3 4.24 9.53
-17 -4 -2 7.79 9.89
-17 4 -2 2.63 11.56
-17 -4 -2 21.19 14.77
-17 4 -2 -7.32 11.44
-17 -4 -2 -5.46 8.42
-17 -4 -1 21.44 10.43
-17 4 -1 -14.56 11.01
-17 -4 -1 13.88 14.54
-17 4 -1 4.81 10.59
-17 -4 -1 10.66 12.18
-17 4 0 19.08 12.88
-17 -4 0 5.84 10.64
-17 -4 0 3.94 10.59
-17 4 0 5.63 10.25
-17 -4 0 19.24 12.04
-17 -4 1 67.46 18.51
-17 -4 1 88.72 16.52
-17 4 1 66.68 18.53
-17 4 1 65.08 18.52
-17 -4 1 102.83 17.77
-17 -4 2 15.94 9.14
-17 4 2 -3.16 11.25
-17 -4 2 20.9 14.24
-17 4 2 5.21 11.41
-17 -4 2 -3.12 9.38
-17 -4 3 98.23 21
-17 4 3 68.29 16.53
-17 4 3 70.49 18
-17 -4 3 87.83 16.6
-17 -4 3 119.15 20.59
-17 4 4 17.45 10.7
-17 -4 4 13.76 13.37
-17 4 4 14.9 12.42
-17 -4 4 28.5 13.13
-17 -4 5 137.01 23.4
-17 4 5 154.04 21.91
-17 -4 5 177.89 25.06
-17 4 6 18.51 11.53
-17 -4 6 5.34 11.89
-17 4 7 141.23 20.56
-17 -4 7 156.76 23.1
-17 4 8 6.14 8.33
-17 -4 8 5.56 10.3
-17 4 9 21.16 10.66
-17 -4 9 57.33 16.53
-17 4 10 10.19 10.19
-17 -4 10 5.58 9.45
-17 4 11 79.14 15.14
-17 -4 11 83.33 17.31
-17 -4 12 -2.78 9.07
-17 -4 13 -10.74 14
-17 -4 14 -16.38 14.01
-17 -4 15 -7.33 12.05
-17 -4 16 -18.91 13.19
-17 -4 16 21.87 13.31
-17 -4 17 -12.9 12.08
-17 -4 17 -16.31 12.61
-17 -4 18 -21.02 13.08
-17 -5 -8 29.02 14.53
-17 5 -8 61.29 18.26
-17 -5 -7 14.43 12.63
-17 5 -7 36.17 16.29
-17 -5 -6 19.55 13.83
-17 5 -6 36.62 15.35
-17 5 -5 31.58 15.36
-17 -5 -5 24.96 14.04
-17 5 -5 5.25 10.41
-17 -5 -4 35.67 15.18
-17 5 -4 31.54 15.24
-17 5 -4 51.94 17.84
-17 -5 -3 -0.18 10.49
-17 5 -3 22.63 11.74
-17 -5 -3 34.14 14.97
-17 -5 -3 9.7 9.34
-17 5 -2 59.43 19.06
-17 5 -2 73.9 19.72
-17 -5 -2 62.99 16.8
-17 -5 -2 59.17 18.1
-17 -5 -2 69.92 15.63
-17 -5 -1 9.45 10.08
-17 5 -1 -22.82 14.11
-17 5 -1 11.81 11.99
-17 -5 -1 7.86 11.37
-17 -5 -1 -10.56 8.65
-17 -5 0 22.96 9.88
-17 5 0 16.24 11.53
-17 -5 0 15.73 12.42
-17 5 0 19.95 15
-17 -5 0 14 10.23
-17 -5 1 12.55 11.8
-17 5 1 18.37 10.92
-17 -5 1 6.45 9.18
-17 5 1 11.42 12.72
-17 -5 1 21.02 14.76
-17 5 2 31.74 14.59
-17 5 2 43.46 15.83
-17 -5 2 48.69 13.82
-17 -5 2 30.13 12.58
-17 -5 2 46.92 12.57
-17 5 3 26.52 15.57
-17 -5 3 34.06 16.28
-17 -5 3 -3.27 10.12
-17 -5 4 -8.15 10
-17 5 4 0.82 9.41
-17 -5 4 20.59 16.25
-17 5 5 3.66 10.41
-17 -5 5 1.6 10.14
-17 -5 5 18.25 9.74
-17 5 6 -7.41 8.86
-17 -5 6 21.17 9.62
-17 5 7 23.27 11.57
-17 -5 7 -16 11.51
-17 5 8 5.17 8.5
-17 -5 8 0.11 9.89
-17 5 9 -6.85 8.6
-17 -5 9 -3.42 10.66
-17 5 10 48.71 13.25
-17 -5 10 46.02 14.92
-17 5 11 -12.51 9.33
-17 -5 11 16.17 11.43
-17 -5 12 22.4 12.49
-17 -5 13 0.95 11.8
-17 -5 14 89.76 18.56
-17 -5 14 107.2 20.67
-17 -5 15 2.19 11.46
-17 -5 15 24.6 15.05
-17 -5 16 106.64 20.57
-17 -5 17 15.81 12.64
-17 6 -8 5.89 11.12
-17 -6 -7 5.17 10.68
-17 6 -7 15.05 13.88
-17 6 -6 9.95 10.05
-17 -6 -6 -3.43 10.85
-17 -6 -5 -21.49 14.19
-17 6 -5 -3.59 11.88
-17 6 -4 24.34 14.83
-17 6 -4 28.59 14.19
-17 -6 -4 -15.98 11.31
-17 6 -3 -6.44 10.13
-17 6 -3 26.87 15.88
-17 -6 -3 6.85 9.21
-17 -6 -2 6.45 9.25
-17 6 -2 1.36 10.73
-17 -6 -2 -12.78 11.25
-17 6 -2 6.28 12.77
-17 -6 -2 4.42 8.45
-17 6 -1 16.27 11.12
-17 6 -1 26.59 13.7
-17 -6 -1 24.43 12.44
-17 -6 -1 11.97 12.65
-17 -6 -1 49.22 15.25
-17 6 0 8.47 11.81
-17 6 0 -2.25 11.38
-17 -6 0 13.58 12.82
-17 -6 0 5.76 10.19
-17 -6 0 -3.1 9.1
-17 6 1 61.27 18.43
-17 -6 1 30.77 13.87
-17 6 1 63.19 15.85
-17 -6 1 33.15 13.34
-17 -6 2 12.28 12.44
-17 6 2 -3.53 11.44
-17 6 2 8.09 12.43
-17 -6 2 -30.62 12.39
-17 -6 3 25.58 12.85
-17 6 3 33.8 15.69
-17 -6 3 14.68 12.1
-17 6 4 1.09 10.34
-17 -6 4 11.76 11.07
-17 -6 4 1.57 8.94
-17 6 5 23.72 12.55
-17 -6 5 69 17.38
-17 6 6 -4.15 10.01
-17 -6 6 34.98 13.36
-17 6 7 64.67 17.58
-17 -6 7 84.98 18.39
-17 6 8 14.17 9.56
-17 -6 8 7.57 9.27
-17 6 9 19.46 9.75
-17 -6 9 25.21 12.06
-17 6 10 10.77 10.64
-17 -6 10 -14.38 11.86
-17 6 11 99.03 17.68
-17 -6 11 143.79 23.64
-17 -6 12 1.97 9.47
-17 6 12 5.02 10.51
-17 -6 12 6.32 11.91
-17 -6 13 20.24 12.65
-17 -6 13 -9.41 10.19
-17 -6 14 -2.84 10.01
-17 -6 15 11.85 9.92
-17 -6 16 9.3 10.92
-17 7 -6 40.5 14.43
-17 -7 -6 6.02 12.18
-17 7 -5 3.99 10.21
-17 -7 -5 10.92 11.76
-17 -7 -4 22.59 12.93
-17 7 -4 21.31 11.76
-17 -7 -3 20.43 11.65
-17 7 -3 -6.71 11.82
-17 7 -2 48.63 15.54
-17 -7 -2 43.42 15.57
-17 -7 -1 14.92 10.6
-17 7 -1 28.92 15.75
-17 -7 -1 9.92 10.93
-17 -7 0 7.08 10.87
-17 7 0 12.6 12.14
-17 7 0 -5.12 9.92
-17 -7 0 19.86 11.59
-17 7 1 10.43 10.12
-17 7 1 -13.01 12.35
-17 -7 1 3.82 11.62
-17 -7 1 7.31 10.82
-17 7 2 38.75 16.19
-17 -7 2 -2.06 9.92
-17 -7 2 28.46 12.82
-17 7 3 2.13 10.77
-17 -7 3 -5.87 10.91
-17 -7 3 6.62 10.95
-17 7 4 -9.88 12.58
-17 -7 4 9.35 9.46
-17 7 5 -18.04 14.06
-17 -7 5 -0.26 9.08
-17 7 6 -0.99 10.76
-17 -7 6 -11.35 9.24
-17 7 7 -18.69 12.24
-17 -7 7 4.35 9.72
-17 7 8 4.76 10.49
-17 -7 8 16.21 10.88
-17 7 9 -1.25 9.13
-17 -7 9 -2.34 9.46
-17 7 10 17.55 10.94
-17 -7 10 -8.94 11.99
-17 -7 11 -2.8 8.97
-17 7 11 -6.32 9.16
-17 -7 12 26.22 13.79
-17 7 12 20.41 10.09
-17 -7 13 12.39 12.16
-17 -7 14 49.16 15.55
-17 -8 -5 -2.07 10.21
-17 -8 -4 -2.98 9.42
-17 -8 -3 -0.67 9.54
-17 -8 -1 -44.27 13.89
-17 -8 0 1.42 8.73
-17 -8 1 23 11.08
-17 8 2 23.9 15.63
-17 -8 2 4.9 9.14
-17 8 3 13.65 11.36
-17 -8 3 12.09 11.75
-17 8 4 15.37 15
-17 -8 4 -10.59 11.34
-17 8 5 -5.8 10.91
-17 -8 5 44.1 14.96
-17 8 6 -2.25 10.76
-17 -8 6 39.08 17.19
-17 8 7 29.88 13.07
-17 -8 7 47.53 16.4
-17 8 8 -7.62 10.52
-17 8 9 31.5 15.13
-17 -8 10 89.42 17.21
-17 8 10 -32.15 14.76
-17 -8 11 46.2 15.32
-17 8 11 50.67 15.92
-17 -8 12 32.04 14.16
-17 8 12 3.45 12.78
-17 -8 13 -5.17 11.36
-17 -9 1 1.85 10.59
-17 -9 2 27.68 14.1
-17 9 7 26.59 14.5
-17 9 8 -13.95 12.62
-17 -9 9 3.38 9.58
-17 9 9 -0.92 10.19
-17 -9 10 8.36 8.75
-17 9 10 -5.31 9.99
-17 -9 11 14.2 9.63
-17 9 11 16.7 10.43
-17 9 12 7.83 11.77
-16 0 -12 35.04 14.88
-16 0 -11 22.47 13.21
-16 0 -10 47.98 15.86
-16 0 -10 67.71 19.64
-16 0 -9 -9.32 12.06
-16 0 -9 24.51 15.28
-16 0 -8 33.13 14.82
-16 0 -8 24.66 12.75
-16 0 -7 -7.85 12.35
-16 0 -7 11.33 10.49
-16 0 -6 38.17 16.23
-16 0 -6 10.99 9.82
-16 0 -5 -13.16 10.96
-16 0 -5 24.01 12.18
-16 0 -4 70.33 15.45
-16 0 -4 60.21 16.78
-16 0 -3 12.98 9.61
-16 0 -3 13.83 12.54
-16 0 -2 32.23 12.26
-16 0 -2 6.48 8.24
-16 0 -1 -4.61 8.82
-16 0 -1 6.07 9.44
-16 0 0 52.84 13.8
-16 0 0 58.71 16.15
-16 0 1 -1.73 10.42
-16 0 1 -0.97 8.34
-16 0 2 -8.87 9.07
-16 0 2 25.66 12.78
-16 0 3 5.83 9.35
-16 0 3 -13.47 11.59
-16 0 4 8.24 8.11
-16 0 4 11.21 11.03
-16 0 5 24.14 13.37
-16 0 5 -2.48 7.24
-16 0 6 2.78 6.56
-16 0 6 -11.96 8.31
-16 0 7 -3.53 6.62
-16 0 8 45.15 10.03
-16 0 9 -1.17 5.62
-16 0 10 57.59 10.38
-16 -1 -12 1.46 11.99
-16 1 -11 18.18 13.72
-16 1 -11 4.26 11.3
-16 -1 -11 0.3 11.01
-16 1 -10 23.35 14.11
-16 -1 -10 -5.14 11.43
-16 1 -10 31.44 14.56
-16 -1 -10 -2.03 10.92
-16 1 -9 17.87 15.56
-16 -1 -9 22.63 14.89
-16 1 -9 1.36 10.49
-16 -1 -9 -0.42 9.35
-16 1 -8 16.44 11.59
-16 -1 -8 1.04 9.83
-16 -1 -8 7.74 9.43
-16 1 -8 1.78 9.33
-16 -1 -7 28.4 14.31
-16 1 -7 1.89 10.4
-16 1 -7 16.41 14.87
-16 1 -6 6.62 12.04
-16 -1 -6 2.14 11.88
-16 -1 -6 12.42 10.43
-16 1 -6 -5.42 10.42
-16 -1 -5 6.32 11.06
-16 1 -5 -2.05 10.59
-16 1 -5 -5.86 12.8
-16 -1 -5 -11.2 12.65
-16 1 -4 14.57 11.9
-16 1 -4 11.18 11.14
-16 -1 -4 11 10.2
-16 -1 -4 3.02 8.89
-16 -1 -3 20.98 14.51
-16 1 -3 38.19 16.51
-16 1 -3 3.12 9.32
-16 -1 -3 7.85 9.54
-16 -1 -2 7.96 8.84
-16 1 -2 -15.77 11.23
-16 -1 -2 1.05 8.4
-16 1 -2 -5.46 10.21
-16 -1 -1 32.12 14.11
-16 1 -1 32.76 11.97
-16 1 -1 76.85 17.55
-16 -1 -1 43.22 14.14
-16 -1 0 11.9 9.74
-16 -1 0 -2.1 8.69
-16 1 0 1.74 8.67
-16 1 0 10.66 9.04
-16 1 1 12.08 7.93
-16 1 1 36.78 13.7
-16 -1 1 39.91 12.37
-16 -1 1 -4.24 9.95
-16 -1 2 -10.47 8.72
-16 -1 2 9.82 10.33
-16 1 2 12.72 9.68
-16 1 2 11.17 9.82
-16 1 3 40.91 12.52
-16 -1 3 37.55 14.14
-16 1 3 50.43 14.52
-16 -1 3 42.35 11.32
-16 -1 4 6.02 9.55
-16 1 4 8.02 10.07
-16 1 4 6.93 10.35
-16 -1 4 -11.86 8.22
-16 -1 5 110.85 16.09
-16 1 5 113.47 17.36
-16 -1 5 143.89 21.7
-16 1 5 99.27 19.38
-16 -1 6 -6.67 9.03
-16 -1 6 -2.21 6.48
-16 1 6 -0.65 6.65
-16 1 6 -6.82 9.13
-16 1 7 23.33 9.87
-16 -1 7 18.78 7.59
-16 -1 8 0.33 6.17
-16 1 8 -8.99 6.4
-16 -1 8 4.28 10.32
-16 -1 9 160.54 15.79
-16 1 9 166.56 17.84
-16 -1 9 189.59 23.14
-16 1 10 6.01 5.72
-16 -1 10 12.95 9.88
-16 1 11 4.96 5.85
-16 -1 11 5.32 9.06
-16 -1 12 22.07 13.32
-16 -1 13 30.74 13.28
-16 -1 14 13.1 11.88
-16 -1 15 -3.22 10.51
-16 -1 16 14.93 10.95
-16 -1 17 2 9.36
-16 -1 18 -6.03 10.13
-16 -1 19 5.61 11.14
-16 -1 20 7.14 10.46
-16 -1 21 67.09 18.11
-16 -1 22 16.47 13.97
-16 -1 23 67.5 16.12
-16 -2 -11 0.77 12.02
-16 2 -11 1.44 11.34
-16 2 -11 -0.38 10.83
-16 2 -10 68.7 19.86
-16 2 -10 58.35 19.85
-16 -2 -10 48.53 18.22
-16 -2 -10 58.73 17.18
-16 2 -9 -5.48 11.19
-16 2 -9 6.21 11.17
-16 -2 -9 1.32 9.04
-16 -2 -9 21.84 16.08
-16 2 -8 49.15 15.57
-16 2 -8 55.59 17.92
-16 -2 -8 52.2 15.19
-16 -2 -8 69.71 19.99
-16 2 -7 -22.51 14.22
-16 -2 -7 1.37 10.32
-16 2 -7 -12.95 11.47
-16 -2 -7 -15.53 14.25
-16 -2 -6 63.56 16.68
-16 -2 -6 47.01 15.56
-16 2 -6 41.84 13.67
-16 2 -6 35.65 14.5
-16 2 -5 5.82 11.06
-16 2 -5 -5.14 12.9
-16 -2 -5 15.22 11.42
-16 -2 -5 -2.32 11.74
-16 -2 -4 117.04 19.38
-16 2 -4 97.57 19.79
-16 -2 -4 94.71 20.16
-16 2 -4 74.72 19.15
-16 2 -3 27.7 14.46
-16 2 -3 -0.35 9.8
-16 -2 -3 -0.2 10.62
-16 -2 -3 -4.38 9.58
-16 -2 -2 -2.48 10.42
-16 -2 -2 -2.58 9.42
-16 2 -2 18.54 12.91
-16 2 -2 -11.34 11.51
-16 -2 -1 14.16 10.96
-16 2 -1 -20.05 11.7
-16 2 -1 8.14 10.88
-16 -2 -1 6.36 9.87
-16 2 0 52.03 16.1
-16 -2 0 42.08 12.51
-16 2 0 47.65 15.57
-16 -2 0 61.74 17.01
-16 -2 1 -2.53 7.33
-16 -2 1 -6.82 9.04
-16 2 1 9.43 9.85
-16 2 1 -12.93 10.79
-16 -2 2 11.02 11.45
-16 2 2 -12.49 9.97
-16 -2 2 4.5 8.4
-16 2 2 21.24 10.91
-16 2 3 3.58 9.29
-16 2 3 -5.01 8.69
-16 -2 3 10.34 7.95
-16 -2 3 3.35 10.15
-16 -2 3 8.95 8.49
-16 -2 4 15.18 12.01
-16 -2 4 6.65 7.13
-16 2 4 27.83 12.09
-16 2 4 -9.83 9
-16 -2 4 -4.38 9.9
-16 -2 5 2.42 6.26
-16 2 5 28.69 12.76
-16 2 5 1.15 8.23
-16 -2 5 1.09 8.81
-16 -2 5 15.68 11.28
-16 -2 6 -2.05 6.08
-16 2 6 -11.19 9.24
-16 -2 6 8.63 8.55
-16 -2 6 2.81 9.06
-16 2 7 8.07 8.72
-16 -2 7 7.29 6.81
-16 -2 7 9.49 10.66
-16 -2 8 64.13 11.11
-16 2 8 57.04 12.72
-16 -2 8 56.03 13.91
-16 2 9 21.72 9.42
-16 -2 9 4.43 9.21
-16 2 10 31.64 8.52
-16 -2 10 6.44 9.24
-16 2 11 -1.8 5.45
-16 -2 11 6.72 9.26
-16 -2 12 99.37 18.54
-16 -2 13 -8.98 10.3
-16 -2 14 142.31 21.6
-16 -2 15 -1.38 10.08
-16 -2 16 30.25 12.39
-16 -2 17 9.78 11.5
-16 -2 18 191.6 25.68
-16 -2 18 176.97 25.41
-16 -2 19 2.57 8.63
-16 -2 19 -4.5 11.16
-16 -2 20 5.26 11.94
-16 -2 20 13.15 11.7
-16 -2 21 18.05 12.47
-16 -2 21 -6.86 10.61
-16 -2 22 75.23 19.54
-16 -2 22 70.21 17.63
-16 -2 23 -1.61 11.18
-16 3 -11 21.43 14.89
-16 -3 -11 3.31 11.88
-16 3 -10 16.08 15.37
-16 3 -10 16.37 14.05
-16 -3 -10 -0.21 11.61
-16 -3 -9 6.61 9.65
-16 3 -9 35.33 15.47
-16 -3 -9 15.51 12.99
-16 3 -9 0.48 9.86
-16 3 -8 -10.54 11.09
-16 -3 -8 -1.16 11.15
-16 3 -8 -25.14 14.5
-16 -3 -7 11.2 12.86
-16 3 -7 -2.74 10.9
-16 3 -7 7.4 11.34
-16 -3 -7 13.18 14.48
-16 3 -6 -3.61 10.11
-16 -3 -6 -11.91 11.72
-16 3 -6 -6.31 10.84
-16 3 -5 0.58 10.66
-16 -3 -5 7.48 10.27
-16 -3 -5 8.41 11.68
-16 3 -5 11.66 12.01
-16 -3 -4 13.08 11.58
-16 3 -4 23.27 11.86
-16 3 -4 -16.43 12.98
-16 -3 -4 16.21 11.07
-16 3 -3 0.44 10.39
-16 3 -3 23.74 13.01
-16 -3 -3 9.37 10.58
-16 -3 -3 23.96 12.87
-16 -3 -2 -13.11 9.21
-16 3 -2 0.99 10.63
-16 -3 -2 -4.02 9.67
-16 -3 -1 90.04 16.18
-16 3 -1 102.54 19.31
-16 3 -1 73.54 17.68
-16 -3 -1 124.26 22.02
-16 -3 -1 93.23 16.15
-16 3 0 3.17 12.49
-16 -3 0 1.59 9.26
-16 3 0 -2.87 8.97
-16 -3 0 12.45 13.67
-16 -3 0 -12.37 7.7
-16 -3 1 128.35 18.85
-16 3 1 106.98 19.1
-16 -3 1 107.26 21.1
-16 3 1 119.81 20.53
-16 -3 1 142.62 20.05
-16 -3 2 -7.23 11.73
-16 -3 2 10.09 8.74
-16 3 2 -8.29 10
-16 3 2 -7.46 11.46
-16 -3 2 2.29 7.82
-16 3 3 203 26.07
-16 3 3 149.76 21.36
-16 -3 3 198.22 26.49
-16 -3 3 170.78 19.6
-16 -3 3 187.45 23.13
-16 -3 4 15.56 9.17
-16 -3 4 22.24 12.83
-16 3 4 7.84 11.49
-16 3 4 4.44 8.8
-16 -3 4 19.23 11.97
-16 3 5 274.99 26.81
-16 -3 5 309.7 31.71
-16 -3 5 271.4 22.87
-16 3 5 278.74 28.89
-16 -3 5 313.61 29.05
-16 -3 6 3.1 6.43
-16 3 6 -8.66 8.55
-16 -3 6 8.49 11.21
-16 -3 6 18.81 11.46
-16 -3 7 42.85 9.74
-16 3 7 50.29 12.8
-16 -3 7 66.54 16.95
-16 3 8 7.29 6.68
-16 -3 8 5.97 9.76
-16 3 9 101.96 15.37
-16 -3 9 137.72 21.02
-16 3 10 18.69 8.61
-16 -3 10 20.26 12.16
-16 3 11 10.24 7.27
-16 -3 11 -5.79 8.96
-16 3 12 20.15 7.85
-16 -3 12 7.61 9.81
-16 -3 13 7.68 10.01
-16 -3 14 -0.14 9.66
-16 -3 15 -1.67 8.66
-16 -3 15 17.81 11.64
-16 -3 16 -24.75 13.36
-16 -3 16 14.25 10.47
-16 -3 17 9.47 9.83
-16 -3 17 -12.09 11.17
-16 -3 18 -11.02 9
-16 -3 18 2.21 9.74
-16 -3 19 3.22 11.11
-16 -3 19 6.61 10.45
-16 -3 20 -3.98 12.42
-16 -3 20 10.32 11.45
-16 -3 21 27.17 15.33
-16 -3 21 30.02 13.33
-16 -3 22 44.37 17.4
-16 -4 -11 -2.26 11.76
-16 4 -11 23.18 13.02
-16 4 -10 8.44 10.02
-16 -4 -10 39.81 17.81
-16 4 -9 -15.13 10.73
-16 4 -9 -0.48 11.05
-16 -4 -9 6.74 11.78
-16 -4 -8 81.96 20.08
-16 4 -8 84.22 21.81
-16 4 -8 111.03 22.66
-16 -4 -8 85.94 20.61
-16 4 -7 14.57 11.15
-16 4 -7 -7.03 11.5
-16 -4 -7 33.5 14.26
-16 -4 -7 2.83 13.51
-16 4 -6 46.29 15.91
-16 -4 -6 42.89 15.44
-16 4 -6 57.28 18.1
-16 -4 -6 31.89 13.57
-16 -4 -5 -13.48 13.99
-16 -4 -5 6.31 11.05
-16 4 -5 2.21 10.18
-16 4 -5 -0.67 10.78
-16 4 -4 79.39 18.49
-16 -4 -4 62.65 16.22
-16 -4 -4 94.08 17.92
-16 4 -4 80.74 18.82
-16 -4 -3 -13.97 11.77
-16 -4 -3 -0.58 8.89
-16 4 -3 -1.46 11.91
-16 4 -3 10.07 12.68
-16 -4 -3 -1.98 7.57
-16 -4 -2 6.33 10.68
-16 4 -2 1.71 9.95
-16 -4 -2 -2.37 9.34
-16 -4 -2 12.94 9.49
-16 4 -1 -3.83 10.25
-16 -4 -1 17.07 13.3
-16 -4 -1 -8.61 8.71
-16 4 -1 4.62 11.45
-16 -4 -1 8.97 9.49
-16 -4 0 40.89 12.04
-16 4 0 41.56 13.05
-16 -4 0 61.51 17.82
-16 4 0 29.24 15.05
-16 -4 0 72.52 15.54
-16 -4 1 -12.26 8.61
-16 4 1 -5.8 12.84
-16 4 1 -6.56 9.89
-16 -4 1 19.56 11.64
-16 -4 1 1.67 8.06
-16 4 2 -16.67 12.55
-16 4 2 9.78 9.72
-16 -4 2 9.45 9.77
-16 -4 2 6.69 7.84
-16 -4 2 -0.88 8.7
-16 4 3 2.25 8.88
-16 4 3 6.17 11.77
-16 -4 3 12.79 9.16
-16 -4 3 -9.92 11.91
-16 -4 3 -2.12 8.4
-16 -4 4 22.87 9.47
-16 4 4 15.39 11.93
-16 4 4 1.74 8.41
-16 -4 4 -1.94 10.81
-16 -4 4 20.34 12.05
-16 -4 5 19.91 12.64
-16 -4 5 -0.9 6.11
-16 4 5 -3.84 8.86
-16 -4 5 3.46 9.49
-16 -4 6 6.74 6.17
-16 4 6 9.79 9.67
-16 -4 6 24.12 12.94
-16 4 7 -11.09 8.83
-16 -4 7 -2.05 9.09
-16 4 8 35.07 11.38
-16 -4 8 41.93 14.07
-16 4 9 -5.97 7.18
-16 -4 9 5.45 9.13
-16 4 10 30.62 9.92
-16 -4 10 19.28 10.75
-16 4 11 7.38 8.08
-16 -4 11 6.61 9.39
-16 4 12 45.33 11.4
-16 -4 12 86.51 17.58
-16 -4 13 3.21 9.19
-16 4 13 9 7.8
-16 -4 13 19.69 11.9
-16 -4 14 155.95 22.94
-16 -4 14 181.2 24.38
-16 -4 15 10 11.64
-16 -4 15 3.93 9.87
-16 -4 16 41.2 13.75
-16 -4 16 75.7 17.96
-16 -4 17 17.34 10.74
-16 -4 17 17.74 13.1
-16 -4 18 127.27 21.72
-16 -4 18 117.88 20.16
-16 -4 19 -15.71 10.58
-16 -4 19 0.72 8.85
-16 -4 20 -0.81 9.84
-16 -4 20 21.07 12.68
-16 -4 21 1.04 12.92
-16 5 -11 13.65 10.51
-16 -5 -10 -20.48 13.74
-16 5 -10 -14.43 10.81
-16 5 -9 -17.5 12.66
-16 -5 -9 12.33 10.33
-16 -5 -8 -4.19 9.98
-16 5 -8 26.9 12.75
-16 5 -8 19.53 14.64
-16 5 -7 -2.04 10.08
-16 -5 -7 -0.72 10.42
-16 -5 -6 -5.09 11.45
-16 5 -6 -5.06 12.64
-16 -5 -6 25.46 13.41
-16 5 -6 2.86 10.58
-16 -5 -5 22.58 14.39
-16 5 -5 19.05 13.76
-16 5 -5 8.96 10.93
-16 -5 -5 0.75 10.85
-16 5 -4 -16.75 13.04
-16 -5 -4 -0.8 10.17
-16 -5 -4 -8.88 10.91
-16 5 -4 26.2 13.27
-16 -5 -4 6.37 8.18
-16 -5 -3 20.28 14.32
-16 5 -3 26.75 12.94
-16 -5 -3 3.48 9.23
-16 5 -3 11.93 11.93
-16 -5 -3 1.38 8.56
-16 5 -2 21.31 12.99
-16 5 -2 21.74 12.83
-16 -5 -2 27.96 13.39
-16 -5 -2 18.38 12.46
-16 -5 -2 7.78 8.49
-16 5 -1 81.14 17.79
-16 5 -1 133.77 22.28
-16 -5 -1 72.97 17.57
-16 -5 -1 74.57 15.92
-16 -5 -1 103.51 16.98
-16 -5 0 6.81 12.79
-16 -5 0 0.73 7.53
-16 5 0 -6.92 9.15
-16 5 0 8.61 11.21
-16 -5 0 -1.92 9.08
-16 -5 1 70.74 18.36
-16 -5 1 79.86 15.82
-16 5 1 61.18 14.92
-16 5 1 82.51 19.04
-16 -5 1 114.76 18.56
-16 -5 2 17.72 11.34
-16 5 2 -0.99 9.57
-16 -5 2 -12.39 10.8
-16 5 2 12.18 11.91
-16 -5 2 2.6 8.21
-16 -5 3 69.44 17.14
-16 5 3 116.48 20.81
-16 5 3 145.08 21.67
-16 -5 3 82.36 14.9
-16 -5 3 89.67 18.91
-16 -5 4 20.15 13.79
-16 -5 4 17.06 9.36
-16 5 4 19.8 13.03
-16 5 4 12.71 11.49
-16 -5 4 20.32 14.27
-16 5 5 161.88 22.97
-16 -5 5 197.19 26.43
-16 -5 5 158.96 21.34
-16 5 6 -19.82 11.25
-16 -5 6 1.34 9.9
-16 5 7 17.89 9.38
-16 -5 7 17.22 11.56
-16 5 8 7.56 9.31
-16 -5 8 -6.64 8.97
-16 5 9 90.91 16.37
-16 -5 9 115.16 19.94
-16 5 10 10.17 8.82
-16 -5 10 17.96 12.83
-16 -5 11 6.44 10.79
-16 5 11 12.25 9.94
-16 -5 11 8.2 10.28
-16 -5 12 27.4 12.44
-16 5 12 4.03 8.65
-16 -5 12 9.16 10.27
-16 -5 13 34.54 10.58
-16 5 13 24.84 9.67
-16 -5 13 48.33 13.76
-16 -5 14 -18.82 12.4
-16 -5 14 14.62 11.12
-16 -5 15 11.17 9.29
-16 5 15 3.83 11.33
-16 -5 15 11 10.39
-16 -5 16 -5.92 10.69
-16 5 16 -20.33 11.61
-16 -5 16 7.83 12.55
-16 -5 17 6.57 9.52
-16 5 17 24.84 13.22
-16 -5 17 9.46 10.12
-16 5 18 37.81 15.79
-16 -5 18 42.42 17.1
-16 -5 19 -3.07 9.84
-16 5 19 -3.17 10.75
-16 -5 19 20.32 14.61
-16 5 20 -5.35 10.98
-16 6 -11 27.79 14.86
-16 6 -10 13.03 12.58
-16 6 -9 17.1 12.72
-16 -6 -9 19.21 15.03
-16 6 -8 44.14 16.34
-16 -6 -8 57.47 16.48
-16 6 -7 -7.23 11.92
-16 -6 -7 11.27 10.95
-16 6 -6 63.01 19.14
-16 6 -6 52.51 16.46
-16 -6 -6 40.82 15.6
-16 -6 -6 54.58 17.07
-16 -6 -5 21.98 13.47
-16 6 -5 0.91 10.68
-16 6 -5 15.68 15.92
-16 -6 -5 31.32 13.62
-16 6 -4 79.21 20.74
-16 -6 -4 73.51 20.02
-16 -6 -4 102.34 19.77
-16 6 -4 82.42 19.56
-16 -6 -4 62.03 13.5
-16 -6 -3 16.44 11.32
-16 -6 -3 16.09 13.33
-16 6 -3 16.84 14.53
-16 6 -3 23.34 14.67
-16 -6 -3 12.69 8.54
-16 6 -2 43.07 16.59
-16 -6 -2 10.19 11.69
-16 6 -2 19.21 16.31
-16 -6 -2 19.2 10.51
-16 -6 -2 35.26 11.55
-16 -6 -1 -4.68 9.27
-16 6 -1 20.11 12.82
-16 6 -1 -6.03 9.6
-16 -6 -1 -23.45 13.61
-16 -6 -1 15.17 10.44
-16 6 0 38 15.14
-16 6 0 27.64 11.71
-16 -6 0 40.49 14.55
-16 -6 0 43 13.05
-16 -6 0 32.56 10.72
-16 -6 1 16.09 10.52
-16 -6 1 21.11 13.89
-16 6 1 23.34 13.39
-16 6 1 12.13 10.24
-16 -6 1 3.09 10.93
-16 6 2 19.03 11.02
-16 -6 2 25.11 13.13
-16 6 2 -3.36 8.95
-16 -6 2 2.3 7.31
-16 -6 2 12.37 9.26
-16 6 3 -14.28 10.91
-16 -6 3 -0.23 9.81
-16 6 3 5.35 10.84
-16 -6 3 1.46 7.17
-16 -6 3 10.34 9.71
-16 6 4 -0.78 12.14
-16 -6 4 -17.39 12.65
-16 -6 4 -7.59 12.61
-16 6 5 -0.72 9.12
-16 -6 5 -6.8 10.07
-16 6 6 15.03 11.47
-16 -6 6 11.33 11.18
-16 6 7 28.39 13.04
-16 -6 7 5.25 9.14
-16 6 8 23.68 11.02
-16 -6 8 22.87 11.58
-16 6 9 5.85 11.3
-16 6 9 15.47 11.31
-16 -6 9 8.23 11.65
-16 -6 10 77.55 17.09
-16 6 10 36.9 13.67
-16 6 10 47.43 15.08
-16 -6 10 46.1 14.4
-16 -6 11 22.07 11.57
-16 6 11 10.79 9.45
-16 6 11 -0.13 10.13
-16 -6 11 -2.44 10.47
-16 -6 12 93.82 17.92
-16 6 12 97.05 20.67
-16 6 12 70.47 15.1
-16 -6 12 113.71 20.2
-16 -6 13 -5.43 8.87
-16 6 13 21.86 10.9
-16 -6 13 9.42 12.72
-16 -6 14 164.21 23.52
-16 6 14 120.35 16.64
-16 6 14 128.02 22.98
-16 -6 14 133.67 23.41
-16 -6 15 11.54 11.62
-16 -6 15 6.14 9.41
-16 -6 16 76.08 17.95
-16 6 16 50.67 17.58
-16 -6 16 68.01 18.36
-16 -6 17 14.94 11.4
-16 6 17 -2.59 12.11
-16 -6 17 10.19 12.72
-16 -6 18 116.84 22.32
-16 7 -10 16.96 13.77
-16 7 -9 -2.52 9.38
-16 -7 -8 14.2 14.2
-16 7 -8 35.46 14.77
-16 -7 -7 -8.35 12.08
-16 7 -7 -5.45 11.89
-16 -7 -6 5.58 11.06
-16 7 -6 -3 9.94
-16 -7 -5 2.52 10.12
-16 -7 -5 3.95 10.53
-16 7 -5 3.63 10.25
-16 7 -4 -7.91 11.89
-16 -7 -4 -0.81 10.47
-16 -7 -4 -2.84 9.95
-16 7 -4 -6.31 11.4
-16 7 -3 -3.27 12.06
-16 -7 -3 17.34 12.68
-16 7 -3 6.76 11.67
-16 -7 -3 11.14 11.15
-16 -7 -3 19.03 9.99
-16 -7 -2 -27.09 13.83
-16 7 -2 4.72 11.08
-16 7 -2 4.63 11.58
-16 -7 -2 -6.16 11.48
-16 -7 -2 6.44 8.92
-16 7 -1 39.52 14.75
-16 -7 -1 15.26 11.08
-16 7 -1 39.29 13.44
-16 -7 -1 38.86 13.25
-16 -7 -1 54.26 14.58
-16 7 0 25.53 11.74
-16 7 0 -1.99 10.39
-16 -7 0 -8.31 12.5
-16 -7 0 11.9 10.52
-16 -7 0 -13.89 10.95
-16 7 1 22.08 13.49
-16 7 1 31.26 11.97
-16 -7 1 39.22 12.84
-16 -7 1 61.06 18.18
-16 -7 1 30.36 12.32
-16 -7 2 2.93 10.42
-16 7 2 2.61 11.67
-16 -7 2 -15.72 9.34
-16 7 3 32.99 14.65
-16 -7 3 27.24 12.96
-16 7 4 -27 14.78
-16 -7 4 -3.91 10.41
-16 7 5 70.18 18
-16 -7 5 43.02 13.26
-16 7 6 13.43 13.85
-16 7 6 34.56 14.99
-16 -7 6 -15.01 11.04
-16 7 7 -0.68 10.69
-16 7 7 8.55 9.66
-16 -7 7 15.42 9.8
-16 7 8 11.48 12.54
-16 7 8 -5.16 8.98
-16 -7 8 -3.17 9.24
-16 -7 9 84.68 18.61
-16 7 9 75.89 16.68
-16 7 9 108.69 22.43
-16 -7 9 68.65 17.92
-16 -7 10 0.1 10.89
-16 7 10 12.57 10.38
-16 7 10 -9.27 13.12
-16 -7 10 25.77 13.48
-16 -7 11 0.34 9.62
-16 7 11 12.67 12.11
-16 7 11 0.23 8.4
-16 -7 11 -5.21 11.31
-16 -7 12 15.17 11.16
-16 7 12 7.79 9.58
-16 7 12 21.84 12.28
-16 -7 12 25.82 13.73
-16 -7 13 41.82 14.47
-16 7 13 27.82 10.24
-16 7 13 31.56 13.85
-16 -7 13 21.97 11.74
-16 -7 14 3.84 9.73
-16 7 14 4.72 8.51
-16 7 14 -1.9 9.31
-16 -7 14 2.63 11.03
-16 -7 15 7.14 9.5
-16 -7 16 -4.15 9.82
-16 -7 17 15.41 11.02
-16 -8 -7 -17.68 12.64
-16 -8 -6 14.17 11.7
-16 -8 -5 28.17 13.96
-16 -8 -4 28.82 13.2
-16 -8 -3 10.49 10.97
-16 -8 -3 -5.61 11.58
-16 8 -2 5.9 14.58
-16 -8 -2 8.59 9.76
-16 -8 -2 0.36 9.75
-16 -8 -2 -9.8 9.52
-16 -8 -1 10.85 10.68
-16 8 -1 -10.21 12.95
-16 -8 -1 11.95 10.11
-16 -8 -1 6.69 9.17
-16 8 0 21.13 15.1
-16 -8 0 63.04 15.65
-16 -8 0 25.48 14
-16 -8 0 49.09 14.45
-16 8 1 34.7 14.09
-16 -8 1 12.65 12.13
-16 -8 2 16.31 10.32
-16 -8 2 4.04 9.46
-16 8 3 -8.35 12.76
-16 8 3 29.36 14.04
-16 -8 3 7.04 10.34
-16 8 4 -13.66 12.07
-16 8 4 4.04 10.33
-16 -8 4 17.63 11.8
-16 8 5 -13.65 11.2
-16 8 5 -27.76 15.6
-16 -8 5 7.17 9.83
-16 8 6 -23.46 13.58
-16 8 6 -11.26 13.11
-16 -8 6 2.86 11.57
-16 8 7 -9.46 12.93
-16 8 7 34.16 17.3
-16 -8 7 18.02 13.65
-16 -8 8 37.57 12.62
-16 8 8 -1.81 12.03
-16 8 8 38.16 13.95
-16 -8 8 51.18 16.19
-16 -8 9 -3.16 8.81
-16 8 9 3.76 11.53
-16 8 9 -21.99 13.71
-16 -8 9 0.12 10.94
-16 -8 10 36.03 12.29
-16 8 10 11.85 10.15
-16 8 10 10.32 12.84
-16 -8 10 48.89 15.79
-16 -8 11 -6.64 8.72
-16 8 11 4.2 10.23
-16 -8 11 -6.07 10.86
-16 -8 12 49.36 13.37
-16 8 12 57.97 15.81
-16 -8 13 -7.31 8.64
-16 8 13 23.29 13.73
-16 -8 14 80.08 19.39
-16 -8 15 -1.87 9.68
-16 -9 -5 4.53 12.71
-16 -9 -4 2.97 9.62
-16 -9 -3 16.57 11.22
-16 -9 -2 -7.48 10.12
-16 -9 -1 11.74 9.51
-16 -9 -1 18.82 11.53
-16 -9 0 9.55 12.64
-16 -9 0 22.05 13.03
-16 -9 1 -2.29 10.06
-16 9 1 10.26 10.56
-16 -9 1 19.72 12.18
-16 9 2 11.98 12.65
-16 9 2 11.65 13.45
-16 -9 2 8.99 9.88
-16 9 3 25.93 12.96
-16 9 3 19.46 14.7
-16 -9 3 59.68 16.43
-16 9 4 19.32 13.69
-16 -9 4 9.29 10.14
-16 9 5 76.92 20.99
-16 -9 5 80.55 19.37
-16 9 6 -11.48 12.86
-16 -9 6 -13.84 11.66
-16 -9 7 42.61 14.95
-16 9 7 35.73 16.39
-16 -9 7 8.31 12.88
-16 -9 8 5.7 9.86
-16 9 8 11.43 11.99
-16 -9 9 36.72 12.78
-16 9 9 72.76 20.77
-16 -9 10 10.18 10.76
-16 9 10 19.32 13.27
-16 -9 11 1.17 9.22
-16 9 11 -0.23 11.46
-16 -9 12 -24.58 13.49
-16 9 12 14.59 11.54
-16 -9 13 14.02 12.11
-16 -9 14 20.12 11.97
-16 -10 0 15.77 11.65
-16 -10 1 11.91 10.31
-16 -10 2 0.48 10.04
-16 -10 10 -8.64 11.55
-16 10 10 3.02 11.92
-16 -10 11 0.87 9.13
-16 10 11 -21.79 14.1
-16 -10 12 0.27 11.04
-15 0 -14 0.27 11.01
-15 0 -13 8.3 11.54
-15 0 -13 2.48 10.68
-15 0 -12 -13.09 12.93
-15 0 -12 -18.37 13.31
-15 0 -11 30.24 14.25
-15 0 -11 31.51 14.62
-15 0 -10 0.18 9.27
-15 0 -10 3.88 11.19
-15 0 -9 -2.66 10.83
-15 0 -9 8.39 10.23
-15 0 -8 22.24 14.32
-15 0 -8 -12.35 9.89
-15 0 -7 24.95 12.34
-15 0 -7 -2.54 8.74
-15 0 -6 17.49 11.57
-15 0 -6 4.45 9.09
-15 0 -5 -7.25 10.01
-15 0 -5 13.96 9.58
-15 0 -4 -1.41 11.36
-15 0 -4 14.14 8.88
-15 0 -3 80.05 15.68
-15 0 -3 76.6 18.08
-15 0 -2 1.87 10.26
-15 0 -2 -3.1 8.61
-15 0 -1 95.43 19.01
-15 0 -1 121.15 17.37
-15 0 0 10.54 7.64
-15 0 0 -14.53 9.47
-15 0 1 107.14 19.55
-15 0 1 82.59 15.18
-15 0 2 -0.46 8.81
-15 0 2 5.62 7.06
-15 0 3 123.01 16.33
-15 0 3 104.03 17.6
-15 0 4 1.68 6.9
-15 0 4 6.1 9.27
-15 0 5 10.16 7.42
-15 0 5 31.22 10.75
-15 0 6 -0.93 6.62
-15 0 6 -19.56 11.61
-15 0 7 136.87 15.85
-15 0 8 4.89 7.03
-15 0 9 2.07 5.75
-15 0 10 -1.73 5.23
-15 0 11 10.69 4.35
-15 0 24 3.09 9.22
-15 0 25 59.61 16.99
-15 -1 -14 8.57 13.96
-15 -1 -13 3.07 9.34
-15 -1 -13 2.16 11.6
-15 1 -13 -21.9 13.78
-15 1 -13 9.42 12.32
-15 -1 -12 43.51 14.54
-15 1 -12 47.07 16.36
-15 -1 -12 35.82 15.08
-15 1 -12 31.28 15.89
-15 1 -11 17.4 14.11
-15 -1 -11 10.83 13.41
-15 1 -11 19.97 11.08
-15 -1 -11 -2.07 10.05
-15 1 -10 38.5 15.07
-15 1 -10 58.22 17.61
-15 -1 -10 45.89 15.79
-15 -1 -10 4.01 10.17
-15 1 -9 -1.07 12.53
-15 1 -9 5.73 11.36
-15 -1 -9 28.98 15.29
-15 -1 -9 24.22 14.38
-15 1 -8 49.19 17.19
-15 -1 -8 49.11 16.04
-15 -1 -8 33.93 12.44
-15 1 -8 9.36 10.54
-15 1 -7 -4.35 8.64
-15 -1 -7 -11.31 9.98
-15 -1 -7 5.97 8.94
-15 1 -7 -11.36 12.44
-15 -1 -6 136.29 21.35
-15 -1 -6 101.74 20.4
-15 1 -6 109.45 21.35
-15 1 -6 88.59 17.25
-15 -1 -5 -6.35 8.38
-15 1 -5 13.85 9.66
-15 -1 -5 -7.76 9.36
-15 1 -5 9.47 11.69
-15 1 -4 31.85 13.7
-15 -1 -4 17.7 10.87
-15 -1 -4 17.72 11.57
-15 1 -4 14.69 11.66
-15 1 -3 17.15 10.98
-15 1 -3 -9.12 9.38
-15 -1 -3 2.52 9.12
-15 -1 -2 122.75 21.46
-15 1 -2 77.7 16.44
-15 1 -2 106.04 20.47
-15 -1 -2 68.61 15.09
-15 -1 -1 0.77 8.7
-15 1 -1 -7.7 7.93
-15 1 -1 -6.25 9.53
-15 -1 -1 2.03 10.36
-15 1 0 -0.84 8.16
-15 1 0 7.03 9.88
-15 -1 0 -4.37 8.63
-15 -1 0 6.92 10.71
-15 -1 1 6.31 8.09
-15 -1 1 -5.03 8.92
-15 1 1 3.51 10.33
-15 1 1 -2.28 8.45
-15 -1 2 9.72 9.73
-15 1 2 1.6 7.14
-15 -1 2 -5.32 6.57
-15 1 2 -16.8 10.05
-15 1 3 2.92 7.3
-15 -1 3 -12.71 8.57
-15 -1 3 -8.76 11.22
-15 1 3 13.1 10.67
-15 -1 4 9.67 9.74
-15 -1 4 0.95 6.71
-15 1 4 3.04 6.81
-15 1 4 -2.31 7.5
-15 1 5 -6.67 6.74
-15 -1 5 1.61 6.26
-15 -1 5 -14.3 9.78
-15 1 5 5.41 8.58
-15 -1 5 -1.85 7.77
-15 1 6 101.27 18.13
-15 1 6 120.63 15.89
-15 -1 6 87.48 13.03
-15 -1 6 97.21 17.9
-15 -1 6 87.21 16.22
-15 -1 7 6.22 6.28
-15 1 7 -10.17 6.99
-15 -1 7 13.63 9.84
-15 1 8 110.49 14.17
-15 -1 8 111.75 13.05
-15 -1 8 99.48 16.98
-15 1 9 3.34 5.37
-15 -1 9 12.51 6.27
-15 -1 9 14.85 9.36
-15 1 10 153.77 15.81
-15 -1 10 192.29 15.66
-15 -1 10 176.29 22.22
-15 -1 11 3.41 4.28
-15 1 11 2.89 6.26
-15 1 12 279.3 18.78
-15 -1 12 314.55 29.51
-15 -1 13 5.09 9.1
-15 -1 14 100.76 18.21
-15 -1 15 3.88 9.97
-15 -1 16 281.92 28.14
-15 -1 17 -8.06 8.81
-15 -1 18 5.49 10.15
-15 -1 19 7.52 8.74
-15 -1 19 11.94 8.47
-15 -1 20 73.51 16.44
-15 -1 20 67.5 16.87
-15 -1 21 -8.28 8.93
-15 -1 21 -14.43 10.32
-15 -1 22 12.18 12.41
-15 -1 22 1.49 8.38
-15 -1 23 4.41 9.91
-15 -1 23 14.44 11.27
-15 -1 24 -13.78 9.55
-15 -1 24 1.13 10
-15 -1 25 17.02 14.94
-15 -1 25 -4.64 10.75
-15 -1 26 -12.33 11.19
-15 -2 -13 24.76 16.51
-15 2 -13 -5.17 13.01
-15 2 -13 -4.77 11.17
-15 -2 -12 -16 14.16
-15 2 -12 -19.6 14.29
-15 -2 -12 25.86 13.67
-15 2 -12 3.79 10.76
-15 2 -11 13.15 12.07
-15 2 -11 17.76 13.65
-15 -2 -11 12.95 12.42
-15 -2 -11 4.85 11.34
-15 2 -10 3.65 8.94
-15 2 -10 -9.62 12.62
-15 -2 -10 8.18 12.26
-15 -2 -10 14.48 10.12
-15 2 -9 5.93 10.8
-15 -2 -9 15.71 10.4
-15 2 -9 23.51 13.88
-15 -2 -9 7.52 11.21
-15 2 -8 23.03 12.41
-15 -2 -8 -21.96 13.37
-15 -2 -8 -1.14 11.04
-15 2 -8 16.33 12.71
-15 2 -7 43.91 15.39
-15 2 -7 11.92 11.71
-15 -2 -7 0.82 11.36
-15 -2 -7 27.24 15.59
-15 2 -6 0.64 9.63
-15 -2 -6 23.5 12.57
-15 2 -6 16.37 12.63
-15 -2 -6 -7.8 10.95
-15 -2 -5 12.68 10.23
-15 -2 -5 -22.05 15.93
-15 2 -5 3.56 11.08
-15 2 -4 -4.42 8.42
-15 -2 -4 1.96 9.72
-15 2 -4 -10.16 10.87
-15 -2 -4 13.18 11.52
-15 2 -3 56.63 14.24
-15 -2 -3 100.1 17.01
-15 -2 -3 69.97 15.81
-15 2 -3 55.99 14.29
-15 2 -2 12.28 9.23
-15 2 -2 -3.86 9.23
-15 -2 -2 18.37 11.68
-15 -2 -2 29.23 11.86
-15 -2 -1 95.73 18.6
-15 -2 -1 107.02 17.26
-15 2 -1 67.92 15.08
-15 2 -1 77.34 17.15
-15 -2 0 11.13 10.14
-15 2 0 2.09 10.15
-15 -2 0 -7.97 7.94
-15 2 0 -5.18 8.62
-15 2 1 90.63 16.84
-15 -2 1 66.29 16.62
-15 -2 1 78.27 14.61
-15 2 1 98.52 17.74
-15 -2 1 114.08 17.28
-15 -2 2 42.8 12.96
-15 -2 2 11.55 9.26
-15 2 2 18.27 9.91
-15 2 2 23.83 10.65
-15 -2 2 13.12 9.22
-15 -2 3 208.38 21.32
-15 2 3 226.91 23.4
-15 -2 3 208.68 26.45
-15 2 3 190.9 24.03
-15 -2 3 223.36 23.56
-15 -2 4 -4.13 10.16
-15 2 4 -15.21 9.06
-15 -2 4 8.73 7.43
-15 2 4 -8.8 10.02
-15 -2 4 14.57 9.19
-15 -2 5 51.28 14.37
-15 2 5 29.92 10.81
-15 2 5 17.83 10.27
-15 -2 5 35.07 8.91
-15 -2 5 48.99 12.1
-15 -2 6 -10.49 10.57
-15 -2 6 3.64 6.38
-15 2 6 3.28 9.92
-15 2 6 4.88 7.88
-15 -2 6 15.49 10.13
-15 2 7 141.28 16.75
-15 -2 7 214.97 18.29
-15 -2 7 202.57 23.28
-15 -2 8 6.87 5.22
-15 2 8 14.8 8.26
-15 -2 8 5.41 7.54
-15 -2 9 7.51 5.33
-15 2 9 -2.7 5.54
-15 -2 9 5.89 9.26
-15 -2 10 17.48 5.13
-15 2 10 27.9 9.69
-15 -2 10 15.44 7.95
-15 2 11 28.53 8.98
-15 -2 11 23.74 11.46
-15 2 12 30.45 8.09
-15 -2 12 24.28 10.88
-15 2 13 0.6 4.58
-15 -2 13 -7.82 9.71
-15 -2 14 0.42 10.07
-15 -2 15 34.25 13.81
-15 -2 15 6.32 8.63
-15 -2 16 21.72 12.64
-15 -2 16 7.18 10.13
-15 -2 17 43.22 14.31
-15 -2 17 11.85 8.82
-15 -2 18 -8.17 8.87
-15 -2 18 -2.55 8.6
-15 -2 19 88.51 18.01
-15 -2 19 52.14 14.36
-15 -2 20 22.82 13.62
-15 -2 20 5.23 9.69
-15 -2 21 115.65 20.72
-15 -2 21 116.37 20
-15 -2 22 -9.63 11.78
-15 -2 22 -1.02 8.81
-15 -2 23 68.42 17.29
-15 -2 23 81.98 19.36
-15 -2 24 1.58 9.34
-15 -2 24 24.45 13.57
-15 -2 25 181.81 26.05
-15 3 -13 8.3 13.39
-15 -3 -13 26.06 15.76
-15 -3 -12 69.67 18.77
-15 3 -12 95.68 21.99
-15 -3 -12 83.56 21.43
-15 3 -12 47.76 16.61
-15 3 -11 8.85 13.26
-15 -3 -11 1.95 11.95
-15 -3 -11 9.54 11.82
-15 3 -11 -4.37 10.69
-15 3 -10 114.2 23.69
-15 3 -10 96.59 20.4
-15 -3 -10 109.86 24.9
-15 -3 -10 113.03 21.47
-15 3 -9 10.47 11.83
-15 3 -9 0.54 10.61
-15 -3 -9 12.62 12.54
-15 -3 -9 -9.8 10.7
-15 -3 -8 48.4 16.51
-15 3 -8 58.84 16.82
-15 -3 -8 64.15 16.46
-15 3 -8 69.92 19.57
-15 3 -7 -6.85 12.17
-15 3 -7 -3.44 10.6
-15 -3 -7 -2.19 10.97
-15 -3 -6 122.93 19.21
-15 -3 -6 142.22 22.59
-15 3 -6 97.25 20.05
-15 3 -6 138.84 22.83
-15 3 -5 -8.61 11.73
-15 -3 -5 4.77 10.32
-15 -3 -5 -6.6 10.09
-15 3 -5 -14.53 12.09
-15 -3 -4 -6.9 10.26
-15 3 -4 -7.96 11.03
-15 -3 -4 -8.88 11.99
-15 3 -4 11.47 11.13
-15 3 -3 -1.8 9.83
-15 -3 -3 12.62 9.04
-15 -3 -3 3.16 9.79
-15 3 -3 7.79 11.81
-15 3 -2 43.15 13.44
-15 -3 -2 33.37 11.3
-15 -3 -2 11.76 10.94
-15 -3 -2 24.59 9.73
-15 -3 -1 -3.22 10.78
-15 -3 -1 18.39 9
-15 3 -1 4.68 9.39
-15 3 -1 15.57 9.83
-15 -3 -1 -0.42 7.19
-15 -3 0 9.7 9.39
-15 3 0 -7.93 10.11
-15 -3 0 -5.67 7.55
-15 3 0 17.6 11.15
-15 -3 0 6.1 7.18
-15 -3 1 -8.12 9.72
-15 3 1 11.21 10.46
-15 3 1 0.75 9.38
-15 -3 1 3.97 8.69
-15 -3 1 6.12 7.6
-15 3 2 -12.75 10.23
-15 -3 2 1.84 7.62
-15 -3 2 1.27 8.97
-15 3 2 -13.07 10.81
-15 -3 2 -3.96 8.04
-15 -3 3 -0.31 9.95
-15 3 3 6.05 9.03
-15 3 3 -5.49 8.7
-15 -3 3 -0.09 6.77
-15 -3 3 12.86 9.19
-15 3 4 20.25 8.6
-15 -3 4 15.5 11.86
-15 -3 4 19.06 8.34
-15 3 4 -4.76 8.48
-15 -3 4 -0.22 7.91
-15 -3 5 -10.39 10.02
-15 3 5 -2.89 7.33
-15 3 5 -3.15 9.03
-15 -3 5 6.92 6.47
-15 -3 5 4.24 10.07
-15 -3 6 65 15.22
-15 -3 6 69.96 11.03
-15 3 6 84.17 16.68
-15 -3 6 67.63 14.75
-15 -3 7 6.87 5.65
-15 3 7 5.85 9.09
-15 -3 7 -1.85 8.63
-15 -3 8 46.82 9.14
-15 3 8 37.43 10.45
-15 -3 8 66.62 15.57
-15 -3 9 0.91 4.31
-15 3 9 10.05 8.05
-15 -3 9 -9.01 8.12
-15 3 10 79.11 13.27
-15 -3 10 79.3 15.91
-15 3 11 11.89 7.3
-15 -3 11 6.61 10.15
-15 3 12 129.06 15.71
-15 -3 12 155.19 21.92
-15 -3 13 5.07 10.57
-15 3 13 10.11 6.34
-15 -3 13 1.04 8.97
-15 -3 14 23.33 8.92
-15 3 14 21.2 6.83
-15 -3 14 29.53 11.45
-15 -3 15 23.98 11.08
-15 -3 15 3.4 8.93
-15 -3 16 171.79 23.34
-15 -3 16 134.01 21.57
-15 -3 17 -19.41 10.55
-15 -3 17 1.51 10.86
-15 -3 18 -1.13 9.17
-15 -3 18 -5.64 7.88
-15 -3 19 31.91 15.34
-15 -3 19 8.02 11.22
-15 -3 20 91.8 18.89
-15 -3 20 89 18.83
-15 -3 21 -4.35 11.27
-15 -3 21 11.62 9.58
-15 -3 22 -0.71 9.56
-15 -3 22 24.37 12.88
-15 -3 23 -11.74 11.97
-15 -3 23 0.79 10.77
-15 -3 24 9.36 11.12
-15 -3 25 -18.41 14.35
-15 4 -13 2.09 10.46
-15 -4 -12 13.77 10.85
-15 4 -12 1.62 12.04
-15 4 -11 31.41 15.95
-15 -4 -11 13.46 13.38
-15 -4 -11 1.96 12.84
-15 4 -11 -1.7 11.15
-15 4 -10 12.19 11.27
-15 -4 -10 -14.33 11.98
-15 -4 -10 -20.14 14.4
-15 4 -10 0.89 11.67
-15 4 -9 -8.22 10.38
-15 4 -9 6.62 12.47
-15 -4 -9 38.71 16.5
-15 -4 -9 17.04 12.53
-15 4 -8 11.95 13.47
-15 -4 -8 -13.14 11.89
-15 -4 -8 17.89 10
-15 4 -8 -7.12 11.36
-15 -4 -7 1.65 11.02
-15 4 -7 55.34 16.23
-15 -4 -7 42.17 15.41
-15 4 -7 25.47 16.15
-15 -4 -6 0.37 10.31
-15 4 -6 4.75 10.43
-15 -4 -6 10.67 8.84
-15 4 -6 -27.25 14.06
-15 -4 -5 -8.71 9.65
-15 -4 -5 -8.31 12.05
-15 4 -5 0.98 12.94
-15 4 -5 5.78 10.42
-15 4 -4 5.49 10.75
-15 -4 -4 19.56 11.11
-15 4 -4 -3.68 11.56
-15 -4 -4 -12.61 9.82
-15 -4 -4 -1.33 6.36
-15 4 -3 82.67 18.83
-15 4 -3 69.19 14.95
-15 -4 -3 87.25 16.67
-15 -4 -3 92.15 19.76
-15 -4 -3 64.79 12.87
-15 -4 -2 21.71 11.06
-15 4 -2 2.49 10.7
-15 4 -2 24.45 13.01
-15 -4 -2 7.29 11.92
-15 -4 -2 14.28 9.22
-15 -4 -1 107.85 17.72
-15 4 -1 132.45 20.76
-15 4 -1 134.93 20.93
-15 -4 -1 126.5 21.21
-15 -4 -1 116.05 17.13
-15 4 0 -0.88 10.87
-15 -4 0 6.65 11.76
-15 -4 0 -5.33 7.76
-15 4 0 4.89 10.94
-15 -4 0 3.8 7.81
-15 4 1 120.15 20.46
-15 -4 1 109.68 20.51
-15 4 1 128.85 20.68
-15 -4 1 105.87 16.22
-15 -4 1 144.14 18.89
-15 -4 2 18.49 12.33
-15 4 2 20.63 11.25
-15 -4 2 21.28 10.13
-15 4 2 14.57 9.73
-15 -4 2 28.78 12.1
-15 -4 3 308.82 24.82
-15 -4 3 285.56 29.96
-15 4 3 314.79 28.49
-15 4 3 314.71 29.33
-15 -4 3 314.86 27.82
-15 -4 4 5.89 6.57
-15 4 4 5.42 8.41
-15 -4 4 3.26 8.98
-15 4 4 -11.8 12.01
-15 -4 4 -7.16 7.37
-15 4 5 25.55 11.41
-15 -4 5 42.86 10.32
-15 -4 5 50.53 15.4
-15 4 5 34.71 11.66
-15 -4 5 54.09 12.99
-15 -4 6 1.64 5.53
-15 4 6 -2.94 7.3
-15 -4 6 -1.08 9.3
-15 4 7 250.54 25.07
-15 -4 7 207.81 17.61
-15 -4 7 231.87 24.94
-15 4 8 11.19 7.38
-15 -4 8 6.31 5.31
-15 -4 8 0.82 8.58
-15 4 9 1.08 6.8
-15 -4 9 -7.25 10.5
-15 4 10 7.44 6.81
-15 -4 10 2.15 9.06
-15 -4 11 68.94 15.63
-15 4 11 44.59 11.5
-15 -4 11 54.53 14.7
-15 -4 12 -13.13 10.85
-15 4 12 4.02 5.97
-15 -4 12 -14.38 11.53
-15 -4 13 18.36 11.06
-15 4 13 10.18 7.33
-15 -4 13 5.29 9.14
-15 -4 14 20.64 10.35
-15 4 14 7.33 7
-15 -4 14 10.92 9.05
-15 -4 15 1.56 8.18
-15 -4 15 16.19 9.96
-15 -4 16 14.72 9.98
-15 -4 16 -4.54 9.62
-15 -4 17 -0.88 10.78
-15 4 17 -0.15 9.17
-15 -4 17 -6.26 8.87
-15 -4 18 -3.47 9.27
-15 4 18 15.46 10.34
-15 -4 18 -8.64 10.66
-15 -4 19 5.12 8.39
-15 4 19 9.6 8.84
-15 -4 19 17.75 10.99
-15 -4 20 4.77 11.26
-15 -4 20 -11.88 13.69
-15 -4 21 77.08 18.08
-15 -4 21 61.97 17.06
-15 -4 22 16.43 13.09
-15 -4 22 -8.16 9.77
-15 -4 23 45.04 15.5
-15 5 -13 25.32 13.87
-15 5 -12 61.6 16.93
-15 -5 -12 66.29 16.91
-15 -5 -11 20.5 15.1
-15 -5 -11 -8.35 10.3
-15 5 -11 3.85 10.92
-15 -5 -10 82.22 20.88
-15 -5 -10 67.7 17.9
-15 5 -10 86.57 21.36
-15 5 -10 77.11 18.81
-15 -5 -9 -10.06 10.21
-15 -5 -9 -0.09 11.74
-15 5 -9 3.06 11.89
-15 5 -8 22.85 15.46
-15 -5 -8 53.32 15.92
-15 5 -8 42.45 16.91
-15 -5 -8 56.21 16.56
-15 5 -7 -2.66 9.99
-15 5 -7 -1.09 10.85
-15 -5 -7 13.24 13.59
-15 -5 -7 -1.04 10.27
-15 5 -6 94.49 19.16
-15 -5 -6 95.92 19.58
-15 5 -6 93.79 20.57
-15 -5 -6 123.55 20.99
-15 -5 -6 118.73 16.18
-15 -5 -5 -13.45 13.35
-15 -5 -5 10.99 11.14
-15 5 -5 6.82 10.64
-15 5 -5 16.69 12.26
-15 -5 -5 2.58 6.77
-15 -5 -4 19.81 10.28
-15 -5 -4 -12.21 12.22
-15 5 -4 4.87 10.51
-15 5 -4 9.46 11.54
-15 -5 -4 14.25 8.75
-15 5 -3 1.01 8.92
-15 -5 -3 -4.29 8.32
-15 -5 -3 12.15 10.78
-15 5 -3 -3.98 10.19
-15 -5 -3 1.66 6.63
-15 5 -2 47.06 13.92
-15 -5 -2 47.83 13.17
-15 -5 -2 50.82 16.24
-15 5 -2 18 11.6
-15 -5 -2 27.18 9.35
-15 -5 -1 -11.38 11.94
-15 -5 -1 3.1 7.41
-15 5 -1 18.92 12.8
-15 5 -1 -27.45 11.36
-15 -5 -1 -16.77 9.18
-15 5 0 6.28 9.14
-15 -5 0 -3.81 8.13
-15 5 0 4.7 8.79
-15 -5 0 16.15 12.09
-15 -5 0 -12.9 8.64
-15 5 1 6.22 12.15
-15 -5 1 0.2 7.15
-15 5 1 -23.22 10.67
-15 -5 1 -17.71 12.2
-15 -5 1 -8.94 9.71
-15 5 2 -7.85 10.63
-15 -5 2 -4.38 9.67
-15 -5 2 12.3 7.36
-15 5 2 10.63 9.44
-15 -5 2 4.82 7.83
-15 5 3 8.03 9.37
-15 5 3 -13.79 10.2
-15 -5 3 -7.29 7.55
-15 -5 3 3.75 9.83
-15 -5 3 -4.52 9.84
-15 -5 4 14.11 8.18
-15 -5 4 36.48 15.41
-15 5 4 6.86 8.61
-15 5 4 20.23 9.54
-15 -5 4 14.67 10.47
-15 -5 5 5.28 9.29
-15 -5 5 9.41 6.73
-15 5 5 19.4 12.39
-15 -5 5 -18.69 10.3
-15 -5 6 15.98 7.25
-15 5 6 33.75 11.06
-15 -5 6 34.83 13.05
-15 -5 7 9.49 6.41
-15 5 7 13.76 8.89
-15 -5 7 1.37 8.84
-15 5 8 44.22 12.94
-15 -5 8 44.34 13.29
-15 -5 9 3.03 8.51
-15 5 9 7.85 10.64
-15 5 9 -1.37 7.16
-15 -5 9 2.84 8.95
-15 -5 10 72.65 15.87
-15 5 10 67.91 14.29
-15 5 10 71.72 18.68
-15 -5 10 59.38 15.01
-15 -5 11 25.56 13.23
-15 5 11 16.87 8.67
-15 5 11 16.23 12.5
-15 -5 11 9.54 11.77
-15 -5 12 127.25 19.99
-15 5 12 135.3 17.87
-15 5 12 125.3 20.7
-15 -5 12 160.82 22.94
-15 -5 13 -13.39 10.73
-15 5 13 1.27 9.7
-15 5 13 5.98 7.15
-15 -5 13 8.34 9.32
-15 -5 14 49.31 14.29
-15 5 14 24.6 8.87
-15 5 14 48.65 16.23
-15 -5 14 59.96 17.55
-15 -5 15 19.74 12.05
-15 5 15 6.65 11.08
-15 -5 15 10.23 12.51
-15 -5 16 156.58 22.94
-15 5 16 182.51 26.44
-15 -5 16 150.76 23.68
-15 -5 17 7.99 8.07
-15 5 17 -0.12 10.63
-15 -5 17 -7.48 10.69
-15 -5 18 11.92 11.73
-15 5 18 -5.72 10.33
-15 -5 18 -9.59 9.93
-15 -5 19 -5.33 9.37
-15 5 19 17.05 12.32
-15 -5 19 35.51 15.44
-15 -5 20 53.7 13.97
-15 5 20 78.04 17.83
-15 -5 20 69.26 17.71
-15 -5 21 -14.32 13.06
-15 -5 21 4.45 12.01
-15 5 22 -13.71 12.42
-15 -5 22 -10.3 11.57
-15 5 23 47.4 17.94
-15 5 24 28.84 15.08
-15 6 -13 -30.1 15.73
-15 6 -12 -32.09 15.37
-15 -6 -11 -5.76 10.75
-15 6 -11 27.12 14.31
-15 -6 -10 -38.16 17.61
-15 6 -10 -2.39 10.41
-15 -6 -10 -15.78 13.07
-15 -6 -9 -4.05 11.08
-15 -6 -9 -2.66 11.2
-15 6 -9 -2.02 11.71
-15 6 -9 9.57 10.97
-15 6 -8 36.04 15.37
-15 6 -8 33.4 17.96
-15 -6 -8 1.21 11.68
-15 -6 -8 26.35 12.09
-15 6 -7 32.81 11.98
-15 -6 -7 3.18 9.74
-15 6 -7 4.01 10.92
-15 -6 -7 22.14 13.13
-15 6 -6 -6.12 11.83
-15 -6 -6 1.64 10.43
-15 6 -6 -9.73 11.58
-15 -6 -6 -2.1 12.19
-15 6 -5 51.05 16.64
-15 -6 -5 41.98 14.64
-15 -6 -5 20.99 11.93
-15 6 -5 21.51 10.24
-15 -6 -5 41.69 11.76
-15 -6 -4 10.76 10.92
-15 6 -4 -2.67 9.97
-15 6 -4 7.68 11.38
-15 -6 -4 -2.15 8.99
-15 -6 -4 -14.41 10.14
-15 6 -3 32.21 15.3
-15 6 -3 34.08 12.61
-15 -6 -3 38 14.52
-15 -6 -3 57.08 13.69
-15 -6 -3 68.08 13.98
-15 -6 -2 -2.65 10.28
-15 -6 -2 17.69 10.77
-15 6 -2 4.25 9.91
-15 6 -2 20.07 14.17
-15 -6 -2 -2.35 7.32
-15 -6 -1 94.29 19.75
-15 6 -1 119.86 22.45
-15 -6 -1 89.49 16.48
-15 6 -1 70.52 14.7
-15 -6 -1 98.26 16.21
-15 -6 0 2.75 9.04
-15 6 0 -4.15 8.97
-15 -6 0 2.87 8.32
-15 6 0 3.25 11.78
-15 -6 0 -26.34 12.14
-15 -6 1 100.07 16.41
-15 -6 1 98.79 19.71
-15 6 1 94.76 20.17
-15 6 1 76.08 15.35
-15 -6 1 105.68 18.02
-15 -6 2 21.62 14.02
-15 -6 2 14.87 10.66
-15 6 2 -15.59 10.51
-15 6 2 0.66 9.8
-15 -6 2 4.85 8.43
-15 6 3 135.98 21.05
-15 -6 3 144.91 18.06
-15 6 3 171.41 21.5
-15 -6 3 193.53 25.6
-15 -6 3 164.19 21.91
-15 6 4 -3.65 8.59
-15 -6 4 8.31 7.66
-15 -6 4 -8.51 9.66
-15 -6 4 13.62 11.38
-15 -6 5 18.46 8.63
-15 6 5 15.58 10.85
-15 6 5 11.71 12.25
-15 -6 5 9.93 9.6
-15 6 6 -1.1 9.1
-15 6 6 0.97 9.48
-15 -6 6 6.69 10.97
-15 6 7 75.25 16.01
-15 6 7 72.19 18.58
-15 -6 7 107.32 18.18
-15 -6 8 30.34 10.57
-15 6 8 10.17 11.1
-15 6 8 6.36 8.1
-15 -6 8 13.82 11.97
-15 -6 9 8.33 10.57
-15 6 9 -5.52 9.09
-15 6 9 6.97 11.32
-15 -6 9 10.89 12.79
-15 -6 10 7.95 9.14
-15 6 10 8.78 9.23
-15 6 10 19.59 10.61
-15 -6 10 6.85 10.76
-15 -6 11 12.92 9.74
-15 6 11 33.06 10.2
-15 6 11 52.11 17
-15 -6 11 45.29 14.91
-15 -6 12 35.74 13.43
-15 6 12 7.65 11.62
-15 6 12 14.04 9.52
-15 -6 12 16.47 10.67
-15 -6 13 0.13 9.02
-15 6 13 14.99 11.34
-15 6 13 5.48 11.97
-15 -6 13 17.08 11.06
-15 -6 14 15.84 10.68
-15 6 14 13.17 13.68
-15 6 14 13.71 8.32
-15 -6 14 15.25 12.18
-15 -6 15 27.53 12.24
-15 6 15 27.48 15.86
-15 -6 15 18.94 11.17
-15 -6 16 9.09 11.08
-15 6 16 -2.92 8.59
-15 -6 16 -15.47 9.48
-15 -6 17 12.21 9.56
-15 6 17 13.92 11.03
-15 -6 17 10.7 9.16
-15 -6 18 8.06 9.43
-15 6 18 -2.47 9.24
-15 -6 18 -17.61 13.38
-15 -6 19 54.24 15.8
-15 6 19 43.92 16.54
-15 -6 19 56.25 16.15
-15 -6 20 -11.38 12.86
-15 6 20 8.92 12.77
-15 -6 20 -1.18 10.79
-15 6 21 87.91 20.47
-15 7 -13 16.14 12.72
-15 7 -12 29.13 14.19
-15 7 -11 -25.75 15.3
-15 7 -10 18.66 11.34
-15 -7 -10 -8.48 11.85
-15 -7 -9 17.71 13.4
-15 -7 -9 9.46 11.44
-15 7 -8 35.04 14.2
-15 -7 -8 0.91 10.15
-15 -7 -8 30.51 10.36
-15 7 -7 1.28 12.16
-15 -7 -7 -5.11 9.08
-15 7 -7 -13.62 10.58
-15 -7 -7 -17.72 11.58
-15 7 -6 46.66 15.83
-15 -7 -6 37.34 15.09
-15 7 -6 69.41 19.02
-15 -7 -6 58.48 17.46
-15 -7 -5 -1.73 8.97
-15 7 -5 7.33 10.62
-15 -7 -5 2.5 11.28
-15 7 -5 34.98 16.59
-15 -7 -4 19.76 11.71
-15 -7 -4 0.44 9.94
-15 7 -4 24.15 11.59
-15 7 -4 10.93 12.67
-15 -7 -4 9.3 7.71
-15 -7 -3 11.08 12.37
-15 7 -3 23.03 14.6
-15 -7 -3 -3.14 9.53
-15 7 -3 9.71 9.72
-15 -7 -3 -22.99 10.26
-15 7 -2 80.52 17.01
-15 -7 -2 48.31 14.37
-15 7 -2 30.23 14.73
-15 -7 -2 55.5 15
-15 -7 -2 51.9 12.72
-15 7 -1 10.63 10.52
-15 7 -1 -0.31 7.89
-15 -7 -1 1.04 8.23
-15 -7 -1 7.81 11.16
-15 -7 -1 1.64 8.66
-15 7 0 3 10.27
-15 7 0 -3.72 9.79
-15 -7 0 1.45 8.93
-15 -7 0 4.2 7.8
-15 -7 0 -10.68 9.67
-15 7 1 39.87 15.38
-15 7 1 15.2 9.8
-15 -7 1 19.92 11.98
-15 -7 1 20.18 9.85
-15 -7 1 17.17 9.12
-15 7 2 -6.73 10.37
-15 -7 2 3.83 7.7
-15 -7 2 10.62 10.61
-15 7 2 17.61 10.44
-15 7 2 8.72 7.53
-15 -7 2 -13.3 11.79
-15 -7 3 8.02 9.6
-15 -7 3 11.06 6.67
-15 7 3 18.53 13.42
-15 7 3 -1.45 11.83
-15 -7 3 18.53 11.98
-15 -7 4 10.51 7.63
-15 -7 4 4.76 10.99
-15 7 4 -6.36 11.55
-15 7 4 -12.62 11.22
-15 -7 4 9.16 11.31
-15 7 5 -3.44 9.63
-15 7 5 13.97 13.18
-15 -7 5 36.94 14.41
-15 7 6 34.89 14.22
-15 7 6 47.8 15.73
-15 -7 6 81.61 18.35
-15 -7 7 1.47 8.56
-15 7 7 -4.7 11.7
-15 7 7 -12.84 12.4
-15 -7 7 1.94 9.52
-15 -7 8 60.86 14.4
-15 7 8 74.84 17.01
-15 7 8 50.03 16.24
-15 -7 8 52.11 15.16
-15 -7 9 -4.09 8.8
-15 7 9 6.12 9.93
-15 7 9 4.78 10.07
-15 -7 9 21.46 11.08
-15 -7 10 110.19 19.25
-15 7 10 100.91 17.53
-15 7 10 105.17 21.17
-15 -7 10 119.99 21.86
-15 -7 11 4.47 11.36
-15 7 11 13.67 13.12
-15 7 11 24.14 11.14
-15 -7 11 -3.99 9.97
-15 -7 12 177.77 23.57
-15 7 12 172.7 21.93
-15 7 12 227.52 29.45
-15 -7 12 237.46 28.85
-15 -7 13 4.78 10.45
-15 7 13 -11.43 10.42
-15 7 13 -2.11 12.92
-15 -7 13 -8.88 10.4
-15 -7 14 35.8 12.02
-15 7 14 74.41 18.83
-15 -7 14 75.59 18.62
-15 -7 15 2.56 10.28
-15 7 15 14.28 15.17
-15 -7 15 10.08 10.47
-15 -7 16 153.33 23.34
-15 7 16 170.71 27.62
-15 -7 16 182.11 27.19
-15 -7 17 7.31 10.32
-15 7 17 -10.44 12.3
-15 -7 17 14.24 12.92
-15 -7 18 -6.58 10.51
-15 7 18 6.43 12.03
-15 -7 18 -0.04 9.69
-15 -7 19 -1.74 11.45
-15 -8 -8 -7.52 10.36
-15 -8 -8 5.38 10.61
-15 -8 -7 8.78 12.58
-15 -8 -7 5.68 10.12
-15 -8 -6 -0.93 10.54
-15 -8 -6 14.01 12.72
-15 -8 -5 5.75 12.67
-15 -8 -5 -6.68 11.44
-15 8 -5 -9.28 11.08
-15 8 -4 19.71 14.52
-15 8 -4 2.8 9.73
-15 -8 -4 15.62 11.39
-15 -8 -4 -15.83 15.41
-15 -8 -4 -21.61 10.2
-15 8 -3 43.59 13.44
-15 8 -3 41.51 16.09
-15 -8 -3 28.61 14.75
-15 -8 -3 15.98 10.01
-15 -8 -3 74.08 15.3
-15 8 -2 36.14 13.82
-15 -8 -2 13.74 10.06
-15 -8 -2 9.65 9.51
-15 8 -2 -3.2 7.89
-15 -8 -2 5.87 8.61
-15 -8 -1 49.14 15.28
-15 8 -1 41.62 12.14
-15 8 -1 42.77 16.65
-15 -8 -1 40.24 12.97
-15 -8 -1 51.22 14.48
-15 8 0 14.27 12.82
-15 -8 0 -3.41 9.36
-15 8 0 2.8 8.07
-15 8 0 -2.15 11.01
-15 -8 0 -12.96 10.74
-15 -8 0 7.91 9.46
-15 8 1 53.03 16.67
-15 -8 1 55.99 15.4
-15 8 1 39.26 13.7
-15 -8 1 27.3 10.03
-15 -8 1 61.48 16.24
-15 -8 2 5.18 8.27
-15 -8 2 -18.98 12.32
-15 8 2 -0.79 11.21
-15 8 2 -5.74 11.28
-15 -8 2 15.4 11.21
-15 -8 3 76.68 17.15
-15 8 3 76.95 19.38
-15 8 3 62.71 17.64
-15 -8 3 103.99 20.11
-15 8 4 -8.58 11.03
-15 8 4 -3.48 11.03
-15 -8 4 12.34 11.03
-15 8 5 -15.96 12.21
-15 -8 5 4.14 10.16
-15 -8 6 7.65 8.97
-15 8 6 16.39 13.04
-15 8 6 -0.58 10.97
-15 -8 6 20.42 11.29
-15 -8 7 112.41 18.49
-15 8 7 114.35 21.37
-15 8 7 87.89 19.35
-15 -8 7 106.18 21.08
-15 -8 8 -24.84 12.12
-15 8 8 14.51 11.57
-15 8 8 -19.26 12.09
-15 -8 8 19.87 11.62
-15 -8 9 -7.82 8.74
-15 8 9 -24.81 14.18
-15 8 9 6.09 10.12
-15 -8 9 0.04 8.91
-15 -8 10 15.3 11.12
-15 8 10 -2.07 10.31
-15 8 10 8.08 10.88
-15 -8 10 7.2 11.24
-15 8 11 -7.97 9.13
-15 8 11 10.6 10.62
-15 -8 11 7.86 8.96
-15 -8 12 13.96 10.86
-15 8 12 -4.54 10.08
-15 8 12 13.69 13.11
-15 -8 12 6.31 10.03
-15 -8 13 -10.58 12.26
-15 8 13 11.49 10.69
-15 8 13 -2.71 13.05
-15 -8 13 -12.81 11.55
-15 -8 14 7.34 10.6
-15 8 14 -3.59 10.95
-15 -8 14 -5.92 12.2
-15 -8 15 1.37 9.39
-15 8 15 4.31 10.51
-15 -8 15 29.86 15.34
-15 -8 16 -15.93 12.03
-15 -8 17 34.76 14.01
-15 -9 -7 -11.74 12.32
-15 -9 -6 27.06 12.42
-15 -9 -6 28.27 13.87
-15 -9 -5 -14.53 11.78
-15 -9 -5 -21.5 14.27
-15 -9 -4 -7.84 11.47
-15 -9 -4 15.24 11.22
-15 -9 -3 11.39 13.51
-15 -9 -3 5.49 10.51
-15 -9 -3 -0.38 8.75
-15 -9 -2 11.69 9.53
-15 -9 -2 28.96 13.4
-15 9 -1 6.49 10.87
-15 9 -1 -1.12 11.26
-15 -9 -1 18.44 10.58
-15 -9 -1 12.12 10.04
-15 -9 -1 11.22 11.58
-15 -9 0 -5.22 9.34
-15 9 0 14.1 14.33
-15 9 0 8.48 11.34
-15 -9 0 23.08 13.16
-15 -9 0 -4.61 9.13
-15 9 1 -20.93 15.36
-15 -9 1 -8.38 11.69
-15 9 1 -5.12 10.08
-15 -9 1 1.25 7.83
-15 -9 1 -23.1 11.02
-15 9 2 -0.04 10.36
-15 9 2 -5.66 10.12
-15 -9 2 -15.19 11.61
-15 -9 2 11.65 12.18
-15 9 3 -18.86 14.27
-15 9 3 -17.63 13.61
-15 -9 3 -8.15 11.2
-15 9 4 7 10.65
-15 9 4 -6.59 10.45
-15 -9 4 8.79 11.37
-15 -9 5 18.65 9.66
-15 9 5 10.12 10.45
-15 9 5 5.52 10.6
-15 -9 5 9.68 11.25
-15 -9 6 25.84 10.43
-15 9 6 21.72 13.48
-15 9 6 52.88 17.51
-15 -9 6 31.95 14.31
-15 -9 7 -3.01 8.55
-15 9 7 -9.94 13.79
-15 9 7 2.77 9.58
-15 -9 7 5.74 10.67
-15 -9 8 39.32 14.32
-15 9 8 42.07 15.01
-15 9 8 37.75 16.28
-15 -9 8 21.67 13.82
-15 -9 9 -12.78 10.19
-15 9 9 -11 10.44
-15 9 9 -1.06 9.32
-15 -9 9 -3.02 9.76
-15 -9 10 58.17 15.6
-15 9 10 87.7 21.61
-15 9 10 99.09 19.51
-15 -9 10 67.11 16.75
-15 -9 11 -0.49 10.61
-15 9 11 13.82 11.43
-15 -9 11 2.84 11.26
-15 -9 12 81.31 16.77
-15 9 12 105.85 20.45
-15 -9 13 14.09 13.58
-15 -9 14 23.16 12.6
-15 -9 15 14.32 10.38
-15 -9 16 119.65 21.97
-15 -10 -5 -11.25 13.37
-15 -10 -5 6.87 10.96
-15 -10 -4 -11.17 12.5
-15 -10 -4 6.97 11.51
-15 -10 -3 -1.55 10.69
-15 -10 -3 43.76 16.47
-15 10 -3 25.74 14.07
-15 -10 -2 -13.79 11.94
-15 -10 -2 -7.03 9.85
-15 10 -2 14.48 12.2
-15 -10 -2 30.39 11.39
-15 -10 -1 3.51 10.86
-15 -10 -1 41.26 14.55
-15 10 -1 18.57 10.61
-15 -10 -1 11.58 10.23
-15 -10 0 3.5 9.43
-15 10 0 -2.98 11.73
-15 -10 0 23.9 12.89
-15 10 1 46.86 17.84
-15 -10 1 29.09 14.07
-15 10 2 28.2 15.17
-15 -10 2 8.45 10.57
-15 10 3 53.96 17.43
-15 -10 3 98.97 20.15
-15 10 4 -3.52 11.09
-15 10 4 -9.08 12.42
-15 -10 4 -0.68 9.68
-15 10 5 9.17 16.04
-15 -10 5 6.26 9.9
-15 10 6 19.89 15.2
-15 -10 6 -1.57 10.37
-15 10 7 78.46 20.47
-15 -10 7 88.33 21.1
-15 -10 8 2.18 10.32
-15 10 8 3.52 10.62
-15 -10 9 4.34 9.59
-15 10 9 12.16 13.29
-15 -10 10 -2.38 9.64
-15 10 10 31.4 15.24
-15 -10 11 11.12 9.28
-15 10 11 -2.42 10.63
-15 -10 12 -5.47 8.9
-15 -10 13 3.76 11.74
-15 -10 14 6.21 9.03
-15 -11 0 -14.34 11.3
-15 -11 11 -8.93 10.53
-15 -11 12 36.69 13.88
-14 0 -15 18.22 13.57
-14 0 -15 12.63 12.97
-14 0 -14 25.52 15.45
-14 0 -14 48.21 16.02
-14 0 -13 -4.29 10.68
-14 0 -13 31.5 15.46
-14 0 -12 39.6 16.3
-14 0 -12 55.9 15.81
-14 0 -11 16.34 12.37
-14 0 -11 -15.31 11.82
-14 0 -10 18.72 11.67
-14 0 -10 27.89 11.65
-14 0 -9 13.86 13.2
-14 0 -9 6.63 10.64
-14 0 -8 82.06 19.32
-14 0 -8 63.59 16.59
-14 0 -7 22.2 14.22
-14 0 -7 -1.58 10.86
-14 0 -6 30.78 12.52
-14 0 -6 23.2 11.67
-14 0 -5 -6.14 8.84
-14 0 -5 7.46 9.69
-14 0 -4 86.91 17.25
-14 0 -4 82.24 16.35
-14 0 -3 10.75 9.13
-14 0 -3 -6.4 10.78
-14 0 -2 0.64 7.47
-14 0 -2 4.09 10
-14 0 -1 1.92 8.77
-14 0 -1 -2.08 9.04
-14 0 0 10.26 9.63
-14 0 0 -3.89 8.39
-14 0 1 -4.94 7.61
-14 0 1 7.01 9.03
-14 0 2 0.03 8.5
-14 0 2 -1.98 7.58
-14 0 3 -1.13 9.7
-14 0 3 0.46 7.75
-14 0 4 112.34 17.25
-14 0 4 121.13 15.93
-14 0 5 15.17 10.9
-14 0 5 6.86 7.26
-14 0 6 206.08 18.82
-14 0 6 203.8 23.43
-14 0 7 4.97 6.89
-14 0 7 -1.09 4.86
-14 0 8 235.26 18.34
-14 0 8 247.6 18.95
-14 0 9 8.86 6.48
-14 0 9 11.52 5.42
-14 0 10 427.56 22.61
-14 0 10 362.48 21.41
-14 0 10 416.61 31.45
-14 0 11 0.67 4.61
-14 0 11 4.02 7.74
-14 0 12 64.37 8.67
-14 0 12 88.55 15.56
-14 0 13 -1.04 3.18
-14 0 13 5.56 9.09
-14 0 14 458.14 34.36
-14 0 15 2.95 10.01
-14 0 16 16.41 8.66
-14 0 17 -12.36 9.77
-14 0 18 137.64 20.19
-14 0 19 0.55 8.57
-14 0 19 3.03 8.02
-14 0 20 -3.06 8.74
-14 0 20 1.43 10.81
-14 0 21 12.97 11.54
-14 0 21 5.76 9.22
-14 0 22 3.01 8.04
-14 0 22 -11.96 10.24
-14 0 23 -8.09 12.21
-14 0 24 -15.05 11.21
-14 0 25 2.27 9.36
-14 0 26 11.05 12.7
-14 0 27 4.6 10.66
-14 1 -16 -10.44 13.47
-14 1 -15 20.26 13.97
-14 1 -15 27.62 14.49
-14 -1 -15 3.37 12.88
-14 1 -14 -24.98 15
-14 -1 -14 0.81 12.71
-14 1 -14 3.93 9.41
-14 -1 -14 1.15 9.47
-14 1 -13 16.09 13.59
-14 1 -13 -1.13 9.34
-14 -1 -13 -1.43 9.57
-14 -1 -13 12.92 12.15
-14 1 -12 -6.62 10.16
-14 -1 -12 5.27 11.03
-14 1 -12 10.13 13.24
-14 -1 -12 22.47 12.38
-14 -1 -11 24.65 13.85
-14 1 -11 8.68 10.17
-14 -1 -11 -11.76 10.76
-14 1 -11 -15.35 11.61
-14 1 -10 9.9 12.43
-14 1 -10 -2.27 11.55
-14 -1 -10 -8.71 9.72
-14 -1 -10 14 9.53
-14 -1 -9 -2.83 8.76
-14 1 -9 -18.32 12.35
-14 1 -9 23.57 13.64
-14 -1 -9 -9.34 11.6
-14 1 -8 -8.5 9.43
-14 1 -8 0.27 8.38
-14 -1 -8 12.07 10.77
-14 -1 -8 0.08 10.49
-14 -1 -7 21.28 10.39
-14 -1 -7 6.22 9.19
-14 1 -7 29.51 12.19
-14 1 -7 14.7 11.37
-14 -1 -6 12.18 10.27
-14 -1 -6 -2.11 9.73
-14 1 -6 20.32 11.78
-14 1 -6 21.42 12.28
-14 -1 -5 88.49 17.28
-14 1 -5 130.3 20.2
-14 -1 -5 128.78 19.41
-14 1 -5 135.17 20.4
-14 -1 -4 17.72 10.73
-14 -1 -4 10 10.89
-14 1 -4 -5.33 9.93
-14 1 -4 20.41 13.27
-14 -1 -3 247.7 27.04
-14 1 -3 249.43 25.59
-14 -1 -3 251.11 25.32
-14 1 -3 228.81 25.89
-14 1 -2 -5.91 8.11
-14 -1 -2 1.07 7.49
-14 1 -2 13.97 11.56
-14 -1 -2 14.23 9.02
-14 -1 -1 171.58 22.37
-14 -1 -1 161.46 19.95
-14 1 -1 164.15 20.41
-14 1 -1 173.36 22.08
-14 -1 0 11.3 8.56
-14 1 0 26.31 10.27
-14 -1 0 19.35 9.8
-14 1 0 18.16 10.87
-14 1 1 372.41 31.34
-14 -1 1 318.01 29.33
-14 1 1 355.78 27.73
-14 -1 1 383.47 27.63
-14 1 2 1.43 8.47
-14 -1 2 12.88 8.28
-14 1 2 13.54 7.92
-14 1 3 40.16 11.06
-14 -1 3 41.77 12.75
-14 1 3 46.19 11.89
-14 -1 3 48.66 10.57
-14 -1 3 49.27 12.45
-14 1 4 -8.27 7.43
-14 -1 4 -4.19 9.31
-14 -1 4 6.07 6.34
-14 1 4 -10.25 9.12
-14 -1 4 15.14 9.07
-14 1 5 264.99 22.08
-14 -1 5 293.74 22.45
-14 -1 5 281.25 27.4
-14 1 5 270.86 26.43
-14 -1 5 308.57 26.09
-14 -1 6 -12.59 8.75
-14 1 6 -0.02 6.24
-14 1 6 -4.92 9.1
-14 -1 6 -2.54 6.06
-14 -1 6 1.71 7.08
-14 -1 6 1.85 5.88
-14 -1 7 2.53 5.6
-14 1 7 9.35 7.13
-14 -1 7 -1.67 8.33
-14 -1 7 0.72 5.37
-14 -1 8 5.64 5.71
-14 1 8 0.4 5.26
-14 -1 8 -6.1 5.83
-14 -1 8 -6.67 8.05
-14 1 8 -1.88 5.83
-14 1 9 4.64 5.23
-14 -1 9 4.68 4.8
-14 1 9 -5.21 5.44
-14 -1 9 9.04 8.65
-14 -1 9 -5.16 5.41
-14 1 10 6.23 5.25
-14 -1 10 20.14 6.36
-14 1 10 23.62 6.22
-14 -1 10 23.97 10.83
-14 1 11 -3.53 4.87
-14 -1 11 -1.01 3.95
-14 -1 11 10.13 7.8
-14 1 12 4.31 4.58
-14 -1 12 2.33 3.25
-14 -1 12 -0.66 7.63
-14 1 13 43.83 7.39
-14 -1 13 42.84 13.35
-14 1 14 2.53 3.89
-14 -1 14 16.19 10.8
-14 -1 15 61.92 15.26
-14 -1 15 67.18 14.73
-14 -1 16 19.73 10.95
-14 -1 16 3.43 7.84
-14 -1 17 165.61 21.39
-14 -1 17 170.17 22.04
-14 -1 18 8.83 11.17
-14 -1 18 18.6 10.35
-14 -1 19 308.66 30.1
-14 -1 19 280.33 28.28
-14 -1 20 1.38 9.19
-14 -1 20 -19.08 12.57
-14 -1 21 53.3 15.45
-14 -1 21 51.95 14.4
-14 -1 22 6.93 12.9
-14 -1 22 -15.48 11.71
-14 -1 23 175.97 24.27
-14 -1 23 169.04 24.01
-14 -1 24 5.03 8.83
-14 -1 24 -4.48 9.29
-14 -1 25 8.33 11.19
-14 -1 25 6.36 10.19
-14 -1 26 10.79 11.47
-14 -1 26 -2.05 9.22
-14 -1 27 95.63 21.15
-14 -1 27 62.11 16.82
-14 -1 28 12.8 11.89
-14 2 -16 36.09 17.13
-14 2 -15 6.39 11.15
-14 -2 -15 3.6 11.38
-14 -2 -15 8.94 12.65
-14 2 -14 90.33 21.25
-14 -2 -14 62.06 18.26
-14 -2 -14 33.22 14.93
-14 2 -14 48.4 16.94
-14 -2 -13 -8.89 9.85
-14 -2 -13 13.82 11.26
-14 2 -13 27.19 14.94
-14 2 -13 3.24 13.25
-14 -2 -12 89.8 19.88
-14 2 -12 63.47 19.42
-14 -2 -12 63.94 18.54
-14 2 -12 114.35 21.61
-14 -2 -11 17.95 12.42
-14 2 -11 12.03 14.17
-14 2 -11 9.81 11.31
-14 -2 -11 -0.04 9.95
-14 2 -10 53.06 17.66
-14 2 -10 61.6 17.4
-14 -2 -10 56.57 18.82
-14 -2 -10 35.02 13.29
-14 2 -9 -4.92 8.87
-14 2 -9 2.02 9.41
-14 -2 -9 11.61 12.42
-14 -2 -9 6.94 9.6
-14 2 -8 134 22.81
-14 -2 -8 109.63 20.31
-14 -2 -8 145.14 21.26
-14 2 -8 132.7 21.7
-14 2 -7 -1.82 8.69
-14 -2 -7 21.64 12.66
-14 2 -7 5.33 8.34
-14 -2 -7 0.25 9.06
-14 -2 -6 6.05 8.68
-14 -2 -6 3.24 10.4
-14 2 -6 9.22 9.8
-14 2 -6 16.77 12.7
-14 -2 -5 17.57 11.3
-14 -2 -5 -2.7 10.18
-14 2 -5 13.56 10.61
-14 2 -5 9 8.53
-14 2 -4 37.77 12.9
-14 -2 -4 41.27 12.05
-14 -2 -4 51.18 15.88
-14 2 -4 36.88 13.01
-14 2 -3 5.27 8.3
-14 -2 -3 12.01 8.43
-14 -2 -3 26.5 11.5
-14 2 -3 21.1 10.14
-14 -2 -2 2.73 7.35
-14 2 -2 -4.65 7.6
-14 -2 -2 1.37 8.1
-14 2 -2 -3.1 10.06
-14 -2 -1 19.16 11.03
-14 -2 -1 -1.16 6.7
-14 2 -1 13.01 8.19
-14 2 -1 -2.61 8.09
-14 -2 -1 5.53 6.94
-14 -2 0 5.4 8.76
-14 2 0 -4.94 11.12
-14 2 0 -5.01 9.34
-14 -2 0 12.07 8.43
-14 -2 0 0.05 7.67
-14 -2 1 11.79 10.39
-14 2 1 8.38 9.12
-14 2 1 -18.46 10.1
-14 -2 1 6.53 6.97
-14 -2 1 5.07 7.66
-14 2 2 29.77 10.95
-14 -2 2 16.03 8.3
-14 2 2 6.23 7.2
-14 -2 2 3.37 9.26
-14 -2 2 8.87 7.06
-14 -2 3 10.11 7.42
-14 2 3 19.22 10.42
-14 -2 3 -2.63 9.17
-14 2 3 1.07 6.72
-14 -2 3 16.35 7.15
-14 -2 4 95.25 13.4
-14 -2 4 80.49 17.02
-14 2 4 85.46 14.39
-14 2 4 80.49 15.77
-14 -2 4 79.51 14.52
-14 -2 5 10.62 5.65
-14 2 5 -3.65 8.97
-14 2 5 17.32 9.35
-14 -2 5 6 8.46
-14 -2 5 14.09 9.37
-14 2 6 126.78 16.16
-14 -2 6 138.43 20.36
-14 2 6 121.36 19.33
-14 -2 6 117.93 14.42
-14 -2 6 126.12 14.32
-14 -2 6 110.06 16.57
-14 -2 7 3.91 4.97
-14 2 7 3.9 6.53
-14 -2 7 6.81 4.81
-14 -2 7 13.26 8.51
-14 2 8 185.37 18.27
-14 -2 8 207.07 16.25
-14 -2 8 231.89 23.48
-14 -2 8 199.06 16.12
-14 -2 9 5.37 5.53
-14 2 9 3.81 7.09
-14 -2 9 14.78 9.6
-14 2 10 363.4 23.5
-14 -2 10 354.21 18.51
-14 -2 10 377.8 29.94
-14 -2 11 6.38 4.06
-14 2 11 15.95 7.28
-14 -2 11 26.04 11.32
-14 -2 12 90.02 16.14
-14 2 12 82.59 11.72
-14 -2 12 74.04 15.33
-14 -2 13 21.9 11.26
-14 2 13 8.31 6.25
-14 -2 13 15.89 11.71
-14 -2 14 459.83 34.07
-14 2 14 404.21 21.48
-14 -2 14 400.61 32
-14 -2 15 -1.14 8.64
-14 -2 15 -9.59 9.78
-14 -2 16 -3.54 9.13
-14 -2 16 5.63 8.54
-14 -2 17 35.22 12.17
-14 -2 17 16.05 10.8
-14 -2 18 96.06 18.34
-14 -2 18 96.82 18.33
-14 -2 19 3.96 8.52
-14 -2 19 10.81 8.26
-14 -2 20 10.82 9.39
-14 -2 20 -13.21 12.13
-14 -2 21 11.97 9.37
-14 -2 21 5.73 10.06
-14 -2 22 -7.79 8.56
-14 -2 22 -4.57 10.5
-14 -2 23 2.31 9.2
-14 -2 23 19.2 11.07
-14 -2 24 -14.91 9.01
-14 -2 24 -14.61 10.07
-14 -2 25 -4.14 10.38
-14 -2 25 19.17 12.15
-14 -2 26 17.01 11.53
-14 -2 26 35.95 14
-14 -2 27 1.5 10.1
-14 -2 28 11.32 11.32
-14 3 -16 13.27 12.82
-14 3 -15 -3.37 11.07
-14 -3 -15 -5 11.5
-14 -3 -14 8.45 12.52
-14 3 -14 1.85 12.24
-14 3 -14 14.51 13.92
-14 -3 -14 7.55 12.24
-14 -3 -13 -8.23 12.76
-14 3 -13 -16.37 12.21
-14 3 -13 -0.53 11.09
-14 -3 -13 23.09 13.83
-14 3 -12 37.51 13.76
-14 -3 -12 5.67 11.76
-14 3 -12 16.68 12.69
-14 -3 -12 3.33 11.59
-14 -3 -11 -4.53 11.14
-14 3 -11 0.24 10.61
-14 -3 -11 -15.02 12.91
-14 3 -11 -7.06 13.15
-14 3 -10 -7.06 11.39
-14 -3 -10 18.5 12.61
-14 3 -10 10.33 10.48
-14 -3 -10 11.92 10.98
-14 -3 -9 44.61 15.59
-14 3 -9 42.71 15.94
-14 -3 -9 -1.74 12.55
-14 3 -9 38.97 16.18
-14 -3 -8 14.57 11.82
-14 -3 -8 21.14 12.58
-14 3 -8 14.87 11.58
-14 3 -8 11.97 10.99
-14 3 -7 13.02 10.2
-14 -3 -7 32.7 13.97
-14 -3 -7 54.52 15.8
-14 3 -7 57.98 15.74
-14 3 -6 10.59 11.11
-14 3 -6 5.45 9.6
-14 -3 -6 15.2 11.59
-14 -3 -6 3.38 9.95
-14 -3 -5 72.04 14.57
-14 -3 -5 76.18 18.08
-14 3 -5 58.28 15.96
-14 3 -5 63.41 15.44
-14 3 -4 -2.95 9.71
-14 3 -4 5.81 8.95
-14 -3 -4 14.28 10.45
-14 -3 -4 11.05 8.55
-14 -3 -4 12.17 7.34
-14 -3 -3 48.9 13.2
-14 3 -3 58.27 16.02
-14 3 -3 48.14 13.55
-14 -3 -3 49.02 14.29
-14 -3 -3 52.9 11.16
-14 3 -2 -7.61 8.26
-14 3 -2 -3.98 9.73
-14 -3 -2 6.29 7.47
-14 -3 -2 -7.68 10.77
-14 -3 -2 7.7 6.45
-14 -3 -1 51.85 13.37
-14 3 -1 51.45 13.4
-14 3 -1 76.12 15.74
-14 -3 -1 43.62 10.43
-14 -3 -1 65.58 12.99
-14 -3 0 12.5 8.95
-14 3 0 8.27 8.52
-14 3 0 -3.9 8.94
-14 -3 0 14.33 10.94
-14 -3 0 20.42 8.92
-14 3 1 217.98 23.41
-14 3 1 253.09 26.29
-14 -3 1 234.36 25.94
-14 -3 1 193.89 19.93
-14 -3 1 221.49 21.88
-14 3 2 27.26 11.24
-14 -3 2 -2.63 8.8
-14 -3 2 10.1 10.34
-14 3 2 3.79 7.64
-14 -3 2 -1.39 9.18
-14 -3 3 16.62 7.72
-14 3 3 24 10.74
-14 3 3 43.52 12.55
-14 -3 3 54.95 14.67
-14 -3 3 23.81 9.14
-14 -3 4 1.88 7.86
-14 3 4 6.95 8.29
-14 -3 4 1.07 5.61
-14 3 4 4.31 8.03
-14 -3 4 2.88 7.31
-14 3 5 270.33 26.03
-14 3 5 298.58 25.46
-14 -3 5 299.66 28.36
-14 -3 5 273.05 20.76
-14 -3 5 286.02 25.16
-14 3 6 -6.51 7.59
-14 -3 6 15.9 9.67
-14 -3 6 2.1 5.78
-14 -3 6 -0.13 7.01
-14 3 7 2.36 6.72
-14 -3 7 8.59 5.42
-14 -3 7 5.14 8.17
-14 -3 8 0.82 4.79
-14 3 8 1.51 6.5
-14 -3 8 12.76 10.03
-14 3 9 60.9 11.56
-14 -3 9 59.6 8.99
-14 -3 9 65.88 14.65
-14 -3 10 18.68 10.65
-14 3 10 6.63 7.19
-14 -3 10 -0.36 3.52
-14 -3 10 -1.56 8.33
-14 -3 11 4.55 7.41
-14 3 11 -4.39 6.68
-14 -3 11 10.46 10.49
-14 -3 12 -2.21 7.42
-14 3 12 8.47 6.28
-14 -3 12 -9.11 9.84
-14 -3 13 44.07 11.8
-14 3 13 34 9.43
-14 -3 13 31.05 10.96
-14 -3 14 9.13 9.28
-14 3 14 9.29 5.91
-14 -3 14 4.31 8.34
-14 -3 15 48.27 13.78
-14 -3 15 37.05 11.23
-14 -3 16 24.7 12.84
-14 -3 16 1.92 10.35
-14 -3 17 47.11 14.02
-14 -3 17 46.77 14.15
-14 -3 18 -0.86 7.82
-14 -3 18 -1.71 7.76
-14 -3 19 81.38 16.82
-14 -3 19 56.97 15.71
-14 -3 20 3.3 10.06
-14 -3 20 0.77 9.89
-14 -3 21 18.85 10.82
-14 -3 21 36.42 12.24
-14 -3 22 -9.39 10.03
-14 -3 22 2.33 10.21
-14 -3 23 259.17 29.74
-14 -3 23 261.96 29.56
-14 -3 24 -7.55 11.81
-14 -3 24 1.33 10.52
-14 -3 25 -16.33 10.05
-14 -3 25 19.38 12.1
-14 -3 26 -21.8 13.85
-14 -3 27 146.67 23.52
-14 4 -16 49 18.46
-14 4 -15 16.29 14.1
-14 -4 -14 54.63 17.58
-14 4 -14 88.82 21.97
-14 4 -14 48.58 17.09
-14 -4 -14 64.55 18.3
-14 4 -13 23.3 14.78
-14 4 -13 9.92 12.54
-14 -4 -13 17.76 13.71
-14 -4 -13 -6.71 10.42
-14 -4 -12 115.29 23.11
-14 4 -12 106.85 21.5
-14 4 -12 108.84 22.65
-14 -4 -12 86.77 19.07
-14 4 -11 5.34 10.47
-14 4 -11 2.75 11.65
-14 -4 -11 25.74 13.28
-14 -4 -11 8.94 11.05
-14 4 -10 56.67 17.46
-14 -4 -10 47.55 15.73
-14 4 -10 41.38 14.22
-14 -4 -10 51.91 18.26
-14 -4 -9 3.86 9.68
-14 -4 -9 17.49 13.47
-14 4 -9 26.39 15.02
-14 4 -9 29.11 16.48
-14 -4 -8 187.32 24.67
-14 4 -8 154.4 23.14
-14 -4 -8 195.4 26.74
-14 4 -8 207.47 28.28
-14 -4 -7 14.93 12.43
-14 4 -7 -1.45 9.71
-14 4 -7 -0.7 8.71
-14 -4 -7 15.55 11.6
-14 -4 -6 13.29 11.25
-14 4 -6 -1.54 8.57
-14 -4 -6 13.97 10.9
-14 4 -6 19.14 10.46
-14 -4 -6 23.03 8.49
-14 4 -5 13.88 11.44
-14 4 -5 -7.58 10.48
-14 -4 -5 16.48 10.78
-14 -4 -5 3.15 9.73
-14 -4 -5 -8.36 6.98
-14 -4 -4 76.37 17.33
-14 4 -4 63.43 14.53
-14 -4 -4 41.84 12.1
-14 4 -4 33.05 12.3
-14 -4 -4 44.35 10.59
-14 -4 -3 -1.96 8.16
-14 -4 -3 11.42 8.27
-14 4 -3 -8.4 9.75
-14 4 -3 -4.85 10.57
-14 -4 -3 -14.66 7.95
-14 -4 -2 -1.95 7.31
-14 4 -2 3.32 8.81
-14 4 -2 12.02 10.81
-14 -4 -2 1.82 8.24
-14 -4 -2 -3.58 6.22
-14 4 -1 6.53 8.84
-14 -4 -1 2.47 7.83
-14 -4 -1 -1.49 8.77
-14 4 -1 9.07 9.36
-14 -4 -1 1.55 6.74
-14 4 0 12.26 9.08
-14 4 0 6.33 8.93
-14 -4 0 5.44 9.58
-14 -4 0 -4.5 7.97
-14 -4 0 -0.58 7.08
-14 -4 1 -4.08 7.46
-14 -4 1 2.67 7.35
-14 4 1 3.12 8.33
-14 4 1 -3.45 8.26
-14 -4 1 4.12 6.8
-14 4 2 21.1 10.71
-14 4 2 15.36 11.01
-14 -4 2 6.17 8.32
-14 -4 2 13.64 7.95
-14 -4 2 12.39 8.95
-14 4 3 -3.55 7.87
-14 -4 3 0.66 6.39
-14 4 3 3.8 7.44
-14 -4 3 3.21 8.96
-14 -4 3 -0.92 7.87
-14 4 4 73.95 15.04
-14 -4 4 83.12 12.81
-14 4 4 91.88 16.55
-14 -4 4 69.72 16.96
-14 -4 4 75.58 14.36
-14 4 5 9.85 8.67
-14 -4 5 2.09 5.76
-14 4 5 9.35 8.06
-14 -4 5 1.15 8.2
-14 -4 5 -3.66 7.3
-14 -4 6 60.21 10.91
-14 -4 6 60.82 14.58
-14 4 6 64.08 14.16
-14 -4 6 49.04 12.19
-14 4 7 11.63 8.64
-14 -4 7 -3.42 4.9
-14 -4 7 -8.16 9.05
-14 -4 8 94.16 16.22
-14 4 8 90.68 15.14
-14 -4 8 77.46 10.6
-14 -4 8 81.16 16.03
-14 -4 9 14.5 9.01
-14 -4 9 4.45 4.67
-14 4 9 23.5 13.59
-14 4 9 7.02 8.26
-14 -4 9 1.13 8.74
-14 -4 10 159.07 20.15
-14 4 10 217.03 25.88
-14 4 10 149.22 17.76
-14 -4 10 152.09 20.9
-14 -4 11 7.01 8.17
-14 4 11 12.15 10.13
-14 4 11 9.66 8.46
-14 -4 11 0.39 7.67
-14 -4 12 34.44 12.14
-14 4 12 32.01 13.1
-14 4 12 35.39 9.66
-14 -4 12 33.03 11.54
-14 -4 13 10.91 10.02
-14 4 13 -0.79 5.51
-14 4 13 3.67 9.28
-14 -4 13 22.03 11.56
-14 -4 14 224.92 24.87
-14 4 14 251.19 28.06
-14 4 14 239.21 20.06
-14 -4 14 246.63 27.33
-14 -4 15 -10.5 8.18
-14 4 15 11.74 10.47
-14 -4 15 23.04 10.76
-14 -4 16 -11.52 11.03
-14 4 16 -0.07 8.37
-14 -4 16 -6.45 8.95
-14 -4 17 11.01 10.79
-14 4 17 4.96 9.09
-14 -4 17 -7.51 8.68
-14 -4 18 63.59 15.46
-14 4 18 74.39 16.98
-14 -4 18 72.99 15.52
-14 -4 19 1.34 8.66
-14 4 19 -5.42 9.28
-14 -4 19 -8.57 9.66
-14 -4 20 -4.31 8.84
-14 4 20 16.59 10.87
-14 -4 20 15.95 12.01
-14 -4 21 -5.3 11.22
-14 4 21 19.06 11.66
-14 -4 21 -5.46 9.16
-14 -4 22 26.21 13.83
-14 4 22 8.14 10.82
-14 -4 22 -7.12 9.96
-14 -4 23 10.39 13.49
-14 4 23 1.54 10.94
-14 -4 23 10.16 10.69
-14 -4 24 12.02 13.61
-14 4 24 19.86 12.02
-14 -4 24 14.22 10
-14 4 25 -5.37 10.19
-14 -4 25 -4.81 10.68
-14 4 26 57.03 17.07
-14 -4 26 45.46 13.93
-14 5 -15 -4.65 12.75
-14 -5 -14 -16.74 12.81
-14 5 -14 -9.94 12.71
-14 -5 -13 -9.74 12.43
-14 5 -13 -6.66 12.54
-14 5 -13 -3.12 11.51
-14 -5 -13 4.04 14.61
-14 -5 -12 18.72 11.94
-14 -5 -12 -2.11 11.27
-14 5 -12 6.87 12.32
-14 5 -12 16 12.13
-14 -5 -11 -15.93 13.31
-14 5 -11 18.74 12.57
-14 -5 -11 -23.79 15.99
-14 5 -11 5.03 11.79
-14 5 -10 -10.14 12.62
-14 5 -10 10.63 11.31
-14 -5 -10 -6.72 10.69
-14 -5 -10 7.55 12.77
-14 -5 -9 33.93 13.08
-14 -5 -9 28.62 11.43
-14 5 -9 9.59 10.31
-14 -5 -8 9.68 10.36
-14 5 -8 21.16 12.8
-14 5 -8 -8.94 11.75
-14 -5 -8 4.09 8.93
-14 5 -7 13.97 12.79
-14 -5 -7 50.6 15.47
-14 -5 -7 36.13 13.24
-14 5 -7 19.47 11.97
-14 -5 -7 57.38 11.54
-14 5 -6 14.22 11.21
-14 -5 -6 -8.61 9.58
-14 -5 -6 3.69 11.17
-14 5 -6 0.04 10.69
-14 -5 -6 7.52 7.16
-14 5 -5 89.38 17.88
-14 -5 -5 90.86 17.85
-14 -5 -5 117.33 21.05
-14 5 -5 99.82 18.49
-14 -5 -5 110.39 15.5
-14 5 -4 4.52 9.04
-14 -5 -4 -1.99 9.4
-14 5 -4 12.71 12.44
-14 -5 -4 2.69 8.48
-14 -5 -4 9.69 7.2
-14 5 -3 88.64 16.52
-14 -5 -3 96.6 16.46
-14 -5 -3 114.24 20.95
-14 5 -3 129.45 20.91
-14 -5 -3 109.74 15.88
-14 5 -2 3.63 8.39
-14 -5 -2 -19.4 12.59
-14 5 -2 7.85 10.36
-14 -5 -2 3.56 7.82
-14 -5 -2 -3.64 6.89
-14 -5 -1 97.75 16.2
-14 5 -1 113.29 19.59
-14 5 -1 94.68 16.41
-14 -5 -1 108.07 19.77
-14 -5 -1 129.86 17.45
-14 5 0 4.51 11.05
-14 5 0 26.04 12.49
-14 -5 0 3.74 7.27
-14 -5 0 5.62 11.44
-14 -5 0 -2.24 7.49
-14 5 1 283.34 28.68
-14 -5 1 249.76 27.22
-14 -5 1 245.64 22.26
-14 5 1 267.41 25.83
-14 -5 1 261.45 24.24
-14 -5 2 3.09 6.17
-14 5 2 -2.44 7.38
-14 5 2 30.39 13.24
-14 -5 2 -11.37 11.52
-14 -5 2 19.99 8.73
-14 5 3 28.13 10.95
-14 -5 3 13.14 8.95
-14 -5 3 14.75 10.19
-14 5 3 20.9 9.93
-14 -5 3 19.66 10.25
-14 -5 4 2.05 5.93
-14 -5 4 -4.22 7.84
-14 5 4 3.94 9.68
-14 5 4 -10.74 9.47
-14 -5 4 -7 7.68
-14 -5 5 126.23 14.9
-14 5 5 116.56 18.66
-14 -5 5 91.71 16.95
-14 5 5 93.17 16.05
-14 -5 5 96.02 16.98
-14 5 6 19.18 10.41
-14 5 6 13.58 11.54
-14 -5 6 4.95 5.21
-14 -5 6 23.25 9.97
-14 -5 7 8.1 8.13
-14 -5 7 11.41 6.14
-14 5 7 7.23 10.42
-14 5 7 10.39 8.35
-14 -5 7 8.45 9.3
-14 -5 8 17.54 10.05
-14 -5 8 6.29 4.38
-14 5 8 -3.4 7.96
-14 5 8 9.2 8.74
-14 -5 8 -0.41 7.32
-14 -5 9 22.47 10.18
-14 5 9 33.17 9.99
-14 5 9 36.96 13.24
-14 -5 9 26.2 12.55
-14 -5 10 -5.92 7.24
-14 5 10 8.08 9.8
-14 5 10 13.73 9.24
-14 -5 10 5.4 9.09
-14 5 11 6.3 11.54
-14 5 11 -1.71 6.43
-14 -5 11 -18.27 10.81
-14 -5 12 18.1 11.59
-14 5 12 3.38 6.67
-14 5 12 18.5 10.76
-14 -5 12 -5.65 9.71
-14 -5 13 9.72 9.72
-14 5 13 15.73 8.64
-14 5 13 33.84 14.39
-14 -5 13 -10.48 10.56
-14 -5 14 9.77 8
-14 5 14 30.57 12.56
-14 5 14 -0.5 7.6
-14 -5 14 11.6 8.67
-14 -5 15 25.14 12.36
-14 5 15 9.48 9.74
-14 -5 15 16.74 10.19
-14 -5 16 20.94 11.19
-14 5 16 8.3 11.09
-14 -5 16 -1.74 9.36
-14 -5 17 43.36 14.66
-14 5 17 58.39 17.64
-14 -5 17 47.41 15.06
-14 -5 18 0.07 11.58
-14 5 18 5.88 11.21
-14 -5 18 2.18 9.38
-14 -5 19 95.68 18.83
-14 5 19 77.34 17.35
-14 -5 19 91.62 18.38
-14 -5 20 1.28 10.07
-14 5 20 -11.61 8.99
-14 -5 20 3.82 9.02
-14 -5 21 45.77 14.59
-14 5 21 64.66 18.91
-14 -5 21 45.4 17.07
-14 -5 22 2.95 11.37
-14 5 22 2.19 11.15
-14 -5 22 27.84 14.22
-14 -5 23 200.84 27.78
-14 5 23 241.52 30.15
-14 -5 23 213.28 28.98
-14 5 24 11.19 10.91
-14 -5 24 20.34 13.69
-14 5 25 11.14 13.39
-14 5 26 9.62 11.22
-14 5 27 39.85 14.71
-14 6 -15 17.15 13.24
-14 6 -14 8.03 9.52
-14 -6 -13 0.09 11.88
-14 6 -13 8.08 11.52
-14 -6 -13 0.05 9.25
-14 -6 -12 38.01 14.69
-14 6 -12 52.96 17.93
-14 -6 -12 66.45 18.13
-14 -6 -11 -5.15 10.64
-14 -6 -11 5.63 9.44
-14 6 -11 3.66 12.15
-14 6 -11 -2.22 11.02
-14 -6 -10 9.24 10.67
-14 -6 -10 9.39 11.07
-14 6 -10 2.25 14.33
-14 6 -10 6.97 11.34
-14 -6 -9 15.63 12.6
-14 6 -9 17.51 12.03
-14 6 -9 16.51 13.31
-14 -6 -9 10.32 11.74
-14 -6 -8 74.79 17.81
-14 6 -8 47.89 16.5
-14 6 -8 67.66 16.02
-14 -6 -7 12.93 11.58
-14 6 -7 21.98 12.56
-14 6 -7 -13.19 12.43
-14 -6 -7 -11.54 11.62
-14 -6 -6 1.85 8.85
-14 6 -6 0.56 11.26
-14 -6 -6 3.88 9.27
-14 6 -6 8.04 8.62
-14 -6 -6 7.77 6.41
-14 6 -5 -6.84 8.8
-14 -6 -5 1.95 10.1
-14 6 -5 1.2 11.3
-14 -6 -5 6.86 9.79
-14 -6 -5 5.23 6.26
-14 6 -4 13.53 11.22
-14 -6 -4 27.48 11.64
-14 6 -4 34.81 11.76
-14 -6 -4 36.66 13.05
-14 -6 -4 35.74 9.87
-14 -6 -3 0.15 8.87
-14 -6 -3 -4.39 10.15
-14 6 -3 -11.24 9.18
-14 6 -3 1.29 11.11
-14 -6 -3 2.29 6.65
-14 -6 -2 -10.95 8.17
-14 -6 -2 -2.76 9.05
-14 6 -2 24.42 12.04
-14 6 -2 4.89 11.26
-14 -6 -2 -3.46 7.77
-14 6 -1 -1.59 8.12
-14 -6 -1 6.13 11.68
-14 -6 -1 -1.89 7.56
-14 6 -1 5.86 11.46
-14 -6 -1 -10.39 10.54
-14 -6 0 -11.49 9.7
-14 6 0 -7.11 8.6
-14 -6 0 11.94 11.13
-14 6 0 3.77 9.38
-14 -6 0 17.52 11.18
-14 -6 1 -2.51 7.86
-14 -6 1 -16.68 11.85
-14 6 1 -2.98 10.65
-14 6 1 0.86 7.85
-14 -6 1 6.36 8.79
-14 -6 2 -0.96 7.49
-14 -6 2 7.84 8.72
-14 6 2 1.01 7.82
-14 6 2 -1.67 9.22
-14 6 2 -4.74 8.21
-14 -6 2 15.86 10.21
-14 6 3 -0.51 7.14
-14 6 3 -2.68 8.97
-14 -6 3 9.4 7.06
-14 6 3 -6.29 9.55
-14 -6 3 -4 9.54
-14 -6 3 4.49 8.07
-14 6 4 119.24 19.86
-14 6 4 95.59 17.24
-14 -6 4 115.44 19.31
-14 -6 4 96.42 14.35
-14 -6 4 105.86 17.17
-14 -6 5 10.27 8.68
-14 -6 5 23.52 8.63
-14 6 5 13.86 10.08
-14 6 5 5 8.28
-14 -6 5 16.77 10.21
-14 -6 6 74.52 14.03
-14 6 6 62.09 15.96
-14 6 6 60.51 14.21
-14 -6 6 54.76 9.73
-14 -6 6 54.12 13.24
-14 -6 7 3.15 8.23
-14 -6 7 1.54 4.84
-14 6 7 9.93 9.94
-14 6 7 -4.08 10.34
-14 -6 7 8.43 7.81
-14 -6 8 44.75 11.26
-14 6 8 85.73 18.55
-14 6 8 61.44 13.84
-14 -6 8 71.5 16.18
-14 -6 9 -7.62 7.32
-14 6 9 -6.21 8.77
-14 6 9 14.34 11.44
-14 -6 9 13.07 11.58
-14 -6 10 176.2 21.55
-14 6 10 155.75 20.42
-14 6 10 187.06 25.09
-14 -6 10 163.81 22.65
-14 -6 11 12.52 9.45
-14 6 11 -2.64 7.46
-14 6 11 -2.12 10.3
-14 -6 11 2.06 9.58
-14 -6 12 34.52 12.68
-14 6 12 49.92 14.89
-14 6 12 22.62 9.8
-14 -6 12 45.92 15.05
-14 -6 13 4.25 8.63
-14 6 13 6.82 8.68
-14 6 13 13.01 10.97
-14 -6 13 32.07 14.36
-14 -6 14 228.46 26.01
-14 6 14 274.81 24.26
-14 6 14 257.98 30.42
-14 -6 14 252.89 29.59
-14 -6 15 8.46 9.55
-14 6 15 8.32 9.4
-14 -6 15 32.63 13.97
-14 -6 16 13.06 12.62
-14 6 16 14.69 10.12
-14 -6 16 20.7 12.21
-14 -6 17 10.98 11.41
-14 6 17 16.27 11.9
-14 -6 17 -8.69 13
-14 -6 18 79.03 17.89
-14 6 18 62.14 15.92
-14 -6 18 70.38 17.23
-14 -6 19 24.21 13
-14 6 19 18.99 12.23
-14 -6 19 23.57 13.55
-14 -6 20 15.7 10.58
-14 6 20 15.47 12.79
-14 -6 20 30.06 13.7
-14 -6 21 22.93 15.03
-14 6 21 7.31 12.04
-14 -6 21 1.3 12.29
-14 -6 22 25.66 13.23
-14 6 22 0.78 10.5
-14 -6 22 -6.58 9.95
-14 6 23 14.63 12.01
-14 -6 23 -28.75 12.98
-14 6 24 35.45 14.75
-14 7 -15 5.97 11.16
-14 7 -14 14.7 13.24
-14 7 -13 -20.4 12.7
-14 7 -12 -6.04 10.88
-14 -7 -12 1.31 10.65
-14 -7 -11 -15.3 11.48
-14 -7 -11 5.77 9.87
-14 7 -10 2.46 11.38
-14 -7 -10 -5.68 13.24
-14 -7 -10 4.99 11.23
-14 7 -10 -14.08 14.47
-14 7 -9 19.13 13.75
-14 -7 -9 0.27 9.77
-14 7 -9 9.85 11.54
-14 -7 -9 -5.11 11.28
-14 7 -8 -23.81 13.77
-14 7 -8 2.94 10.82
-14 -7 -8 6.65 9.58
-14 -7 -8 -4.2 10.78
-14 -7 -7 32.69 14.02
-14 -7 -7 15.67 10.65
-14 7 -7 20.46 14.66
-14 7 -7 4.5 9.08
-14 7 -6 8.27 11.36
-14 -7 -6 5.43 9.5
-14 -7 -6 -6.08 9.89
-14 7 -6 -17.89 10.91
-14 -7 -6 3.33 7.02
-14 -7 -5 101.49 19.86
-14 7 -5 110.93 18.67
-14 7 -5 98.68 20.91
-14 -7 -5 99.05 19.54
-14 -7 -5 87.68 14.5
-14 7 -4 28.29 11.81
-14 -7 -4 15.66 9.05
-14 -7 -4 1.35 12.34
-14 7 -4 -0.68 11.31
-14 -7 -4 0.05 8.12
-14 7 -3 156.77 24.26
-14 7 -3 133.26 19.67
-14 -7 -3 135.24 21.09
-14 -7 -3 103.1 17.93
-14 -7 -3 134.48 18.19
-14 7 -2 3.16 8.2
-14 7 -2 6.23 10.36
-14 -7 -2 -10.97 9.32
-14 -7 -2 5.41 7.77
-14 -7 -2 9.57 10.25
-14 7 -1 94.98 16.48
-14 -7 -1 106.96 19.05
-14 7 -1 105.38 20.86
-14 -7 -1 95.57 17.24
-14 -7 -1 87.71 15.52
-14 7 0 13.55 8.88
-14 -7 0 17.56 10.76
-14 7 0 17.94 12.07
-14 -7 0 -19.39 11.96
-14 7 0 0.84 8.61
-14 -7 0 16.63 10.33
-14 7 1 183.95 21.08
-14 -7 1 208.5 24.92
-14 7 1 186.91 25.05
-14 -7 1 186.78 21.35
-14 7 1 190.9 24.92
-14 -7 1 182.41 22.69
-14 7 2 2.29 8.02
-14 -7 2 -4.55 7.41
-14 -7 2 -7.33 8.12
-14 7 2 15.77 9.85
-14 7 2 -4.75 9.65
-14 -7 2 -1.91 8.06
-14 -7 3 33.99 11.91
-14 7 3 17.65 11.11
-14 -7 3 20.54 8.7
-14 7 3 8.24 8.72
-14 -7 3 13.88 11.15
-14 -7 4 7.21 8.41
-14 7 4 -16.27 13.1
-14 -7 4 4.36 8.55
-14 7 4 5.84 10.95
-14 -7 4 17.76 12.02
-14 -7 5 64.78 13.24
-14 -7 5 82.04 12.93
-14 7 5 84.71 18.39
-14 7 5 108 18.83
-14 -7 5 91.87 17.87
-14 -7 6 3.97 7.11
-14 -7 6 1.2 5.57
-14 7 6 13.54 10.85
-14 7 6 -6.67 11.83
-14 -7 6 -0.22 10.09
-14 -7 7 2.42 9.07
-14 7 7 -8.36 9.4
-14 7 7 3.49 8.81
-14 -7 7 0.07 8.82
-14 -7 8 3.83 7.41
-14 7 8 -9.71 10.84
-14 7 8 17.18 12.71
-14 -7 8 2.89 9.28
-14 -7 9 21.24 10.79
-14 7 9 1.58 8.04
-14 7 9 -17.42 11.95
-14 -7 9 -8.36 9.7
-14 -7 10 -6.38 8.5
-14 7 10 3.54 10.09
-14 7 10 -23.8 12.58
-14 -7 10 2.83 10.57
-14 -7 11 -3.4 9.06
-14 7 11 -17.06 13.29
[truncated: 1,895,445 more chars]
